# Supplementary material for: Nuclear to cytoplasmic transport is a druggable dependency in MYC-driven hepatocellular carcinoma
Source: Nat Commun. 2024 Feb 1;15:963. doi: 10.1038/s41467-024-45128-y (PMC10834515; doi:10.1038/s41467-024-45128-y)
Supplement: Supplementary file 5 — Supplementary Data 1 [file 41467_2024_45128_MOESM5_ESM.xlsx]

## Sheet: SupDat1_EC4-norm-counts
	gene_name	ON_1	ON_2	ON_3	Off_D1_1	Off_D1_2	Off_D1_3	Off_D7_1	Off_D7_2	Off_D7_3
ENSG00000136997	MYC	16.0288	15.8158	15.8865	10.6075	10.6673	10.6011	10.3228	10.3709	10.3989
ENSMUSG00000000001	Gnai3	14.3256	14.1188	14.1291	14.2968	14.388	14.3331	14.2904	14.2916	13.6646
ENSMUSG00000000003	Pbsn	0	0	0	0	0	0	0	0	0
ENSMUSG00000000028	Cdc45	11.7239	11.7088	11.6886	11.0476	11.0977	10.9897	10.5772	10.323	10.64
ENSMUSG00000000031	H19	1.71302	1.70889	1.70755	2.25462	1.70701	1.71069	2.46343	2.27044	1.7249
ENSMUSG00000000037	Scml2	2.10926	2.48005	2.85777	2.56429	3.29051	2.84237	2.29116	2.40095	2.12489
ENSMUSG00000000049	Apoh	0.933597	0.931014	0.930179	1.7435	1.75755	1.08973	1.61294	0.933252	0.941024
ENSMUSG00000000056	Narf	11.6611	11.5175	11.3694	12.4756	12.642	12.5012	12.5758	12.5716	11.8943
ENSMUSG00000000058	Cav2	14.6396	14.5948	14.4211	15.0708	15.1982	15.1651	14.4901	14.4965	14.0077
ENSMUSG00000000078	Klf6	15.0496	14.6994	14.6711	14.1801	14.2085	14.1684	13.7551	13.7348	13.3644
ENSMUSG00000000085	Scmh1	10.6174	10.5852	10.6899	10.6039	10.4721	10.6239	10.6697	10.7791	10.7789
ENSMUSG00000000088	Cox5a	12.0154	12.6691	12.6075	12.4619	12.4469	12.4783	12.6502	12.6314	13.5815
ENSMUSG00000000093	Tbx2	4.5703	5.21133	5.17717	5.72674	5.9164	5.84451	6.7315	6.34012	7.33484
ENSMUSG00000000094	Tbx4	-1.70058	-1.70241	-1.70305	-1.70286	-1.70331	-1.70159	-1.69892	-1.70082	-1.69613
ENSMUSG00000000103	Zfy2	0	0	0	0	0	0	0	0	0
ENSMUSG00000000120	Ngfr	6.69952	6.28281	6.81172	7.97921	7.92826	8.12087	9.36383	9.17013	8.66988
ENSMUSG00000000125	Wnt3	3.4571	3.10148	4.03707	3.47025	2.40324	3.34984	2.42417	2.41457	2.43993
ENSMUSG00000000126	Wnt9a	8.63042	8.13092	8.52115	8.41743	8.23306	8.39045	8.93409	8.70632	8.50395
ENSMUSG00000000127	Fer	11.2589	10.8297	10.9563	11.2566	11.4066	11.27	11.0343	11.0383	10.8306
ENSMUSG00000000131	Xpo6	13.4901	13.2037	13.3708	12.9534	12.9526	13.0063	12.9139	12.9206	12.3601
ENSMUSG00000000134	Tfe3	12.6796	12.5632	12.5589	12.8054	12.8601	12.8237	12.7927	12.7744	12.4829
ENSMUSG00000000142	Axin2	6.80027	6.54032	6.29087	8.6444	8.53752	8.44675	8.71269	8.80548	8.04041
ENSMUSG00000000148	Brat1	11.8927	11.7562	11.9231	11.7652	11.7691	11.7772	12.1576	12.0871	11.5799
ENSMUSG00000000149	Gna12	12.9229	12.4926	12.5834	12.8328	12.8877	12.8341	12.9278	12.8992	12.957
ENSMUSG00000000154	Slc22a18	3.86824	4.26174	4.23417	4.94713	4.8162	4.87848	4.7004	4.55397	5.32999
ENSMUSG00000000157	Itgb2l	0	0	0	0	0	0	0	0	0
ENSMUSG00000000159	Igsf5	-0.753824	-0.628862	-0.754541	-0.75449	-0.75461	-0.75413	-0.353604	-0.615463	-0.74558
ENSMUSG00000000167	Pih1d2	7.83239	8.22178	8.31223	7.60555	7.52095	7.06405	7.66587	7.71388	8.57995
ENSMUSG00000000168	Dlat	13.6917	13.4021	13.4992	13.1145	13.1051	13.1155	13.1615	13.1202	12.6421
ENSMUSG00000000171	Sdhd	14.2428	14.2612	14.1894	14.0241	14.0094	14.0524	13.8613	13.8519	14.2805
ENSMUSG00000000182	Fgf23	-0.852272	-0.852735	-0.852884	-0.735918	-0.852943	-0.520313	-0.850488	-0.852334	-0.842655
ENSMUSG00000000183	Fgf6	0	0	0	0	0	0	0	0	0
ENSMUSG00000000184	Ccnd2	14.2079	13.8452	13.8418	13.4378	13.5805	13.51	13.9721	14.0468	13.1354
ENSMUSG00000000194	Gpr107	13.4838	13.2744	13.2284	13.3478	13.3957	13.379	13.6676	13.6207	13.4811
ENSMUSG00000000197	Nalcn	0	0	0	0	0	0	0	0	0
ENSMUSG00000000202	Btbd17	2.59453	3.09903	3.43123	3.87572	4.07944	4.09576	6.93849	6.5395	8.67842
ENSMUSG00000000204	Slfn4	1.19825	1.5411	1.41863	1.53159	1.45249	1.30339	1.39239	1.36423	1.1383
ENSMUSG00000000214	Th	0	0	0	0	0	0	0	0	0
ENSMUSG00000000215	Ins2	0	0	0	0	0	0	0	0	0
ENSMUSG00000000216	Scnn1g	0	0	0	0	0	0	0	0	0
ENSMUSG00000000223	Drp2	5.19556	5.17154	6.00659	5.75649	5.65251	5.23756	4.14347	5.1833	4.00262
ENSMUSG00000000244	Tspan32	3.28151	4.37554	3.99501	6.11398	5.2096	5.21864	6.04709	6.0421	6.96867
ENSMUSG00000000247	Lhx2	3.89774	4.15023	4.35221	3.91633	4.70975	4.41726	4.36004	4.57692	4.61831
ENSMUSG00000000248	Clec2g	3.48007	3.24026	3.22217	4.23099	4.51494	3.72344	3.09829	3.05641	2.77267
ENSMUSG00000000253	Gmpr	3.62808	4.02508	3.45166	4.80912	4.44476	3.30217	4.38751	4.98348	4.3162
ENSMUSG00000000263	Glra1	-1.25031	-1.34835	-1.34944	-1.34912	-1.34989	-1.34693	-1.34231	-1.34558	-1.33749
ENSMUSG00000000266	Mid2	11.6651	11.4513	11.4924	11.9275	11.9646	11.9484	11.8639	11.9615	10.8705
ENSMUSG00000000275	Trim25	13.9778	13.9439	14.0048	13.9228	13.9363	13.9835	13.7184	13.7026	13.2832
ENSMUSG00000000276	Dgke	11.2864	11.1352	11.1961	10.5298	10.6	10.5125	10.9413	11.0485	10.0012
ENSMUSG00000000278	Scpep1	15.2172	15.1632	15.1541	15.1115	15.148	15.1312	15.0899	15.0644	15.0403
ENSMUSG00000000282	Mnt	12.506	12.3893	12.6163	12.9629	12.9097	12.9552	12.9277	12.8608	12.1147
ENSMUSG00000000290	Itgb2	6.65462	7.4326	7.05578	9.34766	9.12472	9.34692	9.67536	9.76911	9.1351
ENSMUSG00000000295	Hddc2	11.7601	11.6813	11.5173	11.1715	11.2649	11.211	11.2918	11.2592	12.7363
ENSMUSG00000000296	Tpd52l1	1.39289	1.93479	1.6409	1.38908	2.11765	1.66455	1.56852	1.67776	2.31202
ENSMUSG00000000301	Pemt	8.55796	8.62281	8.27301	8.49908	8.5862	8.36104	8.74563	8.62144	9.46829
ENSMUSG00000000303	Cdh1	11.7156	11.304	11.0783	12.3797	12.4021	12.4927	11.3044	11.2156	10.4864
ENSMUSG00000000305	Cdh4	-0.980375	-0.981492	-0.981717	-0.981652	-0.981807	-0.981188	-0.295906	-0.980887	-0.965701
ENSMUSG00000000308	Ckmt1	6.36592	6.03527	5.42846	5.91979	5.25946	5.76939	6.19497	6.15924	7.302
ENSMUSG00000000317	Bcl6b	-0.771884	-0.439915	-0.772605	-0.772554	-0.772675	-0.772192	-0.771336	-0.771957	-0.763288
ENSMUSG00000000318	Clec10a	-2.08045	-2.0816	-2.08199	-2.08188	-2.08216	-2.04677	-2.07941	-2.0806	-2.07767
ENSMUSG00000000320	Alox12	2.45998	3.15218	2.98305	3.20253	3.43082	3.34287	3.69193	3.17169	2.47843
ENSMUSG00000000325	Arvcf	10.8423	10.9744	10.8915	11.7802	11.7063	11.8904	12.4325	12.4112	12.4514
ENSMUSG00000000326	Comt	14.0442	13.9154	13.6984	13.6208	13.6138	13.6972	13.8862	13.836	13.7486
ENSMUSG00000000339	Rtca	12.0772	12.023	12.0052	11.7858	11.7473	11.7513	11.732	11.6085	11.7705
ENSMUSG00000000340	Dbt	12.3037	12.1922	12.2613	11.4429	11.5296	11.4618	11.7264	11.8076	11.3384
ENSMUSG00000000346	Dazap2	14.4971	14.4768	14.4585	14.7139	14.849	14.7691	14.6248	14.6199	14.6154
ENSMUSG00000000355	Mcts1	10.9445	11.5454	11.5797	11.0574	10.9786	11.0632	10.9246	10.9628	11.5652
ENSMUSG00000000359	Rem1	-1.7025	-1.70484	-1.70566	-1.70542	-1.70599	-1.70379	-1.70037	-1.56224	-1.6968
ENSMUSG00000000365	Rnf17	-0.896038	-0.896844	-0.897104	-0.897029	-0.897208	-0.896492	-0.892193	-0.896146	-0.882115
ENSMUSG00000000374	Trappc10	13.1893	13.0719	13.1542	13.3222	13.2824	13.3236	13.5897	13.5162	12.4817
ENSMUSG00000000378	Ccm2	12.8305	12.7607	12.7454	12.8032	12.91	12.8919	12.9377	12.9537	13.6834
ENSMUSG00000000381	Wap	0.726664	1.17752	1.53844	1.07601	0.723949	0.725608	0.972023	0.726414	0.732078
ENSMUSG00000000384	Tbrg4	14.4104	13.9704	14.0674	13.3024	13.3174	13.2565	13.3141	13.3159	13.5153
ENSMUSG00000000385	Tmprss2	5.93024	4.98675	5.01468	8.55324	8.41313	8.12065	6.6873	6.61607	6.7613
ENSMUSG00000000386	Mx1	4.04272	4.4459	4.53212	7.01102	6.9548	6.90735	6.37112	6.48316	5.99956
ENSMUSG00000000392	Fap	-1.70135	-1.70339	-1.7041	-1.58177	-1.70439	-1.70248	-1.6995	-1.70161	-1.6964
ENSMUSG00000000394	Gcg	0	0	0	0	0	0	0	0	0
ENSMUSG00000000399	Ndufa9	13.2146	13.2445	13.1809	12.8586	12.938	12.9175	12.9168	12.9156	13.4577
ENSMUSG00000000402	Egfl6	-0.991165	-0.992112	-0.992255	-0.590592	-0.992313	-0.991917	-0.98675	-0.991723	-0.979342
ENSMUSG00000000409	Lck	4.77344	5.5002	5.35342	3.49688	3.74736	3.34207	3.88112	3.35046	4.79795
ENSMUSG00000000411	Tssk3	-0.520961	-0.521743	-0.521994	-0.452022	-0.522095	-0.521402	-0.276763	-0.521066	0.0401648
ENSMUSG00000000416	Cttnbp2	1.80768	1.80181	1.95926	1.96148	2.58995	1.80437	2.87321	3.34183	1.82435
ENSMUSG00000000420	Galnt1	13.2565	13.0446	13.0465	13.3712	13.5558	13.4726	13.8519	13.8324	13.2837
ENSMUSG00000000435	Myf5	0	0	0	0	0	0	0	0	0
ENSMUSG00000000439	Mkrn2	11.5571	11.4147	11.3482	11.2165	11.2466	11.0744	11.3626	11.3877	11.4446
ENSMUSG00000000440	Pparg	11.5866	11.2906	11.175	11.1912	11.2941	11.1631	11.2589	11.2074	11.3904
ENSMUSG00000000441	Raf1	12.5151	12.4624	12.372	12.4862	12.4682	12.4205	12.6445	12.6553	11.2107
ENSMUSG00000000486	Sept1	5.26156	6.08363	6.3414	7.35004	7.11978	7.1372	6.49976	6.34585	7.186
ENSMUSG00000000489	Pdgfb	12.1659	11.9362	12.0599	12.464	12.4262	12.5081	12.8197	12.7471	12.2828
ENSMUSG00000000530	Acvrl1	5.27129	4.47957	4.54827	4.60249	4.66526	5.00789	4.52526	4.49814	4.51274
ENSMUSG00000000531	Grasp	10.9146	11.0127	11.1177	11.3634	11.2901	11.4966	11.9663	11.91	11.9922
ENSMUSG00000000532	Acvr1b	9.88604	10.3124	10.3268	11.3709	11.3004	11.3364	11.7428	11.6752	10.9738
ENSMUSG00000000538	Tom1l2	14.1772	13.9357	14.1366	13.907	13.8665	13.9084	13.9477	13.9771	13.4693
ENSMUSG00000000544	Gpa33	2.50712	2.89934	2.77328	3.11845	4.35542	3.53748	2.85742	2.93904	2.53103
ENSMUSG00000000552	Zfp385a	12.3665	12.4155	12.4966	12.3769	12.3578	12.4207	12.4951	12.4044	12.825
ENSMUSG00000000555	Itga5	10.8209	10.8356	10.934	11.1322	10.9754	11.1167	11.5473	11.4813	11.1001
ENSMUSG00000000560	Gabra2	-1.16385	-1.16827	-1.16855	-1.16851	-1.1686	-1.16628	-1.15984	-0.715208	-1.15311
ENSMUSG00000000561	Wdr77	12.5904	12.4807	12.3933	11.7487	11.6986	11.772	12.1829	12.1283	13.0048
ENSMUSG00000000562	Adora3	0	0	0	0	0	0	0	0	0
ENSMUSG00000000563	Atp5f1	14.9182	15.0644	14.9771	14.7619	14.799	14.8186	14.7261	14.7411	15.562
ENSMUSG00000000567	Sox9	11.9144	11.6498	11.6458	11.9884	12.0554	12.1457	11.905	11.968	11.901
ENSMUSG00000000568	Hnrnpd	12.362	12.5356	12.6782	12.2973	12.0612	12.1733	12.0765	12.062	12.2859
ENSMUSG00000000579	Dynlt1c	7.32008	7.82461	7.91432	7.87568	8.00683	7.81958	7.75107	7.64823	7.88576
ENSMUSG00000000581	C1d	12.2501	12.3835	12.2399	12.3047	12.4208	12.3827	12.4199	12.4125	13.2425
ENSMUSG00000000594	Gm2a	15.1289	14.6429	14.5056	15.3852	15.5855	15.4413	15.3747	15.3802	15.2478
ENSMUSG00000000600	Krit1	11.9422	12.2363	12.279	12.229	12.1918	12.2218	12.1133	12.1997	11.5342
ENSMUSG00000000605	Clcn4	12.1172	11.8358	11.7197	12.3202	12.3174	12.259	12.8268	12.8435	12.0369
ENSMUSG00000000606	Vmn2r88	0	0	0	0	0	0	0	0	0
ENSMUSG00000000617	Grm6	0	0	0	0	0	0	0	0	0
ENSMUSG00000000627	Sema4f	1.269	1.54166	1.12431	0.892501	0.8921	1.24822	1.05561	1.03668	0.9
ENSMUSG00000000628	Hk2	14.1142	13.6672	13.7393	13.3345	13.4345	13.3521	13.1541	13.1611	12.3401
ENSMUSG00000000631	Myo18a	14.941	14.5963	14.7272	15.3396	15.398	15.3643	15.7529	15.7867	15.1205
ENSMUSG00000000632	Sez6	-0.282657	-0.150182	0.00554042	-0.28371	0.285802	-0.28314	-0.281798	-0.282771	-0.280168
ENSMUSG00000000673	Haao	0	0	0	0	0	0	0	0	0
ENSMUSG00000000682	Cd52	0	0	0	0	0	0	0	0	0
ENSMUSG00000000686	Abhd15	4.55134	4.41577	4.46471	4.473	4.17285	4.33513	4.78223	4.56657	5.10696
ENSMUSG00000000690	Hoxb6	0	0	0	0	0	0	0	0	0
ENSMUSG00000000693	Loxl3	3.17787	3.26789	3.73701	2.94334	2.83766	3.18723	2.97619	3.08422	3.27148
ENSMUSG00000000701	Tcl1b5	0	0	0	0	0	0	0	0	0
ENSMUSG00000000706	Btn1a1	9.56031	9.21003	9.27276	8.64046	8.99375	8.84648	7.51478	7.62474	6.90146
ENSMUSG00000000708	Kat2b	10.8683	10.9082	10.821	12.0351	12.1269	12.1634	12.1411	12.1054	11.4794
ENSMUSG00000000711	Rab5b	13.2247	13.0364	13.0516	13.3867	13.4622	13.4666	13.439	13.4604	12.7326
ENSMUSG00000000724	Cryba1	-1.8902	-1.89169	-1.89221	-1.84723	-1.89242	-1.89102	-1.88884	-1.89039	-1.88656
ENSMUSG00000000730	Dnmt3l	4.02183	4.74849	4.38311	3.36424	3.14643	3.40838	3.98725	3.2155	4.51422
ENSMUSG00000000731	Aire	-2.08028	-2.08133	-2.08169	-2.05022	-2.08184	-2.08086	-2.07933	-2.08041	-2.07774
ENSMUSG00000000732	Icosl	6.45494	6.44215	6.14599	6.93449	6.8119	7.00835	6.88144	6.72892	6.61562
ENSMUSG00000000738	Spg7	13.0377	12.9505	12.9383	13.5254	13.5411	13.5626	13.818	13.7309	14.466
ENSMUSG00000000739	Sult5a1	-1.70151	-1.61013	-1.67315	-1.7041	-1.7046	-1.70265	-1.69962	-1.70177	-1.69646
ENSMUSG00000000740	Rpl13	16.525	16.759	16.6732	16.1974	16.1877	16.2531	16.0508	15.9748	17.531
ENSMUSG00000000743	Chmp1a	14.5652	14.1935	14.1581	14.1293	14.1598	14.1486	14.0584	14.0607	14.2704
ENSMUSG00000000751	Rpa1	14.0861	13.6565	13.5938	13.6228	13.715	13.5802	13.395	13.3352	13.6654
ENSMUSG00000000753	Serpinf1	2.61162	3.7715	3.58952	2.88442	2.59792	2.60632	3.71319	4.23036	2.63823
ENSMUSG00000000759	Tubgcp3	12.0293	12.1377	12.0896	11.9771	12.062	12.0212	12.0973	12.0288	11.409
ENSMUSG00000000766	Oprm1	0	0	0	0	0	0	0	0	0
ENSMUSG00000000776	Polr3d	11.7676	11.7874	11.8639	10.6912	10.6753	10.6621	10.8739	10.6424	10.8708
ENSMUSG00000000782	Tcf7	9.20752	9.10968	8.89237	8.41066	8.26829	8.22973	9.08538	9.02698	8.23463
ENSMUSG00000000787	Ddx3x	16.183	15.8403	16.0296	15.1548	15.3044	15.181	15.2083	15.2079	14.3584
ENSMUSG00000000791	Il12rb1	5.75473	6.40701	6.12984	5.18181	4.55945	5.1722	4.3748	4.65413	5.46427
ENSMUSG00000000792	Slc5a5	5.01491	5.75088	5.89602	5.0582	4.80784	5.29684	4.72461	5.3219	3.88658
ENSMUSG00000000794	Kcnn3	-1.70303	-1.70552	-1.70638	-1.70613	-1.70674	-1.7044	-1.70077	-1.70335	-1.69698
ENSMUSG00000000804	Usp32	13.5593	13.3757	13.4472	13.8279	13.8807	13.8604	13.7975	13.7979	12.6347
ENSMUSG00000000805	Car4	-2.08052	-2.0817	-2.08211	-2.08199	-2.08228	-2.08117	-2.07944	-2.08067	-2.07764
ENSMUSG00000000811	Txnrd3	10.6636	10.4193	10.3763	9.86848	10.0251	10.0018	9.81854	9.72618	9.85499
ENSMUSG00000000817	Fasl	0	0	0	0	0	0	0	0	0
ENSMUSG00000000823	Zfp512b	11.2521	11.7704	11.9946	11.9491	11.8282	11.768	12.0371	12.103	10.9824
ENSMUSG00000000826	Dnajc5	15.6805	15.2508	15.4137	15.3958	15.4493	15.4131	15.1879	15.2061	14.7946
ENSMUSG00000000827	Tpd52l2	13.3642	13.4017	13.2828	13.0693	13.0472	13.1214	13.0079	13.0411	13.5649
ENSMUSG00000000838	Fmr1	13.7961	13.8232	13.862	13.8976	13.9277	13.8964	13.7206	13.7567	12.7386
ENSMUSG00000000861	Bcl11a	-1.13041	-0.834381	-1.134	-1.13397	-1.13405	-1.01508	-1.12675	-1.13093	-1.1206
ENSMUSG00000000869	Il4	6.70723	6.78403	6.65784	7.39416	7.27843	7.27659	7.82249	8.01497	8.29073
ENSMUSG00000000876	Pxmp4	9.75032	9.9098	9.659	10.6601	10.6512	10.81	10.8205	10.7367	11.0007
ENSMUSG00000000881	Dlg3	5.80903	5.75191	5.8233	6.28046	6.86771	6.35766	5.6895	5.67699	5.07283
ENSMUSG00000000884	Gnb1l	10.4982	10.3475	10.2885	9.95136	9.81484	10.1128	10.334	10.097	10.8694
ENSMUSG00000000889	Dbh	0	0	0	0	0	0	0	0	0
ENSMUSG00000000901	Mmp11	9.26303	9.41076	9.43775	10.3744	10.1849	10.2581	10.9201	10.6729	10.6329
ENSMUSG00000000902	Smarcb1	13.2396	13.0268	12.9792	12.787	12.7909	12.8201	12.8966	12.8333	13.6984
ENSMUSG00000000903	Vpreb3	0.0896255	0.549714	0.0883087	0.0884011	0.405496	0.089063	0.0906257	0.0894921	0.0925272
ENSMUSG00000000915	Hip1r	12.5679	12.2807	12.2764	13.1664	13.166	13.1674	12.7385	12.7451	12.8657
ENSMUSG00000000916	Nsun5	11.4151	11.2387	11.3176	10.5811	10.5549	10.6252	10.4185	10.6482	11.2706
ENSMUSG00000000934	Top1mt	11.9914	11.6901	11.8334	11.5529	11.5374	11.5148	11.7639	11.7652	12.4565
ENSMUSG00000000938	Hoxa10	3.73695	4.89566	5.26304	4.68159	4.79677	4.71607	3.5594	3.73122	3.60883
ENSMUSG00000000942	Hoxa4	7.59287	7.35971	7.13146	6.72377	6.85677	6.27653	6.79688	7.21221	7.05831
ENSMUSG00000000948	Gm38393	6.47517	7.69683	7.91079	7.86256	7.75502	7.70457	7.18415	7.82673	4.99108
ENSMUSG00000000957	Mmp14	0.0659673	0.0650478	0.18304	0.0648374	0.373035	0.065448	0.458839	0.0658441	0.0686498
ENSMUSG00000000958	Slc7a7	7.8206	8.23824	8.22839	9.00834	8.99311	9.01978	9.54181	9.59607	9.18536
ENSMUSG00000000959	Oxa1l	12.5936	12.319	12.4003	12.5539	12.6544	12.5757	12.6556	12.5857	13.0846
ENSMUSG00000000976	Heatr6	12.6844	12.5757	12.6577	12.4428	12.4366	12.4524	12.4652	12.4712	11.8517
ENSMUSG00000000982	Ccl3	-2.08086	-2.08225	-2.08273	-2.08259	-2.08292	-2.08163	-2.03818	-2.08104	-2.07751
ENSMUSG00000000983	Wfdc18	-2.08028	-2.08133	-2.08169	-2.05022	-2.08184	-2.08086	-2.07933	-2.08041	-2.07774
ENSMUSG00000001014	Icam4	0	0	0	0	0	0	0	0	0
ENSMUSG00000001016	Ilf2	12.2729	12.2921	12.1443	12.1526	12.2069	12.1599	12.4757	12.3433	12.8106
ENSMUSG00000001017	Chtop	14.2928	14.1165	14.1502	13.5201	13.4841	13.5126	13.4297	13.4309	13.7396
ENSMUSG00000001018	Snapin	11.9993	12.2204	12.0841	12.6857	12.6759	12.7094	12.3699	12.4418	12.0563
ENSMUSG00000001020	S100a4	4.27734	6.00369	5.8673	7.50685	6.60442	7.32292	4.84961	5.47276	6.90205
ENSMUSG00000001021	S100a3	8.39259	9.184	9.04239	7.9623	8.14225	8.1741	6.93344	6.51057	7.95336
ENSMUSG00000001023	S100a5	2.34352	2.96454	2.47048	3.42103	3.13113	2.82222	2.34945	3.39425	2.86253
ENSMUSG00000001025	S100a6	16.338	17.3722	17.2921	17.9487	17.8619	17.9979	16.9492	16.8996	18.5575
ENSMUSG00000001027	Scn4a	1.73187	1.89988	2.35474	2.26491	1.72275	2.84648	2.26125	2.32547	3.44347
ENSMUSG00000001029	Icam2	-0.562703	-0.563323	-0.563522	-0.156272	-0.563601	-0.317259	-0.56208	-0.562786	-0.559008
ENSMUSG00000001034	Mapk7	10.9649	11.01	11.0182	11.6635	11.5998	11.7046	11.5117	11.4366	11.2133
ENSMUSG00000001036	Epn2	13.4214	13.3208	13.2503	13.6748	13.6984	13.6966	13.4772	13.4649	13.2375
ENSMUSG00000001039	B9d1	11.099	11.3105	11.1075	11.1174	11.0249	11.1319	11.1751	11.2377	12.0862
ENSMUSG00000001052	Sec24b	13.0344	12.9256	12.9651	13.1323	13.1902	13.1756	13.0514	13.0705	12.3489
ENSMUSG00000001053	N4bp3	11.1708	10.7376	10.9891	10.916	10.8525	10.8607	10.3933	10.3522	11.0133
ENSMUSG00000001054	Rmnd5b	11.352	11.5178	11.4764	11.6879	11.7574	11.7031	11.8085	11.6774	11.9913
ENSMUSG00000001056	Nhp2	15.0262	15.1271	15.0675	14.0352	14.0298	14.0507	14.3243	14.2068	15.7722
ENSMUSG00000001062	Vps9d1	9.80222	9.89358	10.022	10.1289	9.88275	10.2725	10.3894	10.4444	10.3815
ENSMUSG00000001065	Zfp276	10.2534	10.418	10.5137	10.4773	10.4804	10.5765	10.5422	10.4621	9.65404
ENSMUSG00000001076	C1ql4	-1.37974	-1.38272	-1.38375	-1.12846	-1.38417	-1.38139	-1.37704	-1.38012	-1.37251
ENSMUSG00000001082	Mfsd10	12.3613	12.6516	12.8179	12.3758	12.3512	12.3845	12.4899	12.3468	12.672
ENSMUSG00000001089	Luzp1	13.4185	13.2124	13.4264	13.0399	13.112	13.0064	12.7365	12.7932	11.9127
ENSMUSG00000001095	Slc13a2	0.648839	0.646447	0.645673	0.800651	0.645364	1.07307	1.71987	1.29692	0.655695
ENSMUSG00000001098	Kctd10	13.1502	12.8208	12.8125	13.1282	13.2029	13.1484	12.9607	12.92	11.2843
ENSMUSG00000001100	Poldip2	14.2974	14.2139	14.144	13.7912	13.8027	13.7942	14.0096	13.9668	14.2692
ENSMUSG00000001103	Sebox	-0.915123	-0.691826	-0.9157	-0.91566	-0.915756	-0.91537	-0.838503	-0.915182	-0.904354
ENSMUSG00000001105	Ift20	11.419	11.6117	11.5763	11.3208	11.3517	11.3688	11.3023	11.2448	12.2219
ENSMUSG00000001119	Col6a1	9.61141	9.62532	9.33219	11.0375	11.0907	11.2081	12.215	12.2065	11.3977
ENSMUSG00000001120	Pcbp3	9.5025	8.96574	8.88166	9.31701	9.38791	9.45714	9.37618	9.29455	9.18481
ENSMUSG00000001123	Lgals9	12.6091	12.5398	12.4533	13.4039	13.3711	13.4231	12.969	12.8608	12.9459
ENSMUSG00000001127	Araf	13.2257	13.2303	13.2408	13.2967	13.2483	13.2491	13.4404	13.4587	13.377
ENSMUSG00000001128	Cfp	7.19387	8.02292	8.12034	8.88231	8.65141	8.5971	8.05396	8.37816	8.33935
ENSMUSG00000001131	Timp1	11.7082	11.9561	12.0474	11.6743	11.8344	11.7001	11.5357	11.4755	12.8208
ENSMUSG00000001134	Uxt	9.84589	10.5427	10.4327	9.70072	9.6324	9.78461	9.64581	9.82088	11.0842
ENSMUSG00000001138	Cnnm3	10.2134	10.1535	10.3442	10.5576	10.4163	10.5304	11.3441	11.262	11.014
ENSMUSG00000001143	Lman2l	10.8859	10.576	10.5646	10.4014	10.4157	10.3434	10.9933	11.0743	11.1683
ENSMUSG00000001150	Mcm3ap	13.2328	12.9799	13.0278	13.0631	13.153	13.0877	13.1094	13.0927	12.7488
ENSMUSG00000001151	Pcnt	12.076	12.2032	12.4692	12.23	12.168	12.2843	12.1217	12.098	11.1922
ENSMUSG00000001155	Ftcd	5.18317	6.18919	5.18899	6.34452	6.21504	5.93232	6.97054	7.10465	7.56613
ENSMUSG00000001156	Mxd1	11.0738	11.1572	10.6157	11.9181	11.9453	11.9146	11.5503	11.5338	11.0548
ENSMUSG00000001157	Gmcl1	12.0449	11.7648	11.6277	12.0639	12.1856	12.1275	12.4267	12.4974	12.2719
ENSMUSG00000001158	Snrnp27	11.4863	11.6578	11.5329	11.4889	11.4156	11.4984	11.5187	11.5411	12.5127
ENSMUSG00000001166	Oas1c	6.69424	6.61949	6.13147	8.44291	8.33138	8.2824	7.7798	7.82845	8.38068
ENSMUSG00000001168	Oas1h	0	0	0	0	0	0	0	0	0
ENSMUSG00000001173	Ocrl	12.2148	11.9881	12.0603	12.5209	12.5492	12.5123	12.4	12.454	11.418
ENSMUSG00000001175	Calm1	14.6119	14.2024	14.0301	14.9015	14.994	14.8652	14.8624	14.8232	15.0115
ENSMUSG00000001211	Agpat3	13.4552	13.1078	13.2004	13.4532	13.4802	13.4704	14.2643	14.2066	14.3671
ENSMUSG00000001225	Slc26a3	0	0	0	0	0	0	0	0	0
ENSMUSG00000001227	Sema6b	9.76586	9.5645	9.44804	10.2511	10.2535	10.2432	9.5349	9.45514	9.41371
ENSMUSG00000001228	Uhrf1	12.9093	12.5754	12.7227	12.7736	12.9254	12.7478	12.2625	12.2377	11.8091
ENSMUSG00000001229	Dpp9	12.9904	12.7742	12.8762	13.1821	13.1761	13.1825	12.8358	12.7786	12.3579
ENSMUSG00000001240	Ramp2	1.02683	1.41097	1.14913	1.09002	1.79411	1.27923	1.25853	1.10117	1.03267
ENSMUSG00000001247	Lsr	9.60837	9.43559	9.37042	9.15913	9.09	9.2825	8.99929	8.82874	8.48217
ENSMUSG00000001248	Gramd1a	10.576	10.9761	10.9978	11.438	11.2531	11.3928	11.7497	11.6612	12.1816
ENSMUSG00000001249	Hpn	2.44931	3.16044	3.65369	3.21156	2.57856	3.25913	2.6346	3.6295	2.46971
ENSMUSG00000001260	Gabrg1	0	0	0	0	0	0	0	0	0
ENSMUSG00000001270	Ckb	4.28532	4.67811	4.56118	4.2569	4.54867	4.24381	4.00489	4.12427	4.39784
ENSMUSG00000001280	Sp1	13.9718	13.7388	13.8884	13.6166	13.6445	13.5916	13.4685	13.4563	12.188
ENSMUSG00000001281	Itgb7	15.1886	14.8129	14.8974	14.6005	14.7336	14.6506	13.7654	13.6927	14.1586
ENSMUSG00000001285	Myg1	13.1027	12.8542	12.729	12.0807	12.1965	12.1109	12.088	12.0586	13.2542
ENSMUSG00000001288	Rarg	12.4763	12.4436	12.5856	12.2757	12.3082	12.3728	12.0873	11.9901	11.5592
ENSMUSG00000001289	Pfdn5	12.7958	13.0514	12.8682	13.0747	13.0644	13.1009	13.1141	13.176	14.8206
ENSMUSG00000001300	Efnb2	13.7446	13.5356	13.6492	13.2213	13.2683	13.2975	13.3957	13.3515	12.5811
ENSMUSG00000001305	Rrp15	12.2269	12.2334	12.3055	11.0879	11.1457	11.1144	11.1521	11.0843	12.138
ENSMUSG00000001313	Rnd2	9.99398	9.76377	9.60101	10.5939	10.5564	10.5934	10.6915	10.752	11.609
ENSMUSG00000001323	Srr	10.3755	10.1443	10.1626	10.4386	10.3967	10.3385	10.4697	10.6151	10.2483
ENSMUSG00000001333	Sync	0.943126	0.48703	0.606322	0.713075	0.880466	0.618481	0.489564	0.488125	0.491979
ENSMUSG00000001334	Fndc5	0	0	0	0	0	0	0	0	0
ENSMUSG00000001348	Acp5	0.455416	0.691859	0.777253	0.453818	0.453531	0.454682	0.456721	0.455242	0.459199
ENSMUSG00000001349	Cnn1	2.28689	3.32433	2.78832	2.23659	4.13576	2.59349	6.07576	6.12905	6.42141
ENSMUSG00000001366	Fbxo9	10.503	10.764	10.9263	10.3191	10.3971	10.2819	10.4128	10.5016	10.3601
ENSMUSG00000001376	Vps50	12.425	12.2562	12.2765	12.2965	12.3756	12.34	12.3022	12.2992	11.839
ENSMUSG00000001380	Hars	13.7512	13.5323	13.6165	12.9425	13.0507	12.92	13.0196	12.9618	13.2551
ENSMUSG00000001383	Zmat2	11.9441	12.0056	12.0124	12.0316	12.0742	12.0534	12.1598	12.2285	13.0775
ENSMUSG00000001403	Ube2c	13.5255	13.7315	13.646	13.3599	13.3214	13.2858	12.9544	12.9261	13.6409
ENSMUSG00000001415	Smg5	14.2523	13.9829	13.94	13.855	13.8465	13.8828	13.8306	13.8226	13.6942
ENSMUSG00000001416	Cct3	16.1713	15.9609	15.8654	15.1432	15.2031	15.1514	15.1829	15.1503	15.7605
ENSMUSG00000001418	Glmp	13.2742	13.234	13.1641	14.1093	14.1648	14.1667	14.3927	14.3641	15.0395
ENSMUSG00000001419	Mef2d	13.2971	13.1572	13.2915	13.2847	13.2763	13.2892	12.9224	12.9576	12.0675
ENSMUSG00000001420	Tmem79	7.32834	7.62303	7.50528	6.74589	7.58719	7.18101	6.96753	7.39744	6.3146
ENSMUSG00000001424	Snd1	15.1265	14.8312	14.8212	15.0587	15.1033	15.0593	15.1961	15.1149	15.0807
ENSMUSG00000001435	Col18a1	16.3429	16.1493	16.0993	16.9969	16.9757	17.0287	17.7848	17.7258	17.4096
ENSMUSG00000001436	Slc19a1	12.1876	12.2394	12.3515	10.8149	10.7745	10.8467	10.9293	10.9625	10.9148
ENSMUSG00000001440	Kpnb1	17.2681	16.769	16.8569	16.4522	16.5406	16.4547	16.2971	16.2948	15.7372
ENSMUSG00000001441	Npepps	14.7249	14.5236	14.524	15.1223	15.1842	15.1974	15.0139	15.0028	14.2356
ENSMUSG00000001444	Tbx21	-1.34825	-1.26185	-1.17903	-1.35197	-1.35269	-1.3499	-1.34554	-1.34863	-1.341
ENSMUSG00000001445	Mrpl10	13.2591	13.1406	13.0578	13.1341	13.2097	13.1726	13.1111	13.0273	13.3173
ENSMUSG00000001467	Cyp51	13.1731	12.9276	12.705	13.3038	13.3786	13.3155	12.8531	12.7464	12.6253
ENSMUSG00000001472	Tcf25	14.075	13.8337	13.6714	14.1141	14.1019	14.1043	14.1318	14.1461	14.2279
ENSMUSG00000001473	Tubb6	14.0466	13.8121	13.7585	13.6851	13.7945	13.6441	13.5217	13.429	13.9493
ENSMUSG00000001482	Def8	11.6159	11.0989	11.103	11.3943	11.5148	11.4587	11.6294	11.6283	11.3157
ENSMUSG00000001493	Meox1	3.21241	4.00476	3.5721	6.4346	7.00008	6.56372	6.08996	6.02189	6.26175
ENSMUSG00000001494	Sost	-0.820652	-0.821392	-0.821632	-0.821563	-0.821728	-0.821069	-0.81987	-0.820751	-0.141675
ENSMUSG00000001496	Nkx2-1	-1.09562	-0.887924	-1.09868	-1.09865	-1.09873	-0.877227	-1.09191	-1.09615	-1.08568
ENSMUSG00000001497	Pax9	8.64785	8.48402	8.63301	7.73663	7.60764	7.8485	7.47615	7.5856	7.37471
ENSMUSG00000001504	Irx2	8.1614	8.01551	8.13673	7.85095	7.45996	7.8762	8.06569	8.06725	7.72336
ENSMUSG00000001506	Col1a1	7.3545	6.86466	7.2961	7.49945	7.46757	7.62876	7.07773	6.98549	7.20721
ENSMUSG00000001507	Itga3	16.0669	15.8749	15.9456	16.1243	16.1263	16.1618	16.4926	16.4149	15.9258
ENSMUSG00000001508	Sgca	1.224	2.02378	1.61055	1.22084	1.55962	1.36582	1.8547	1.22366	1.23143
ENSMUSG00000001510	Dlx3	6.82196	6.705	6.76767	8.11496	7.89939	8.13887	8.6864	8.70764	8.30913
ENSMUSG00000001517	Foxm1	13.3788	13.0749	13.0881	12.9652	12.9646	12.8947	12.4788	12.404	11.5535
ENSMUSG00000001518	Itfg2	12.3268	11.9464	11.9331	11.0348	10.9404	10.9565	10.8137	10.9219	11.0907
ENSMUSG00000001520	Nrip2	8.7396	8.90564	9.01752	8.89979	8.95953	8.82256	8.5587	8.6868	9.31835
ENSMUSG00000001521	Tulp3	11.4178	11.4034	11.377	11.4486	11.5099	11.487	11.8292	11.67	11.694
ENSMUSG00000001524	Gtf2h4	10.5162	10.3743	10.3892	9.67952	9.68367	9.84257	9.78074	9.79459	10.7695
ENSMUSG00000001525	Tubb5	15.4057	15.1508	15.006	15.5186	15.6381	15.5008	15.7021	15.6606	16.1392
ENSMUSG00000001542	Ell2	11.4546	11.3839	11.3176	11.6297	11.754	11.7465	11.5289	11.5016	10.7942
ENSMUSG00000001552	Jup	13.5885	13.3313	13.2884	14.2696	14.269	14.2898	13.8756	13.7785	13.3743
ENSMUSG00000001555	Fkbp10	0.520597	0.827242	1.07303	0.518631	0.518276	0.519695	0.522198	1.17768	0.52523
ENSMUSG00000001558	Klhl10	3.79889	3.75023	4.47687	4.99182	3.8227	4.68374	4.88959	4.96968	5.5118
ENSMUSG00000001566	Mnx1	0	0	0	0	0	0	0	0	0
ENSMUSG00000001569	Nom1	13.2212	13.0077	13.1034	12.5691	12.6049	12.5181	12.3602	12.3355	12.3316
ENSMUSG00000001576	Ergic1	12.6993	12.7204	12.701	12.8261	12.9095	12.8947	13.2373	13.1352	12.5478
ENSMUSG00000001583	Tnk1	2.97669	4.33697	4.82194	4.35092	3.71886	3.81979	3.72431	3.77783	3.00999
ENSMUSG00000001588	Acap1	11.4422	11.3729	11.2746	11.7847	11.6299	11.6225	9.37247	9.57484	9.76917
ENSMUSG00000001604	Tcea3	8.23539	7.74017	7.77175	8.2896	8.53491	8.65901	6.91069	6.48292	7.40245
ENSMUSG00000001622	Csn3	9.08592	9.62456	9.75559	8.3039	8.37593	8.08526	8.03694	8.02068	8.36918
ENSMUSG00000001627	Ifrd1	14.8641	14.9263	14.8691	13.1498	13.0733	13.187	12.6701	12.6161	13.1136
ENSMUSG00000001630	Stk38l	10.8354	10.8135	10.7486	11.1451	11.2689	11.2276	11.3504	11.3082	11.1245
ENSMUSG00000001632	Brpf1	12.6328	12.6644	12.8732	12.1512	12.1736	12.203	12.1885	12.1743	11.666
ENSMUSG00000001642	Akr1b3	15.0997	14.7701	14.6945	15.0233	15.2019	15.1064	14.1882	14.1525	14.3124
ENSMUSG00000001655	Hoxc13	3.98584	5.73476	5.69513	4.56479	5.60299	5.19894	4.73744	4.56864	3.8753
ENSMUSG00000001656	Hoxc11	0	0	0	0	0	0	0	0	0
ENSMUSG00000001657	Hoxc8	0	0	0	0	0	0	0	0	0
ENSMUSG00000001661	Hoxc6	0	0	0	0	0	0	0	0	0
ENSMUSG00000001663	Gstt1	4.59433	5.77702	5.98693	5.10561	4.77718	5.07286	3.73952	4.36879	5.73442
ENSMUSG00000001665	Gstt3	1.63043	1.9713	2.04544	2.16628	1.85813	2.16394	2.40174	2.00453	1.82807
ENSMUSG00000001666	Ddt	8.49831	8.84843	8.6702	9.82527	9.85201	9.8726	10.1604	10.0268	11.5746
ENSMUSG00000001670	Tat	-0.800884	-0.8014	-0.485292	-0.481935	-0.801633	-0.801176	-0.800214	-0.800953	-0.791853
ENSMUSG00000001672	Marveld3	9.30814	9.16867	9.27748	9.44796	9.28257	9.47827	9.06424	9.00821	8.86737
ENSMUSG00000001674	Ddx18	13.6311	13.5316	13.4733	12.7127	12.7706	12.7221	12.7921	12.6527	12.9713
ENSMUSG00000001687	Ubl3	13.7616	13.5895	13.5311	13.7397	13.7576	13.767	13.9584	13.9518	13.8786
ENSMUSG00000001700	Gramd3	10.551	10.6172	10.4354	9.9857	10.1297	9.88128	9.8323	9.77535	9.8897
ENSMUSG00000001707	Eef1e1	12.9383	13.0091	12.927	11.9416	11.9079	11.9491	11.9482	12.0084	12.3645
ENSMUSG00000001729	Akt1	14.6721	14.5387	14.576	14.7041	14.6893	14.7616	14.4897	14.4041	14.4992
ENSMUSG00000001739	Cldn15	3.76405	4.97344	5.99502	4.21077	4.42716	4.6983	4.01025	4.11268	5.51514
ENSMUSG00000001741	Il16	1.66069	2.09448	2.23104	1.6567	2.35031	1.65886	1.66394	1.66026	2.14874
ENSMUSG00000001750	Tcirg1	12.9852	13.109	13.0812	14.0606	13.9155	13.9078	14.848	14.7405	15.2082
ENSMUSG00000001751	Naglu	12.4609	12.4316	12.1735	13.2564	13.1697	13.1904	14.0827	13.9499	13.9991
ENSMUSG00000001755	Coasy	13.1852	13.2521	13.213	13.4308	13.3607	13.412	13.8677	13.814	14.3188
ENSMUSG00000001761	Smo	13.1744	13.085	13.0467	13.2765	13.2726	13.334	13.8652	13.8088	12.9062
ENSMUSG00000001763	Tspan33	9.23756	8.70228	8.7104	8.8418	9.04642	9.12013	9.87486	9.78262	10.4123
ENSMUSG00000001767	Crnkl1	12.658	12.4472	12.3855	12.2853	12.4158	12.2412	12.3298	12.3419	12.5097
ENSMUSG00000001768	Rin2	7.79837	8.02286	7.62636	10.112	10.3239	10.3657	10.1243	10.2291	9.55034
ENSMUSG00000001773	Folh1	0	0	0	0	0	0	0	0	0
ENSMUSG00000001774	Chordc1	13.6425	13.4992	13.5372	13.0469	13.1693	13.0744	13.1449	13.1703	13.0813
ENSMUSG00000001783	Rtcb	14.254	14.0394	13.9929	13.6908	13.7519	13.6716	13.6959	13.7115	14.3128
ENSMUSG00000001785	Pwp1	13.5511	13.3045	13.3668	12.0987	12.0936	11.9977	12.1007	12.0945	12.2371
ENSMUSG00000001786	Fbxo7	10.7583	10.7119	10.621	10.6878	10.8517	10.7057	10.9517	11.0017	11.2357
ENSMUSG00000001794	Capns1	14.9344	14.8987	14.853	15.2844	15.2789	15.3233	15.0771	15.0013	15.839
ENSMUSG00000001802	Lrp3	6.61852	7.2092	7.80837	6.57608	6.48841	6.8397	8.17737	8.4123	8.14702
ENSMUSG00000001804	Dsg4	-0.100568	-0.101563	0.139458	-0.101791	0.025547	-0.101129	0.522401	0.047663	-0.0976796
ENSMUSG00000001815	Evx2	0	0	0	0	0	0	0	0	0
ENSMUSG00000001819	Hoxd13	0	0	0	0	0	0	0	0	0
ENSMUSG00000001823	Hoxd12	0	0	0	0	0	0	0	0	0
ENSMUSG00000001827	Folr1	4.49831	5.55	4.64304	6.48535	5.92943	6.26389	8.52456	8.48745	9.33711
ENSMUSG00000001829	Clpb	13.375	12.999	12.9317	12.4147	12.5194	12.3527	12.4488	12.4289	12.8032
ENSMUSG00000001833	Sept7	14.4884	14.3879	14.2074	14.3708	14.5074	14.4298	14.0557	14.1192	13.5847
ENSMUSG00000001844	Zdhhc4	10.9919	11.2634	11.1775	11.2581	11.2699	11.2301	11.8224	11.7138	12.2821
ENSMUSG00000001847	Rac1	14.8499	14.8761	14.866	15.0653	15.1351	15.0822	14.815	14.7778	14.5486
ENSMUSG00000001855	Nup214	13.6687	13.2144	13.3798	13.1008	13.2254	13.1188	13.1927	13.1172	11.9693
ENSMUSG00000001864	Aif1l	14.3274	13.9644	13.9713	13.9131	13.9432	14.0023	13.71	13.6938	13.8587
ENSMUSG00000001865	Cpa3	-1.89073	-1.89243	-1.89301	-1.89284	-1.89325	-1.81559	-1.8892	-1.89095	-1.88662
ENSMUSG00000001870	Ltbp1	12.161	11.994	12.1449	11.6472	11.762	11.7122	10.9471	10.8967	9.93417
ENSMUSG00000001891	Ugp2	12.1913	12.2028	12.0161	12.5844	12.7102	12.592	12.6115	12.6134	12.7296
ENSMUSG00000001901	Kcnh6	0.294783	0.29365	0.414405	0.29339	0.29314	0.73	0.295922	0.55213	0.298085
ENSMUSG00000001909	Trmt1	13.9433	13.6987	13.8293	12.8831	12.9287	12.9511	12.9178	12.861	13.3437
ENSMUSG00000001910	Nacc1	13.8752	13.6172	13.6777	13.9133	13.9223	13.9104	13.9951	13.9739	13.5927
ENSMUSG00000001911	Nfix	11.549	11.2251	11.3406	11.2355	11.3044	11.3043	11.6142	11.613	11.0254
ENSMUSG00000001918	Slc1a5	14.6997	14.2823	14.2994	12.5774	12.5822	12.5679	12.2294	12.1373	12.1081
ENSMUSG00000001924	Uba1	15.991	15.5651	15.4962	15.8355	15.9319	15.8475	15.8784	15.8705	15.7554
ENSMUSG00000001930	Vwf	6.32062	6.34009	6.34035	6.7617	6.69451	6.6579	5.35835	5.53782	3.91324
ENSMUSG00000001942	Siae	10.9925	10.8619	10.6599	11.7874	11.8894	11.7788	12.0596	12.0052	11.1691
ENSMUSG00000001943	Vsig2	-2.08022	-2.08124	-2.08159	-2.08149	-2.05134	-2.08078	-2.0793	-2.08035	-2.07776
ENSMUSG00000001946	Esam	5.48572	5.25019	5.03431	4.70192	4.51594	4.73372	5.04328	4.89881	5.84039
ENSMUSG00000001948	Spa17	5.72589	6.11563	5.27018	6.70641	6.02002	6.56688	7.11857	7.34789	9.25948
ENSMUSG00000001962	Fam50a	13.1252	13.2702	13.3255	13.0888	13.0587	13.1462	12.9584	12.9692	13.779
ENSMUSG00000001964	Emd	12.7192	12.8476	12.6918	12.641	12.72	12.7451	12.438	12.4875	12.5453
ENSMUSG00000001983	Taco1	11.3243	10.9803	11.0029	10.552	10.4792	10.5238	10.7585	10.7004	10.4835
ENSMUSG00000001985	Grik3	0	0	0	0	0	0	0	0	0
ENSMUSG00000001986	Gria3	-0.926909	-0.927652	-0.927891	-0.927822	-0.927987	-0.927328	-0.922362	-0.927008	-0.912746
ENSMUSG00000001988	Npas1	7.63211	6.75173	7.34857	7.44342	7.84131	7.43807	7.51189	7.07255	4.7606
ENSMUSG00000001995	Sipa1l2	8.8562	8.78101	8.72469	9.6388	9.78023	9.74405	10.3037	10.3743	9.4293
ENSMUSG00000001998	Ap4e1	11.9356	11.7783	11.7316	11.3131	11.3785	11.3062	11.1778	11.1721	9.67179
ENSMUSG00000001999	Blvra	11.7858	11.6129	11.5083	11.6735	11.7623	11.7862	11.3502	11.4443	12.4656
ENSMUSG00000002006	Pdzd4	7.5502	7.75144	7.84565	8.00701	8.35299	8.01975	8.91943	8.81543	9.05073
ENSMUSG00000002007	Srpk3	3.70688	3.308	4.02505	3.78161	3.1845	2.94096	3.50441	3.3467	4.16765
ENSMUSG00000002010	Idh3g	13.9847	13.8708	13.8308	13.5875	13.6098	13.6227	13.6162	13.5899	14.0358
ENSMUSG00000002012	Pnck	-0.780793	-0.781343	-0.78152	-0.369268	-0.78159	-0.531909	-0.78024	-0.780866	-0.771863
ENSMUSG00000002014	Ssr4	13.0426	13.6707	13.468	13.2757	13.1634	13.27	13.4046	13.3247	14.3755
ENSMUSG00000002015	Bcap31	14.1829	14.3399	14.1741	14.4539	14.5424	14.5108	14.6917	14.6435	15.075
ENSMUSG00000002017	Fam98a	13.1226	12.8214	12.8431	12.2932	12.4203	12.289	12.3328	12.3234	12.3988
ENSMUSG00000002020	Ltbp2	0.139203	0.138242	0.308871	0.138022	0.52665	0.378952	0.41988	0.139074	0.142006
ENSMUSG00000002028	Kmt2a	12.5411	13.0939	13.4475	13.1814	13.0166	13.1153	13.0292	13.0996	11.674
ENSMUSG00000002031	Ift46	11.9681	11.9086	11.6911	11.8994	11.9735	11.8886	11.9401	11.8806	12.8294
ENSMUSG00000002032	Tmem25	2.90162	3.41594	3.721	4.32372	4.40507	4.08234	3.96648	4.9393	2.93719
ENSMUSG00000002033	Cd3g	0	0	0	0	0	0	0	0	0
ENSMUSG00000002043	Trappc6a	12.0758	12.7097	12.5752	12.9187	12.7155	12.9305	12.4674	12.5609	14.0862
ENSMUSG00000002052	Supt6	14.8933	14.5464	14.6731	14.4284	14.4775	14.4344	14.5582	14.5992	14.1407
ENSMUSG00000002055	Spag5	12.5037	12.6194	12.5722	12.5672	12.6986	12.487	12.0959	12.0596	11.8026
ENSMUSG00000002057	Foxn1	5.94911	5.71826	5.99821	7.28064	7.93893	7.54695	7.67319	7.26926	7.64098
ENSMUSG00000002058	Unc119	9.79695	10.0391	9.85957	10.7673	10.6649	10.8029	10.9495	10.8666	11.84
ENSMUSG00000002059	Rab34	11.6702	11.6531	11.609	11.7221	11.8025	11.7502	11.6734	11.5492	12.3451
ENSMUSG00000002064	Sdf2	12.5665	12.64	12.4986	12.7682	12.7501	12.825	13.0922	13.1121	14.1462
ENSMUSG00000002068	Ccne1	11.0485	10.8894	10.7684	10.2729	10.2879	9.90295	10.2168	10.2011	10.5594
ENSMUSG00000002076	Hsf2bp	6.00609	6.03097	6.29636	5.86972	6.02107	5.98418	6.08009	6.29199	7.19932
ENSMUSG00000002083	Bbc3	12.4607	12.7333	12.9119	12.0987	12.1234	12.2632	12.181	12.013	12.5281
ENSMUSG00000002100	Mybpc3	-0.477921	-0.478597	-0.478815	-0.414496	-0.00171162	-0.478303	-0.477241	-0.337767	-0.475949
ENSMUSG00000002102	Psmc3	14.5913	14.3084	14.2027	14.1343	14.2252	14.1803	14.0634	14.063	15.0571
ENSMUSG00000002103	Acp2	12.074	11.8638	11.7557	12.0982	12.1269	12.1397	12.6481	12.5804	12.3065
ENSMUSG00000002104	Rapsn	2.12585	2.25975	2.88182	2.94691	2.46433	2.87057	2.89342	2.93227	2.63552
ENSMUSG00000002105	Slc39a13	11.9775	12.1014	12.1924	12.7146	12.7511	12.7395	12.3474	12.2821	12.6668
ENSMUSG00000002107	Celf2	10.5714	10.4895	10.6235	10.599	10.6959	10.6866	9.93137	9.76005	9.45194
ENSMUSG00000002108	Nr1h3	10.7833	10.4395	10.3078	10.6213	10.6756	10.5708	10.7717	10.8459	11.6617
ENSMUSG00000002109	Ddb2	8.75297	9.70324	9.58303	10.1541	9.81942	10.0556	9.23061	9.33606	8.22487
ENSMUSG00000002111	Spi1	5.0541	4.22051	4.37775	6.22252	5.49382	5.85786	5.84598	5.37062	6.52233
ENSMUSG00000002129	Sf3a1	15.2904	14.8091	14.943	13.9672	14.0557	14.009	14.0261	14.0488	13.6088
ENSMUSG00000002147	Stat6	13.2289	13.0619	12.9644	13.711	13.7992	13.7622	13.5527	13.5706	12.9972
ENSMUSG00000002190	Clgn	-0.577385	-0.578071	-0.244395	-0.578228	-0.578379	-0.577772	-0.576698	-0.577477	-0.573155
ENSMUSG00000002204	Napsa	4.20212	4.06823	3.90091	4.43317	5.10344	4.53348	5.9091	5.60674	6.94775
ENSMUSG00000002205	Vrk3	11.2504	11.1803	11.0919	11.7717	11.8171	11.761	11.8491	11.8178	12.2635
ENSMUSG00000002210	Smg9	12.7041	12.2591	12.3003	11.6155	11.619	11.6629	11.5449	11.5223	12.1681
ENSMUSG00000002221	Paxip1	11.9277	12.0655	12.1471	12.1662	12.0835	12.1626	12.0922	12.0736	11.3621
ENSMUSG00000002222	Rmnd5a	12.6747	12.5121	12.6677	12.5161	12.5923	12.5618	12.9636	12.8952	11.9784
ENSMUSG00000002227	Mov10	8.4337	8.76288	8.60789	9.93124	9.98765	10.0526	9.79982	9.59477	9.84806
ENSMUSG00000002228	Ppm1j	4.62197	3.78087	4.38395	3.83749	4.15978	4.01677	3.71865	3.15506	3.18846
ENSMUSG00000002233	Rhoc	12.6961	12.9342	12.8113	13.265	13.2974	13.2759	13.253	13.2375	13.8765
ENSMUSG00000002240	Prr27	0	0	0	0	0	0	0	0	0
ENSMUSG00000002249	Tead3	7.54978	7.65414	7.59284	8.26807	8.66729	8.70195	8.97065	8.99693	9.30085
ENSMUSG00000002250	Ppard	11.1402	11.1099	11.133	11.4739	11.2954	11.4069	11.3717	11.2695	10.9984
ENSMUSG00000002257	Def6	3.86902	4.04141	3.46579	4.02279	4.14692	4.22456	4.00383	3.86046	4.32221
ENSMUSG00000002265	Peg3	13.0117	13.667	13.8251	15.5521	15.4492	15.4503	15.6431	15.742	14.1222
ENSMUSG00000002266	Zim1	-0.76101	-0.76167	-0.761882	-0.761821	-0.176695	-0.616479	-0.760348	-0.761098	-0.75172
ENSMUSG00000002274	Metrn	6.10005	6.5506	6.43533	5.76303	5.92455	5.74082	5.8928	5.24589	6.02089
ENSMUSG00000002279	Lmf1	9.28498	9.76943	9.6169	10.3448	10.3485	10.3583	10.5403	10.6276	11.1908
ENSMUSG00000002280	Narfl	11.3332	11.3104	11.2343	10.8697	10.8032	10.8569	10.7936	10.9103	11.0215
ENSMUSG00000002289	Angptl4	10.9467	10.9917	11.0212	11.1548	10.9972	11.1217	10.9212	10.7562	11.3038
ENSMUSG00000002297	Dbf4	13.3033	13.1774	13.0906	12.6819	12.8337	12.663	12.2702	12.3305	12.2417
ENSMUSG00000002307	Daxx	10.9171	10.8847	10.7806	10.8068	10.8428	10.8459	10.9526	10.9714	11.3721
ENSMUSG00000002308	Cd320	10.1334	10.076	9.90364	9.83889	10.0018	9.9507	10.5804	10.5278	11.5384
ENSMUSG00000002319	Ipo4	13.9781	13.6285	13.7466	13.0966	13.1356	13.0548	13.4369	13.4279	13.0238
ENSMUSG00000002320	Tm9sf1	11.8537	11.807	11.8697	12.1268	12.13	12.1441	12.5948	12.5503	11.489
ENSMUSG00000002324	Rec8	1.36337	1.95901	2.07046	1.36001	1.3594	1.43533	1.45254	1.36301	1.85533
ENSMUSG00000002325	Irf9	8.72779	8.65211	8.75908	9.44045	9.35977	9.43706	9.62603	9.62306	9.37146
ENSMUSG00000002326	Gmpr2	11.2282	11.1385	11.2612	10.8431	10.8719	10.7808	10.7619	10.5663	11.2197
ENSMUSG00000002329	Mdp1	10.9236	10.8721	10.9904	10.7636	10.7198	10.7381	10.8653	10.7817	12.0203
ENSMUSG00000002332	Dhrs1	11.7292	11.8951	11.7409	12.2225	12.2744	12.2775	12.0789	12.049	12.5939
ENSMUSG00000002341	Ncan	-0.338512	-0.339139	-0.226538	-0.339283	-0.339421	-0.338866	-0.0691581	-0.209022	-0.336675
ENSMUSG00000002342	Tmem161a	12.56	12.6764	12.691	12.1683	12.1647	12.233	12.7879	12.7111	13.0121
ENSMUSG00000002343	Armc6	11.6411	11.5298	11.575	10.5857	10.4051	10.4886	10.7025	10.677	11.4948
ENSMUSG00000002345	Borcs8	11.293	11.4903	11.4651	11.5025	11.4448	11.5458	11.3973	11.2778	12.5273
ENSMUSG00000002346	Slc25a42	8.54007	9.12147	9.47616	9.41409	9.50471	9.45083	9.44598	9.24068	8.93909
ENSMUSG00000002365	Snx9	12.6102	12.3028	12.4289	12.6361	12.6639	12.7263	12.1645	12.0801	11.579
ENSMUSG00000002372	Ranbp3	13.1791	13.1176	13.0946	12.8564	12.9212	12.8417	12.9292	12.8742	13.488
ENSMUSG00000002379	Ndufa11	11.6767	12.1253	11.9278	12.1736	12.1345	12.2188	12.313	12.1948	14.1032
ENSMUSG00000002384	Bmp8b	12.5156	12.1966	12.3869	10.2236	10.6216	10.3564	9.0112	8.96199	8.02012
ENSMUSG00000002393	Nr2f6	12.308	12.1664	12.14	12.8196	12.7889	12.8687	12.9817	12.8421	13.2992
ENSMUSG00000002395	Use1	12.0687	12.1154	11.908	12.262	12.2627	12.3284	12.1814	12.1867	13.6768
ENSMUSG00000002396	Ocel1	10.6644	11.0796	11.1479	11.6543	11.4882	11.6368	11.6789	11.6494	12.7551
ENSMUSG00000002409	Dyrk1b	9.78134	10.223	9.89612	11.4965	11.5035	11.4445	11.6324	11.5767	11.5998
ENSMUSG00000002413	Braf	12.5324	12.3641	12.6047	11.9964	12.0435	11.9957	12.2537	12.2952	10.8521
ENSMUSG00000002416	Ndufb2	8.16454	9.44313	9.22401	9.37046	8.9442	9.11411	9.39479	9.43807	10.2208
ENSMUSG00000002428	Hltf	12.5219	12.3224	12.296	12.5607	12.6227	12.5617	12.4749	12.4976	11.9277
ENSMUSG00000002455	Prpf6	13.9951	13.558	13.5982	13.4316	13.6149	13.5433	13.5715	13.5709	14.0154
ENSMUSG00000002458	Rgs19	11.2092	11.1782	11.1834	11.05	11.1213	11.1128	11.1097	11.1577	11.6396
ENSMUSG00000002459	Rgs20	5.94122	5.6011	5.822	5.75804	4.92623	5.23429	5.41672	5.23178	5.32802
ENSMUSG00000002475	Abhd3	3.52764	4.16993	4.64725	5.58556	5.78073	5.66737	6.20219	6.19732	5.81529
ENSMUSG00000002477	Snrpd1	12.5606	13.1167	13.0801	12.3116	12.2794	12.308	12.2944	12.2539	13.4781
ENSMUSG00000002486	Tchp	11.1946	11.224	11.4088	11.9404	11.8461	11.865	11.7208	11.6881	12.1161
ENSMUSG00000002489	Tiam1	11.1911	11.0417	11.3514	11.0802	11.1026	11.0275	11.2126	11.1325	9.91523
ENSMUSG00000002496	Tsc2	11.4141	11.136	11.3686	11.6342	11.5641	11.6415	11.7468	11.7642	11.0216
ENSMUSG00000002500	Rpl3l	4.32838	4.97835	5.69746	5.58783	4.99046	5.27343	4.83592	5.23343	3.75786
ENSMUSG00000002504	Slc9a3r2	7.92833	7.8659	7.57198	8.04487	7.789	8.29602	8.38437	8.41207	9.33789
ENSMUSG00000002524	Puf60	14.1754	13.8796	13.7916	13.7225	13.7731	13.7509	13.8452	13.8432	14.6262
ENSMUSG00000002546	Golga2	12.7961	12.6991	12.6415	13.4006	13.4046	13.4083	13.5086	13.4857	13.1856
ENSMUSG00000002550	Uck1	13.2615	13.1418	13.1824	12.6655	12.693	12.7205	12.8389	12.8252	12.9942
ENSMUSG00000002565	Scin	3.34052	3.44765	2.47086	3.38205	3.16505	2.61747	2.55317	3.00851	2.21957
ENSMUSG00000002578	Ikzf4	-1.39115	-1.39404	-1.39504	-1.39474	-1.15069	-1.39274	-1.38852	-1.39152	-1.38413
ENSMUSG00000002580	Mien1	9.53165	10.1861	9.99527	10.8944	10.5957	10.952	10.7576	10.8401	12.5771
ENSMUSG00000002588	Pon1	-2.08034	-2.04904	-2.08179	-2.08169	-2.08195	-2.08094	-2.07936	-2.08048	-2.07771
ENSMUSG00000002602	Axl	15.7807	15.6715	15.7502	16.3916	16.4226	16.425	16.6951	16.6147	15.9092
ENSMUSG00000002603	Tgfb1	11.6681	11.7634	11.481	12.3916	12.485	12.6184	12.0248	11.9301	12.6076
ENSMUSG00000002608	Ccdc97	12.6531	12.3422	12.3982	12.5019	12.499	12.5305	12.5395	12.4859	12.3975
ENSMUSG00000002617	Zfp40	6.49191	7.14316	7.18134	7.67961	7.58258	7.89527	7.96924	7.72484	7.42159
ENSMUSG00000002625	Akap8l	11.2184	10.8823	10.8877	10.824	10.6687	10.7159	10.6291	10.6414	11.2008
ENSMUSG00000002633	Shh	0	0	0	0	0	0	0	0	0
ENSMUSG00000002635	Pdcd2l	10.608	10.854	10.6486	10.6403	10.5692	10.638	10.551	10.4552	11.4133
ENSMUSG00000002658	Gtf2f1	13.5198	13.2846	13.451	12.7342	12.8096	12.7372	12.6963	12.7	13.7048
ENSMUSG00000002660	Clpp	13.2729	13.1415	13.1332	12.2948	12.3061	12.3329	12.6582	12.6425	13.8108
ENSMUSG00000002661	Alkbh7	9.12009	9.49607	9.43888	9.72503	9.67516	9.66152	9.75939	9.79417	11.166
ENSMUSG00000002664	Pspn	4.82405	4.6337	4.87425	4.86389	4.48354	5.0089	5.09394	4.7875	6.02496
ENSMUSG00000002668	Dennd1c	5.87916	6.37878	6.38171	7.53777	7.4694	7.40856	7.17617	7.55744	7.54108
ENSMUSG00000002679	Med6	10.6082	10.8073	10.7488	10.7438	10.6182	10.7521	10.4661	10.3933	10.9846
ENSMUSG00000002688	Prkd1	4.00024	4.15573	3.51176	3.73016	3.93491	3.37062	3.64229	3.48999	3.02124
ENSMUSG00000002699	Lcp2	-2.08052	-2.0817	-2.08211	-2.08199	-2.08228	-2.08117	-2.07944	-2.08067	-2.07764
ENSMUSG00000002718	Cse1l	14.5739	14.2934	14.2573	13.6787	13.8106	13.6629	13.9062	13.8322	13.3331
ENSMUSG00000002728	Naa20	12.8065	13.1189	12.9456	12.1669	12.1587	12.2082	11.7585	11.7916	11.9839
ENSMUSG00000002731	Prkra	11.447	11.5604	11.2979	12.0032	11.9629	12.001	11.9539	11.9181	12.3075
ENSMUSG00000002732	Fkbp7	6.66282	7.25102	7.00884	6.09249	6.15678	6.40923	6.56465	6.98348	6.4628
ENSMUSG00000002733	Plekha3	12.2293	12.4531	12.5414	11.879	11.9692	12.0229	12.1162	12.0864	11.7528
ENSMUSG00000002741	Ykt6	14.2785	14.1028	14.1184	14.028	14.0492	14.0618	14.1611	14.1278	14.4638
ENSMUSG00000002748	Baz1b	15.1433	14.8736	15.0277	14.4919	14.5668	14.4813	14.4365	14.3855	13.7737
ENSMUSG00000002763	Pex6	12.5386	12.261	12.3962	12.6215	12.6854	12.7861	12.5134	12.4864	13.2511
ENSMUSG00000002767	Mrpl2	12.744	12.8511	12.7637	12.3251	12.2655	12.3786	12.4729	12.5033	13.623
ENSMUSG00000002768	Mea1	11.4371	11.6491	11.4746	12.1518	12.2	12.1944	12.0475	12.0746	13.148
ENSMUSG00000002769	Gnmt	2.64442	3.14309	3.08186	3.08787	2.73505	3.24955	3.63103	2.96266	4.13665
ENSMUSG00000002771	Grin2d	6.11437	6.41502	6.65874	6.62859	5.75127	6.62886	6.39559	6.5167	5.99688
ENSMUSG00000002778	Kdelr1	13.3269	13.3674	13.2292	13.6672	13.7297	13.7237	13.924	13.8742	14.1443
ENSMUSG00000002781	Tmem143	10.8474	10.6034	10.54	11.1461	11.1093	11.1714	11.7497	11.7001	11.5179
ENSMUSG00000002791	Pdxk-ps	3.22944	4.36787	3.84845	4.47337	4.01046	4.83396	3.99727	3.64392	3.26563
ENSMUSG00000002797	Ggct	9.34738	9.45811	9.69545	8.68039	8.52376	8.46705	8.6965	8.94509	9.9663
ENSMUSG00000002799	Jag2	13.2625	13.3865	13.6414	13.1771	13.0727	13.182	12.9209	12.8559	12.7234
ENSMUSG00000002803	Btbd6	9.53946	9.64617	9.63338	10.2066	10.2877	10.2977	10.3618	10.2948	10.9051
ENSMUSG00000002804	Nudt14	11.152	11.4181	10.9559	11.8707	11.9514	11.8607	11.8085	11.7589	13.2835
ENSMUSG00000002808	Epdr1	10.7232	10.6518	10.6959	10.5149	10.496	10.6163	11.8217	11.6901	11.2269
ENSMUSG00000002812	Flii	14.1244	13.8375	13.8273	14.6024	14.6874	14.6751	14.3204	14.2555	14.151
ENSMUSG00000002814	Top3a	11.3407	11.2521	11.31	11.3267	11.3502	11.2192	11.3775	11.4547	11.2202
ENSMUSG00000002820	Atg4d	11.7725	11.4382	11.281	11.1848	11.2406	11.2701	11.1914	11.1074	11.3618
ENSMUSG00000002825	Qtrt1	12.0889	12.2142	12.2882	11.0351	11.0213	11.0362	10.8604	10.8544	11.6605
ENSMUSG00000002831	Plin4	5.45533	5.91396	6.06703	8.34074	8.01344	8.36241	8.18611	8.17207	7.68221
ENSMUSG00000002833	Hdgfl2	12.6201	12.6334	12.7154	12.4381	12.3195	12.4347	12.4219	12.4455	13.2516
ENSMUSG00000002835	Chaf1a	11.9258	11.6862	11.9063	11.4226	11.3998	11.3444	11.0322	11.0015	10.6855
ENSMUSG00000002844	Adprh	12.4348	12.5645	12.4586	12.2708	12.2837	12.3179	13.1325	13.1203	13.4857
ENSMUSG00000002845	Tmem39a	11.3665	11.4688	11.4027	10.9292	10.9499	11.0509	10.8684	10.7975	10.6592
ENSMUSG00000002846	Timmdc1	12.9102	12.55	12.4694	12.0986	12.1909	12.1137	12.4497	12.423	12.9627
ENSMUSG00000002847	Pla1a	12.2637	12.4955	12.3614	12.8907	12.9198	12.9638	13.5663	13.5243	13.6697
ENSMUSG00000002870	Mcm2	13.8123	13.6675	13.7412	13.3783	13.3519	13.3007	13.0843	12.9702	12.7286
ENSMUSG00000002871	Tpra1	11.3848	11.7965	11.7383	12.7238	12.6203	12.7563	12.8514	12.6961	12.7311
ENSMUSG00000002881	Nab1	12.9091	12.6192	12.5295	12.6198	12.7189	12.7267	12.2814	12.2537	11.4407
ENSMUSG00000002885	Adgre5	10.9099	10.921	10.6613	11.7386	11.9038	11.8494	11.9921	11.7932	11.6432
ENSMUSG00000002897	Il17ra	12.264	12.2289	12.1998	12.0632	11.9556	12.0981	12.1951	12.1321	11.824
ENSMUSG00000002900	Lamb1	13.623	13.4296	13.5404	13.8216	13.896	13.8699	14.1479	14.1017	13.7032
ENSMUSG00000002908	Kcnn1	9.44027	8.98137	9.16516	8.68769	8.84484	8.78808	9.86009	9.73221	9.97921
ENSMUSG00000002910	Arrdc2	8.94069	8.85733	9.0679	9.30298	8.97992	9.04456	9.4176	9.44118	10.1644
ENSMUSG00000002930	Ppp1r17	0	0	0	0	0	0	0	0	0
ENSMUSG00000002944	Cd36	7.91146	7.88589	7.32158	9.41266	9.63784	9.43647	7.98595	8.16853	7.41856
ENSMUSG00000002948	Map2k7	11.7185	11.6211	11.7184	11.6666	11.624	11.6495	11.5666	11.5432	11.4732
ENSMUSG00000002949	Timm44	13.2168	13.0612	13.0848	12.4001	12.4532	12.4073	12.486	12.4768	13.0702
ENSMUSG00000002957	Ap2a2	13.0072	12.5695	12.5597	13.1524	13.2605	13.1534	13.6178	13.6269	13.5834
ENSMUSG00000002963	Pnkp	12.0468	11.725	11.6334	11.8405	11.8926	11.9018	11.9867	12.0511	12.9351
ENSMUSG00000002968	Med25	12.7267	12.6678	12.7312	13.1571	13.2149	13.2075	13.1048	13.0806	13.1502
ENSMUSG00000002980	Bcam	7.51245	7.59384	7.28496	8.63058	8.85487	8.56539	10.4225	10.2153	10.7104
ENSMUSG00000002981	Clptm1	14.662	14.3436	14.2371	14.4512	14.4897	14.5121	15.0399	14.9682	15.0646
ENSMUSG00000002983	Relb	11.1612	11.3914	11.4308	11.7863	11.8373	11.8347	11.8243	12.0059	12.5339
ENSMUSG00000002984	Tomm40	14.0235	13.9056	13.976	13.1322	13.0907	13.1658	13.3856	13.288	14.4381
ENSMUSG00000002985	Apoe	8.29193	9.3147	9.65913	7.96325	7.42375	8.03155	8.2453	7.96588	8.48407
ENSMUSG00000002992	Apoc2	0	0	0	0	0	0	0	0	0
ENSMUSG00000002996	Hbp1	11.351	11.3488	11.1915	11.6807	11.7716	11.8196	11.6721	11.6271	10.3469
ENSMUSG00000002997	Prkar2b	10.6983	10.567	10.2734	11.1962	11.4144	11.1976	10.7263	10.5978	10.3611
ENSMUSG00000003031	Cdkn1b	12.1277	12.1569	11.8923	12.4365	12.4794	12.4321	11.9414	11.8743	11.0064
ENSMUSG00000003032	Klf4	12.5995	12.6058	12.5698	12.7241	12.759	12.7466	12.6752	12.5196	11.8456
ENSMUSG00000003033	Ap1m1	13.5156	13.316	13.256	13.1285	13.2127	13.1279	13.099	13.1096	12.9294
ENSMUSG00000003037	Rab8a	13.3655	13.269	13.1287	13.4691	13.5553	13.5176	13.4665	13.4695	13.8809
ENSMUSG00000003038	Hmgn2	10.6876	10.4582	10.3952	10.7793	10.8129	10.7854	10.7503	10.7795	10.8314
ENSMUSG00000003039	Fam32a	13.5566	13.5965	13.5926	13.6565	13.7108	13.673	13.6999	13.7382	14.598
ENSMUSG00000003051	Elf3	10.4476	10.3948	10.2374	10.4422	10.3951	10.3438	10.9353	10.8214	11.3563
ENSMUSG00000003053	Cyp2c29	-1.10413	-1.10788	-1.10804	-1.108	-1.10811	-1.10688	-0.574014	-1.10477	-1.09201
ENSMUSG00000003062	Stard3nl	11.7413	11.8601	11.6807	11.5651	11.4732	11.4649	11.7309	11.6986	12.3979
ENSMUSG00000003068	Stk11	12.7473	12.7248	12.8334	12.9639	13.0239	12.9727	12.8286	12.8478	13.3323
ENSMUSG00000003070	Efna2	6.86875	6.87272	6.92455	7.88584	7.71611	7.91843	8.53282	8.40596	8.24439
ENSMUSG00000003072	Atp5d	14.8262	14.9743	14.926	14.7322	14.6998	14.7705	14.7001	14.6361	16.0796
ENSMUSG00000003099	Ppp5c	13.717	13.7286	13.7748	13.3867	13.3993	13.3543	13.2264	13.1538	13.1549
ENSMUSG00000003119	Cdk12	12.9355	12.933	13.1334	12.8183	12.8328	12.7172	12.7416	12.7441	11.225
ENSMUSG00000003123	Lipe	7.74904	8.49063	8.41315	9.01984	9.23609	9.19718	8.82772	8.51104	9.28375
ENSMUSG00000003131	Pafah1b2	14.7012	14.4564	14.4042	14.1317	14.2095	14.1844	14.0055	14.0255	13.7866
ENSMUSG00000003134	Tbc1d8	10.085	10.4292	10.5275	11.1421	11.1305	11.2569	11.2384	11.3106	10.6232
ENSMUSG00000003135	Cnot11	12.2925	12.2107	12.1239	11.8548	11.8237	11.9111	12.0477	11.9591	12.238
ENSMUSG00000003153	Slc2a3	1.13172	1.4758	1.46331	1.19586	1.25372	1.94383	1.13397	1.13141	1.13825
ENSMUSG00000003154	Foxj2	10.8683	10.7556	10.9295	10.8553	10.9033	10.8348	11.1548	11.2785	10.5052
ENSMUSG00000003161	Sri	12.0144	12.0898	11.9624	12.4986	12.5288	12.5522	12.3096	12.306	12.81
ENSMUSG00000003166	Dgcr2	12.8017	12.6175	12.6841	12.4515	12.4635	12.476	12.7703	12.7267	12.9684
ENSMUSG00000003184	Irf3	11.8826	11.978	11.9165	12.2418	12.0695	12.2015	12.2998	12.247	13.0802
ENSMUSG00000003190	Bcl2l12	8.22714	8.39473	8.33128	8.59669	8.62708	8.3106	8.98412	8.98314	9.394
ENSMUSG00000003198	Zfp959	9.71544	9.67124	9.56339	9.0091	9.26513	9.11614	8.93246	9.11289	9.30943
ENSMUSG00000003199	Mpnd	12.4027	12.1149	12.0563	12.4418	12.42	12.4476	12.4296	12.5259	13.4766
ENSMUSG00000003200	Sh3gl1	12.8198	13.0387	13.0371	13.0548	12.9305	13.0934	13.2488	13.2265	13.3096
ENSMUSG00000003206	Ebi3	0.849462	0.848196	1.13348	0.847907	0.901789	1.06875	1.20732	1.17211	0.853175
ENSMUSG00000003208	Ccdc94	10.0937	9.85075	9.95261	9.59811	9.65493	9.60696	9.50791	9.3742	9.66069
ENSMUSG00000003226	Ranbp2	15.4306	15.1244	15.1872	14.717	14.8674	14.7017	14.7773	14.7831	13.3176
ENSMUSG00000003227	Edar	0.0665865	0.0654066	0.0650262	0.0651359	0.0648747	0.0659206	0.656067	0.509319	0.354036
ENSMUSG00000003228	Grk5	6.44949	6.58299	6.78182	7.08611	7.21181	6.68595	7.10176	7.50016	6.34952
ENSMUSG00000003233	Dvl3	11.9258	12.0016	12.1898	12.4921	12.3661	12.5229	12.7095	12.7306	10.8114
ENSMUSG00000003234	Abcf3	12.9505	12.6044	12.6037	12.5756	12.5944	12.5551	12.7695	12.7304	12.7785
ENSMUSG00000003235	Eif2b5	14.6189	14.2538	14.1593	13.828	13.8925	13.8592	13.9367	13.9563	14.4345
ENSMUSG00000003269	Cyth2	13.0065	13.0978	13.0914	13.0473	13.0006	13.0796	13.0642	13.0687	13.8358
ENSMUSG00000003271	Sult2b1	9.1776	9.15887	9.06042	8.91786	9.10166	8.87347	8.16071	8.10167	9.0215
ENSMUSG00000003273	Car11	4.96398	4.5474	5.16843	4.88934	3.55547	4.89128	4.64065	4.34644	4.69084
ENSMUSG00000003279	Dlgap1	5.36348	5.30415	5.15461	5.91336	6.20454	6.00276	5.62279	5.81767	5.05753
ENSMUSG00000003282	Plag1	0.0341331	0.158302	0.0329009	0.353896	0.0327815	0.0336067	0.0350695	0.0340083	0.0368506
ENSMUSG00000003283	Hck	-1.70126	-1.70327	-1.5834	-1.70376	-1.70425	-1.70237	-1.69943	-1.70151	-1.69637
ENSMUSG00000003299	Mrpl4	12.403	12.4382	12.3993	11.8684	11.9562	11.8664	11.9264	11.8092	12.6606
ENSMUSG00000003308	Keap1	11.6945	11.4422	11.42	12.2514	12.2178	12.2699	11.9615	11.931	11.9669
ENSMUSG00000003309	Ap1m2	0	0	0	0	0	0	0	0	0
ENSMUSG00000003316	Glg1	13.7271	13.465	13.4587	14.1554	14.1528	14.1728	14.4164	14.3848	12.8743
ENSMUSG00000003341	Atp8b3	5.23059	5.9429	6.79033	7.48241	7.25746	7.16537	6.7322	6.54246	6.08757
ENSMUSG00000003344	Btbd2	11.5109	11.3013	10.9961	12.4195	12.446	12.5053	12.5936	12.4903	12.6666
ENSMUSG00000003345	Csnk1g2	14.0262	13.8054	13.7867	14.1582	14.1842	14.2121	13.9418	13.9909	14.4469
ENSMUSG00000003346	Abhd17a	12.9145	12.7304	12.6976	13.1408	13.0679	13.1613	13.0861	13.0414	14.0941
ENSMUSG00000003348	Mob3a	9.94424	9.29444	9.52971	9.44168	9.68752	9.54279	8.9447	8.66373	7.65427
ENSMUSG00000003352	Cacnb3	11.968	11.683	11.4693	12.6758	12.7072	12.7115	13.2414	13.1915	13.1657
ENSMUSG00000003354	Ccdc65	5.43229	6.15745	5.34388	6.72062	6.93595	7.13803	8.54559	8.44481	8.48181
ENSMUSG00000003355	Fkbp11	11.5135	11.7289	11.7618	10.1037	10.1652	10.2279	10.0405	10.075	11.1713
ENSMUSG00000003360	Ddx23	14.5966	14.1308	14.252	14.0064	14.1157	14.0341	14.146	14.1273	14.1553
ENSMUSG00000003363	Pld3	11.5912	11.5308	11.3573	12.4907	12.5612	12.5211	13.0626	12.9614	13.3148
ENSMUSG00000003378	Grik5	7.28423	8.90506	9.29372	9.40598	9.23278	9.38954	9.24253	9.14094	9.72857
ENSMUSG00000003379	Cd79a	1.74234	1.86456	1.73829	2.25891	2.28079	1.87227	2.03006	2.19469	1.75124
ENSMUSG00000003380	Rabac1	12.4472	12.5174	12.2744	12.9503	12.8468	12.9882	13.4153	13.3494	14.4567
ENSMUSG00000003382	Etv3	11.1642	10.878	11.0059	10.827	11.0219	10.955	10.9882	11.0067	9.97119
ENSMUSG00000003402	Prkcsh	14.7281	14.566	14.487	14.3815	14.3702	14.4337	14.8054	14.7711	15.5656
ENSMUSG00000003410	Elavl3	2.08854	2.7552	2.91198	2.32746	2.08187	2.08595	2.3961	2.73613	2.70194
ENSMUSG00000003411	Rab3b	0.833084	0.830525	0.829697	1.85989	1.5443	0.831641	1.31068	0.832743	0.840431
ENSMUSG00000003418	St8sia6	-2.08022	-2.08124	-2.08159	-2.08149	-2.05134	-2.08078	-2.0793	-2.08035	-2.07776
ENSMUSG00000003420	Fcgrt	8.61745	8.26896	7.96567	8.82068	8.9128	9.00075	8.3543	8.23056	9.11999
ENSMUSG00000003421	Nosip	12.3736	12.2447	12.2439	12.0701	12.0162	12.1343	12.1842	12.1247	12.7288
ENSMUSG00000003423	Pih1d1	11.7549	11.7618	11.6083	11.4909	11.5123	11.4561	11.5006	11.4158	12.6592
ENSMUSG00000003429	Rps11	14.424	15.1213	14.9615	14.5283	14.4739	14.5978	14.4175	14.4125	15.7658
ENSMUSG00000003435	Supt5	13.92	13.7464	13.8399	13.738	13.7822	13.7252	13.7935	13.7537	13.1034
ENSMUSG00000003436	Dll3	2.12298	2.53093	2.71842	2.37034	2.11554	2.96798	2.56378	2.70824	2.13768
ENSMUSG00000003437	Paf1	12.6169	12.4349	12.5327	12.223	12.2453	12.2881	12.32	12.3047	13.2157
ENSMUSG00000003438	Timm50	13.3353	13.0314	12.9062	12.4939	12.5052	12.5389	12.7448	12.6601	13.6565
ENSMUSG00000003444	Med29	11.0558	10.9986	10.9686	10.5801	10.5802	10.4602	10.4572	10.5007	12.1448
ENSMUSG00000003452	Bicd1	9.84979	9.92158	9.83662	10.354	10.5623	10.3854	10.6958	10.587	9.44529
ENSMUSG00000003458	Ncstn	12.562	12.5818	12.542	12.9176	12.9897	13.0111	13.3633	13.2612	12.5159
ENSMUSG00000003464	Pex19	12.2854	11.9901	11.8798	12.1146	12.035	12.1133	12.3174	12.3244	11.9909
ENSMUSG00000003469	Phyhip	1.95768	1.81382	2.15197	2.08218	1.55485	1.93541	2.50536	2.05165	1.56946
ENSMUSG00000003476	Crhr2	1.18424	0.134021	0.290496	0.133614	0.133221	0.134793	0.13755	0.135554	0.140857
ENSMUSG00000003477	Inmt	0	0	0	0	0	0	0	0	0
ENSMUSG00000003484	Cyp4f18	-1.33192	-1.14947	-1.33613	-1.33581	-1.33657	-1.23996	-1.32908	-1.33232	-1.32432
ENSMUSG00000003500	Impdh1	13.4338	13.4055	13.5341	12.4969	12.515	12.5697	11.9532	11.8295	11.9565
ENSMUSG00000003505	Psg18	-1.09019	-1.09307	-1.09318	-0.886354	-1.09322	-1.09247	-1.08642	-0.859314	-1.08011
ENSMUSG00000003518	Dusp3	14.02	13.3945	13.3979	13.7042	13.7709	13.7054	13.718	13.7654	12.7646
ENSMUSG00000003526	Prodh	13.0333	12.5874	12.6998	11.3505	11.3247	11.2594	11.1169	10.9624	11.4692
ENSMUSG00000003527	Dgcr14	11.5996	11.5035	11.4084	11.7839	11.7245	11.8297	11.85	11.8205	12.0425
ENSMUSG00000003528	Slc25a1	13.4867	13.4966	13.3219	14.0858	14.1123	14.1404	13.8689	13.8176	14.3538
ENSMUSG00000003531	Dgcr6	11.5596	11.4631	11.2417	11.3009	11.276	11.4289	11.5929	11.5881	12.9496
ENSMUSG00000003534	Ddr1	12.7518	12.5565	12.5808	13.3779	13.3323	13.4217	13.9257	13.8411	13.3538
ENSMUSG00000003541	Ier3	12.1482	12.9	12.6127	12.9007	12.939	13.0164	12.5058	12.2748	12.705
ENSMUSG00000003545	Fosb	5.14377	4.78451	4.62023	4.91427	4.77907	4.41227	5.24005	4.9887	5.56947
ENSMUSG00000003546	Klc4	10.376	10.2936	9.99287	11.531	11.5376	11.5321	11.261	11.2014	11.4479
ENSMUSG00000003549	Ercc1	10.2879	10.4034	10.2485	9.83615	9.90329	10.0618	10.0196	9.68272	10.51
ENSMUSG00000003555	Cyp17a1	0.881604	1.01123	0.879131	1.58388	1.05915	1.24056	1.29793	1.14921	0.887032
ENSMUSG00000003559	As3mt	4.25536	4.23175	4.71326	4.12342	4.55715	3.74299	4.7941	4.95161	5.28033
ENSMUSG00000003573	Homer3	10.6556	10.8537	10.8249	11.5647	11.477	11.6059	11.9149	11.8574	11.4969
ENSMUSG00000003575	Crtc1	10.1225	10.1756	10.3568	10.3305	10.2974	10.2673	10.871	10.8884	10.2328
ENSMUSG00000003581	Rnf215	10.8126	10.9993	11.0288	11.2551	11.2019	11.3472	11.9296	11.9022	12.3177
ENSMUSG00000003585	Sec14l2	8.09909	7.77878	7.56141	8.73066	8.50484	8.69968	9.20591	9.22321	8.98585
ENSMUSG00000003604	Aven	11.6548	11.2907	11.2771	10.7611	10.7834	10.6626	10.451	10.4916	11.1803
ENSMUSG00000003617	Cp	12.2687	12.1376	11.764	14.3393	14.3875	14.3321	15.6999	15.7592	15.1777
ENSMUSG00000003623	Crot	11.3116	11.4189	11.2943	12.3949	12.4397	12.3742	12.8848	12.8711	12.342
ENSMUSG00000003644	Rps6ka1	11.6953	11.1788	11.1071	11.7335	11.7835	11.7844	11.0319	11.0787	10.9335
ENSMUSG00000003657	Calb2	0	0	0	0	0	0	0	0	0
ENSMUSG00000003660	Snrnp200	15.1199	14.5576	14.792	14.3728	14.4544	14.371	14.5043	14.4816	13.8959
ENSMUSG00000003662	Ciao1	12.1331	12.2589	12.1737	12.2765	12.3307	12.2967	12.386	12.4212	12.6487
ENSMUSG00000003665	Has1	1.34869	1.61927	1.34425	2.48463	1.96506	1.93775	1.35204	1.76467	1.35833
ENSMUSG00000003680	Taf6l	12.5082	12.3961	12.3413	12.6775	12.7164	12.7266	12.8422	12.7583	13.6432
ENSMUSG00000003721	Insig2	11.7898	11.9267	11.8004	12.3474	12.33	12.3772	12.1924	12.0965	11.8709
ENSMUSG00000003731	Kpna6	13.3469	13.1081	13.1811	13.095	13.1975	13.1292	13.1608	13.1746	12.5252
ENSMUSG00000003746	Man1a	11.6365	11.5559	11.6217	11.4635	11.4799	11.5751	11.3413	11.2578	10.4163
ENSMUSG00000003752	Itpkc	10.0475	9.72104	9.88312	9.78796	9.5796	9.71281	9.74317	9.76554	8.36313
ENSMUSG00000003762	Coq8b	11.5543	11.3705	11.3241	11.9639	11.936	12.0002	12.173	12.2265	12.8733
ENSMUSG00000003778	Brd8	12.1948	12.5113	12.5682	12.5905	12.417	12.4882	12.5059	12.573	12.041
ENSMUSG00000003779	Kif20a	12.6316	12.3701	12.2727	12.4749	12.5721	12.3813	12.1233	12.0292	10.5503
ENSMUSG00000003808	Farsa	13.2086	13.1255	13.23	12.8232	12.7851	12.7836	12.8256	12.7739	12.815
ENSMUSG00000003809	Gcdh	10.5504	10.5133	10.4861	11.1755	11.2025	11.2347	11.2963	11.2265	11.8017
ENSMUSG00000003810	Mast2	12.3305	12.0174	12.1526	12.2981	12.3729	12.2876	12.3721	12.3386	12.0627
ENSMUSG00000003812	Dnase2a	9.21167	9.5485	9.69276	9.89001	9.77016	9.81321	10.2371	10.1224	11.08
ENSMUSG00000003813	Rad23a	13.2038	13.0862	13.1287	12.7503	12.7456	12.7286	12.8776	12.8259	12.5689
ENSMUSG00000003814	Calr	15.7678	15.6087	15.4893	15.9899	16.0405	15.9444	16.5037	16.4534	16.8027
ENSMUSG00000003824	Syce2	4.73704	4.62902	5.11271	4.94849	5.01646	5.1058	5.26834	5.16489	5.06274
ENSMUSG00000003847	Nfat5	12.9112	13.4479	13.6844	14.0146	13.8232	13.9275	13.4465	13.5202	12.0415
ENSMUSG00000003848	Nob1	13.2353	13.116	13.1013	11.9752	12.0369	12.0489	11.8248	11.8675	12.3364
ENSMUSG00000003849	Nqo1	3.57059	3.95757	3.31901	3.64779	3.48669	3.57973	2.99198	3.5631	3.00845
ENSMUSG00000003863	Ppfia3	8.84355	9.0133	8.8967	9.06059	9.27267	9.19124	9.46125	9.24752	9.10519
ENSMUSG00000003865	Gys1	13.3838	13.2006	12.8435	13.9835	14.0298	13.9545	12.7575	12.7685	12.7564
ENSMUSG00000003868	Ruvbl2	14.37	14.3829	14.2783	13.1648	13.1706	13.1739	13.0347	12.9977	13.5369
ENSMUSG00000003872	Lin7b	5.89774	5.50142	5.07	5.49328	5.3854	5.44038	6.14547	5.85773	6.10377
ENSMUSG00000003873	Bax	13.4453	13.8782	13.8649	13.7168	13.6349	13.716	13.661	13.6478	14.8854
ENSMUSG00000003882	Il7r	0	0	0	0	0	0	0	0	0
ENSMUSG00000003923	Tfam	12.9346	12.9513	12.9464	12.51	12.6197	12.5315	12.5681	12.53	12.8529
ENSMUSG00000003929	Zfp81	10.1864	9.98759	9.8015	9.2711	9.48325	9.34997	9.56455	9.66808	8.88161
ENSMUSG00000003934	Efnb3	6.35567	7.24083	7.80252	7.2163	7.27682	7.29056	7.3694	7.27823	6.98517
ENSMUSG00000003948	Mmd	11.457	11.5238	11.2555	12.4063	12.4529	12.4466	12.7794	12.7016	12.8919
ENSMUSG00000003949	Hlf	2.49363	1.75528	2.14271	1.75412	1.753	1.75747	1.76528	1.75963	1.77462
ENSMUSG00000003955	Fam162a	13.6348	14.2359	13.546	14.369	14.2832	14.3656	12.6795	12.6898	13.9615
ENSMUSG00000003970	Rpl8	17.4129	17.367	17.2904	16.6529	16.6756	16.6818	16.559	16.5175	17.9494
ENSMUSG00000003974	Grm3	0	0	0	0	0	0	0	0	0
ENSMUSG00000003992	Ssbp2	10.4498	10.3883	10.3895	10.1376	10.1446	10.0019	10.486	10.4437	10.4748
ENSMUSG00000004018	Fancl	10.9053	10.7263	10.3938	10.3401	10.4525	10.395	10.3345	10.1331	10.5014
ENSMUSG00000004031	Brinp2	-1.70135	-1.70339	-1.7041	-1.58177	-1.70439	-1.70248	-1.6995	-1.70161	-1.6964
ENSMUSG00000004032	Gstm5	8.09618	8.42915	8.52877	8.17873	8.52519	8.25548	8.90638	8.6739	9.87771
ENSMUSG00000004035	Gstm7	3.66156	5.46491	5.04554	6.67244	6.9428	6.39346	6.92423	7.04453	7.71921
ENSMUSG00000004038	Gstm3	-0.474087	-0.475252	-0.475629	-0.47552	-0.475779	-0.474744	0.430418	-0.294789	-0.470746
ENSMUSG00000004040	Stat3	13.0186	12.9143	12.9747	13.6377	13.7275	13.7533	13.8988	13.9355	13.2636
ENSMUSG00000004043	Stat5a	9.55599	9.52238	9.6818	10.2691	10.277	10.2691	10.2834	10.2531	9.67636
ENSMUSG00000004044	Cavin1	15.3676	15.0193	14.9344	15.9279	15.985	15.9978	15.7602	15.7173	15.6566
ENSMUSG00000004054	Map3k11	12.4243	12.2223	12.2802	12.6743	12.679	12.6999	12.7662	12.702	12.7876
ENSMUSG00000004056	Akt2	14.5596	14.1168	14.0823	14.2879	14.3476	14.2979	14.3227	14.3244	14.242
ENSMUSG00000004069	Dnaja3	14.6393	14.4463	14.4373	13.7269	13.7608	13.665	13.9571	13.9204	13.9165
ENSMUSG00000004070	Hmox2	12.1154	12.0109	11.9865	12.2081	12.3445	12.2548	12.4516	12.4422	12.9555
ENSMUSG00000004071	Cdip1	11.6171	11.7034	11.7423	11.9389	12.0208	11.9814	12.0979	12.0608	11.8187
ENSMUSG00000004085	Map3k20	13.1869	13.1876	13.3076	13.0791	13.209	13.1227	12.9891	12.9168	12.72
ENSMUSG00000004096	Cwc15	12.7323	12.854	12.87	12.5547	12.5936	12.5474	12.4552	12.4367	13.3379
ENSMUSG00000004098	Col5a3	7.22347	6.9181	6.97504	8.88907	8.28475	8.49647	8.24704	8.44377	8.16711
ENSMUSG00000004099	Dnmt1	13.8954	13.7364	13.8862	13.8177	13.9484	13.8357	13.4297	13.3159	12.5814
ENSMUSG00000004100	Ppan	12.4573	12.898	12.9438	12.0239	12.008	12.1405	12.1371	12.1294	13.0224
ENSMUSG00000004105	Angptl2	7.69629	7.90655	8.22636	8.34643	7.98278	8.17446	8.46581	8.22511	7.79972
ENSMUSG00000004110	Cacna1e	-0.123288	-0.12418	-0.124468	-0.124385	-0.124582	0.230744	0.230673	-0.123407	-0.12069
ENSMUSG00000004113	Cacna1b	8.44119	8.35277	8.14189	9.39232	9.13116	9.2157	9.71267	9.7126	8.83176
ENSMUSG00000004127	Trmt10a	11.4255	11.4804	11.4639	10.8245	10.937	10.7633	10.5401	10.6314	10.651
ENSMUSG00000004151	Etv1	4.13619	3.39638	3.78875	3.89011	4.31695	3.95456	2.98393	2.78806	2.63629
ENSMUSG00000004187	Kifc2	3.92777	5.58937	5.66845	7.23802	6.80038	7.21648	7.24572	7.51423	7.38294
ENSMUSG00000004207	Psap	17.5151	17.4053	17.1957	19.1215	19.1362	19.1508	19.4718	19.434	19.5342
ENSMUSG00000004221	Ikbkg	12.8611	12.7657	12.7595	13.1895	13.152	13.2019	13.4125	13.471	12.9857
ENSMUSG00000004231	Pax2	12.533	12.4716	12.6205	13.4662	13.4109	13.4765	13.7521	13.7431	13.0043
ENSMUSG00000004233	Wars2	10.677	10.5941	10.4905	10.7745	10.8677	10.8126	10.8885	10.9513	9.99813
ENSMUSG00000004263	Atn1	9.83377	9.95987	9.88389	10.1248	9.84601	10.2097	10.0133	10.0342	11.418
ENSMUSG00000004264	Phb2	15.0044	14.8713	14.8074	14.3638	14.3984	14.4293	14.4175	14.4035	15.0788
ENSMUSG00000004266	Ptpn6	8.03356	8.20645	7.84851	8.77593	8.60733	8.62821	7.38591	7.58934	7.91387
ENSMUSG00000004267	Eno2	11.0413	11.7728	11.1927	12.0188	11.8282	11.8787	10.7749	10.7597	11.0812
ENSMUSG00000004268	Emg1	13.6911	13.7851	13.8038	12.9613	12.9894	12.9449	12.7601	12.7565	13.5
ENSMUSG00000004270	Lpcat3	13.805	13.7007	13.5582	14.882	14.9454	14.9138	14.9461	14.8795	14.5937
ENSMUSG00000004285	Atp6v1f	13.2395	13.6543	13.5917	13.6513	13.5467	13.7179	13.5992	13.556	14.6995
ENSMUSG00000004296	Il12b	0	0	0	0	0	0	0	0	0
ENSMUSG00000004317	Clcn5	13.8734	13.6704	13.7864	13.9104	13.9313	13.9093	14.1034	14.0974	13.3346
ENSMUSG00000004319	Clcn3	14.1501	14.0665	13.9875	13.8758	13.9873	13.8746	13.8239	13.8072	12.7569
ENSMUSG00000004328	Hif3a	1.90035	2.11471	2.80134	2.74948	3.16242	2.45805	2.0911	2.5272	1.91541
ENSMUSG00000004341	Gpx6	0	0	0	0	0	0	0	0	0
ENSMUSG00000004344	Gpx5	0	0	0	0	0	0	0	0	0
ENSMUSG00000004347	Pde1c	-2.08069	-2.08198	-2.08242	-2.08229	-2.0826	-2.0814	-2.07953	-2.08086	-2.07757
ENSMUSG00000004356	Utp20	14.8548	14.5555	14.8618	13.7848	13.8362	13.7594	13.7693	13.75	13.2672
ENSMUSG00000004359	Spic	0	0	0	0	0	0	0	0	0
ENSMUSG00000004360	9330159F19Rik	7.68691	8.07008	7.91915	9.42644	9.47313	9.35028	9.68699	9.92048	9.51683
ENSMUSG00000004364	Cul3	13.9957	13.7265	13.7426	13.6173	13.6358	13.6337	13.5927	13.6387	13.2547
ENSMUSG00000004366	Sst	0	0	0	0	0	0	0	0	0
ENSMUSG00000004371	Il11	10.696	11.2339	11.0642	10.387	10.4698	10.3905	11.611	11.6242	11.842
ENSMUSG00000004383	Large1	11.3077	11.2471	11.186	12.1203	12.1075	12.1198	12.5839	12.5532	12.2075
ENSMUSG00000004393	Ddx56	14.3447	13.9361	13.9232	13.1024	13.1661	13.1034	13.4405	13.4151	13.9836
ENSMUSG00000004394	Tmed4	13.3178	13.3725	13.329	13.3082	13.262	13.3187	14.1345	14.065	14.3509
ENSMUSG00000004415	Col26a1	-1.08368	-1.08655	-1.08668	-1.08664	-1.08673	-1.08616	-0.944921	-1.08425	-1.07276
ENSMUSG00000004446	Bid	13.2763	13.1277	13.1184	13.367	13.3866	13.3933	13.6025	13.5773	13.5905
ENSMUSG00000004451	Ralb	12.8927	12.689	12.5632	13.2726	13.4023	13.3483	13.4556	13.4647	13.6576
ENSMUSG00000004455	Ppp1cc	13.299	13.1657	13.0254	12.9277	12.9875	12.9586	12.7454	12.749	12.4674
ENSMUSG00000004460	Dnajb11	13.3292	13.2187	13.1546	13.5213	13.6422	13.531	14.0337	13.9786	14.3988
ENSMUSG00000004462	Tbccd1	10.8139	10.7209	10.8087	11.1427	11.0965	11.0264	11.3144	11.3496	11.366
ENSMUSG00000004473	Clec11a	6.05428	7.09058	6.42989	6.91407	6.84733	7.17958	6.9248	6.7486	7.9434
ENSMUSG00000004500	Zfp324	9.28976	8.98878	9.01726	9.58653	9.6416	9.88409	10.0921	10.1129	9.37908
ENSMUSG00000004508	Gab2	10.772	10.4908	10.2301	11.4785	11.6361	11.5476	11.5052	11.5474	10.7389
ENSMUSG00000004530	Coro1c	13.6176	13.2819	13.2709	13.822	13.9203	13.8857	13.72	13.739	12.844
ENSMUSG00000004535	Tax1bp1	14.262	13.9774	13.8937	14.3207	14.4478	14.3266	14.3334	14.352	14.2992
ENSMUSG00000004540	Psg17	0	0	0	0	0	0	0	0	0
ENSMUSG00000004542	Psg19	0	0	0	0	0	0	0	0	0
ENSMUSG00000004552	Ctse	1.45312	1.70789	1.69785	2.30361	1.58032	2.23171	1.99737	1.84657	1.46218
ENSMUSG00000004558	Ndrg2	3.8295	3.64849	3.18207	3.53405	3.46384	3.08468	2.5563	2.34368	2.37021
ENSMUSG00000004561	Mettl17	10.1935	10.5336	10.5004	10.3278	10.2827	10.2819	10.2984	10.1644	10.897
ENSMUSG00000004562	Arhgef40	6.51692	6.61042	6.85215	8.02486	8.01426	7.67189	9.29258	9.20306	8.64725
ENSMUSG00000004565	Pnpla6	11.6149	11.719	11.6434	12.8512	12.8534	12.8693	13.216	13.1953	12.9646
ENSMUSG00000004567	Mcoln1	12.4371	12.4831	12.5292	13.096	12.9996	13.0955	13.5065	13.4818	13.6069
ENSMUSG00000004568	Arhgef18	12.526	12.402	12.486	12.8378	12.9157	12.8765	12.811	12.8467	12.1561
ENSMUSG00000004591	Pkn2	14.3635	14.087	14.0295	13.8474	13.9189	13.8763	13.6728	13.701	12.8173
ENSMUSG00000004609	Cd33	0.746225	0.744477	0.871983	0.931353	1.24018	1.36298	0.747975	0.745991	0.751293
ENSMUSG00000004610	Etfb	8.18467	8.97858	8.80961	8.73975	8.23785	8.74022	8.41363	8.61359	10.9143
ENSMUSG00000004612	Nkg7	0	0	0	0	0	0	0	0	0
ENSMUSG00000004613	Lim2	0	0	0	0	0	0	0	0	0
ENSMUSG00000004626	Stxbp2	13.2474	13.2138	13.2505	13.7736	13.7648	13.7568	13.561	13.5803	14.3467
ENSMUSG00000004630	Pcp2	1.32546	1.45721	1.32192	2.00862	1.74358	2.0838	1.63115	1.3251	1.33319
ENSMUSG00000004631	Sgce	10.751	11.2859	11.0881	11.5799	11.5694	11.5991	11.9163	11.7971	11.9399
ENSMUSG00000004633	Chn2	3.29083	2.77245	2.92634	3.16018	2.37266	3.58556	3.80326	3.67919	4.42832
ENSMUSG00000004637	Wwox	9.60435	9.51827	9.61377	9.64837	9.31094	9.40859	9.92128	10.0702	9.98328
ENSMUSG00000004642	Slbp	11.4638	11.4916	11.5165	11.4172	11.4461	11.3447	11.0931	10.9635	10.9228
ENSMUSG00000004651	Tyr	0	0	0	0	0	0	0	0	0
ENSMUSG00000004654	Ghrhr	-1.20353	-1.20718	-1.2082	-1.01151	-1.20824	-1.20554	-1.20023	-1.04026	-1.19468
ENSMUSG00000004655	Aqp1	2.87223	1.95002	1.94642	2.15082	1.94498	1.95483	3.94863	3.90571	1.99129
ENSMUSG00000004661	Arid3b	5.8056	6.17234	6.54312	6.10427	5.98092	5.71629	6.35129	6.20989	5.53808
ENSMUSG00000004665	Cnn2	5.41049	3.99996	5.20373	5.78377	5.32506	5.70312	4.87255	5.34318	5.99094
ENSMUSG00000004667	Polr2e	13.7056	13.7438	13.7076	13.6214	13.6049	13.6616	13.4184	13.3611	14.5498
ENSMUSG00000004668	Abca13	3.62795	2.74386	3.22167	2.23382	2.38244	2.23867	3.34349	2.78966	2.26331
ENSMUSG00000004677	Myo9b	13.1702	13.0979	13.1636	13.8897	13.8889	13.8697	13.7353	13.7402	13.3126
ENSMUSG00000004698	Hdac9	3.99567	4.74536	4.02871	6.31415	6.51202	6.13163	7.27295	7.47478	6.56692
ENSMUSG00000004707	Ly9	-2.27114	-2.27162	-2.27178	-2.27173	-2.27185	-2.2714	-2.27071	-2.2712	-2.26999
ENSMUSG00000004709	Cd244	0	0	0	0	0	0	0	0	0
ENSMUSG00000004730	Adgre1	-0.583798	-0.584505	-0.584734	-0.584668	-0.584826	-0.584196	-0.5831	-0.583892	0.00793558
ENSMUSG00000004748	Mtfp1	6.67732	6.70852	6.57975	6.58321	6.49482	6.47906	7.14932	7.44226	7.53575
ENSMUSG00000004768	Rab23	11.284	11.0249	11.3062	10.5805	10.4886	10.5613	10.6512	10.6433	10.1804
ENSMUSG00000004771	Rab11a	12.9036	12.9716	12.6968	13.9348	13.947	14.0067	13.9029	13.9425	14.5503
ENSMUSG00000004788	Eif2b2	13.1796	12.876	12.8666	12.5494	12.5964	12.5329	12.4742	12.4662	13.4359
ENSMUSG00000004789	Dlst	14.6711	14.3464	14.2675	14.0913	14.1401	14.1023	13.9455	13.9531	13.8633
ENSMUSG00000004791	Pgf	3.57276	4.82267	4.01531	5.20675	5.4711	5.09903	5.41963	4.10922	5.19671
ENSMUSG00000004798	Ulk2	11.2806	11.3085	11.3831	12.1344	12.0677	12.1419	12.6377	12.5926	11.916
ENSMUSG00000004814	Ccl24	0	0	0	0	0	0	0	0	0
ENSMUSG00000004815	Dgkq	10.4008	10.5293	10.6838	11.257	11.0985	11.2682	11.3906	11.4725	8.80533
ENSMUSG00000004821	Tmed11	0	0	0	0	0	0	0	0	0
ENSMUSG00000004837	Grap	-0.346306	-0.822843	-0.823026	-0.638503	-0.823099	-0.822596	-0.820878	-0.822352	-0.812202
ENSMUSG00000004842	Pou1f1	0.725247	0.722363	0.721422	0.947484	1.18947	0.814524	0.728078	1.04124	1.70499
ENSMUSG00000004843	Chmp2b	13.8588	13.7282	13.6563	13.6338	13.7143	13.6958	13.2272	13.2067	13.3069
ENSMUSG00000004846	Plod3	13.4078	13.1167	13.0974	13.2411	13.2019	13.2629	13.8099	13.7888	14.1312
ENSMUSG00000004849	Ap1s1	13.9311	13.9811	13.9702	14.1049	14.1269	14.136	13.9768	13.9966	14.8479
ENSMUSG00000004864	Mapk13	0.35049	0.349186	0.769488	0.853194	0.348598	0.803753	0.351798	0.350316	0.354279
ENSMUSG00000004865	Srpk1	13.1564	13.081	13.0344	12.6249	12.6577	12.5989	12.5913	12.7179	12.6462
ENSMUSG00000004872	Pax3	5.65552	5.58793	5.40579	6.12782	5.8316	5.99823	5.89184	5.3943	4.57681
ENSMUSG00000004880	Lbr	13.4805	13.1522	12.9901	12.6591	12.7529	12.6438	12.2178	12.2105	11.0066
ENSMUSG00000004885	Crabp2	2.36796	3.13636	3.53814	2.50058	2.49557	2.51546	2.98002	2.3671	3.38649
ENSMUSG00000004891	Nes	-0.517269	-0.517879	-0.297376	-0.518018	-0.518153	-0.517614	-0.516657	-0.517351	-0.515126
ENSMUSG00000004892	Bcan	0	0	0	0	0	0	0	0	0
ENSMUSG00000004894	Hapln2	0.0563875	0.0552426	0.18645	0.124252	0.562942	0.0557413	0.0575345	0.0562344	0.0597079
ENSMUSG00000004895	Prcc	12.8491	12.5047	12.455	12.5575	12.6846	12.6065	12.5734	12.4763	13.135
ENSMUSG00000004896	Rrnad1	9.50918	10.345	10.6927	10.5207	10.2155	10.4405	10.5016	10.4387	10.4909
ENSMUSG00000004897	Hdgf	16.3742	16.0428	16.1238	15.5128	15.6025	15.5537	15.4383	15.4088	15.6454
ENSMUSG00000004902	Slc25a18	3.0036	4.36768	4.64461	4.06246	4.10986	3.80722	3.56753	3.34893	3.0313
ENSMUSG00000004929	Thop1	13.8925	13.4575	13.3184	13.196	13.2983	13.2798	13.4331	13.3474	14.1167
ENSMUSG00000004931	Apba3	12.0501	11.9832	12.002	12.0001	11.9374	12.0358	12.1628	12.0458	12.223
ENSMUSG00000004933	Matk	6.94291	7.57987	7.49362	5.94542	6.5293	6.70889	6.23303	5.78649	6.86135
ENSMUSG00000004934	Pias4	12.5002	12.445	12.4938	12.7102	12.8143	12.8015	12.7613	12.6895	13.2676
ENSMUSG00000004936	Map2k1	12.7804	12.8077	12.6778	13.0216	13.0828	13.0544	12.6022	12.4531	12.2213
ENSMUSG00000004937	Sgta	14.4993	14.1994	14.2664	13.9274	13.979	14.001	14.0802	14.065	14.4179
ENSMUSG00000004939	Nmrk2	0	0	0	0	0	0	0	0	0
ENSMUSG00000004945	Tmem242	11.2267	11.3775	11.2178	11.2242	11.1323	11.158	11.114	11.188	12.0659
ENSMUSG00000004947	Dtx2	10.8295	10.8292	10.9047	11.1683	11.1126	11.2111	11.1658	11.1987	11.3914
ENSMUSG00000004948	Zp3	-1.2149	-1.21851	-1.2196	-1.2194	-1.11877	-0.963235	-1.21161	-1.21536	-1.20611
ENSMUSG00000004951	Hspb1	9.94808	10.3134	10.0627	10.8198	11.0001	11.0163	10.8644	10.735	11.9957
ENSMUSG00000004952	Rasa4	5.93438	5.98596	6.21374	6.20643	6.04692	5.71957	5.44123	5.17866	6.05379
ENSMUSG00000004961	Syt5	1.95114	2.75166	2.72815	2.59365	2.31862	3.02121	2.95852	2.74041	1.96665
ENSMUSG00000004980	Hnrnpa2b1	16.06	16.1977	16.2698	16.0305	16.036	15.9898	15.813	15.8421	15.9814
ENSMUSG00000004988	Fxyd4	2.65308	1.78103	2.20858	1.9987	1.83189	1.78966	1.7378	1.79813	2.48119
ENSMUSG00000004994	Ccdc130	10.9391	10.9845	10.8848	10.3243	10.3809	10.3906	10.5587	10.389	10.8706
ENSMUSG00000004996	Mri1	12.4482	12.2527	12.1603	11.6479	11.6247	11.6834	11.8138	11.7958	12.577
ENSMUSG00000005034	Prkacb	13.0504	12.9115	12.9912	12.7191	12.8167	12.7752	13.0163	13.0196	12.3142
ENSMUSG00000005043	Sgsh	10.9663	10.7454	10.7697	11.5753	11.5581	11.5945	12.1191	12.0693	11.6483
ENSMUSG00000005045	Chd5	6.43059	7.45768	7.19576	6.566	6.78176	6.67312	7.8768	7.78054	6.77921
ENSMUSG00000005054	Cstb	13.6248	14.2808	14.1196	14.9397	14.8844	15.0103	14.8085	14.7777	15.7146
ENSMUSG00000005057	Sh2b2	11.0083	10.8225	10.8094	10.6277	10.5471	10.5655	10.5681	10.4375	10.0271
ENSMUSG00000005069	Pex5	13.7105	13.6566	13.7269	13.8134	13.7623	13.8904	13.9361	13.9255	13.7973
ENSMUSG00000005078	Jkamp	11.8901	11.8737	11.6844	12.182	12.1615	12.3068	12.5695	12.5841	12.443
ENSMUSG00000005087	Cd44	15.3734	15.1686	15.0776	15.2304	15.3376	15.3039	15.2928	15.2154	14.8202
ENSMUSG00000005089	Slc1a2	5.04084	5.11816	5.02634	6.90444	6.74698	6.89735	8.21503	8.00038	7.34094
ENSMUSG00000005102	Eif2ak4	11.4287	11.604	11.6123	11.691	11.6003	11.7011	11.4164	11.4459	10.7279
ENSMUSG00000005103	Wdr1	14.6649	14.5499	14.4267	15.2297	15.3625	15.3382	14.9735	14.974	15.0335
ENSMUSG00000005107	Slc2a9	9.07093	9.02596	8.8107	10.4793	10.6054	10.4849	10.5507	10.5007	10.0944
ENSMUSG00000005124	Wisp1	12.7418	12.5609	12.5338	12.2328	12.194	12.1821	12.8377	12.8239	12.1077
ENSMUSG00000005125	Ndrg1	14.447	14.3213	13.6719	13.8294	13.9237	13.8715	13.4786	13.4844	13.2352
ENSMUSG00000005131	4930550C14Rik	2.45619	2.4493	2.85826	3.10776	3.41568	3.22244	3.42931	3.54956	2.4759
ENSMUSG00000005142	Man2b1	12.7802	12.5524	12.4778	13.548	13.5432	13.5586	14.1574	14.0802	13.9471
ENSMUSG00000005148	Klf5	12.6732	12.5048	12.5519	12.0994	12.1706	12.2092	11.5526	11.4459	10.1417
ENSMUSG00000005150	Wdr83	10.6302	10.6051	10.7279	10.351	10.367	10.4064	10.557	10.6615	11.3186
ENSMUSG00000005161	Prdx2	14.2677	14.3054	14.0494	14.2773	14.2922	14.3004	14.5343	14.5348	15.6841
ENSMUSG00000005198	Polr2a	15.1562	14.806	15.0206	14.9633	14.9211	14.9299	15.2039	15.1785	14.0349
ENSMUSG00000005202	Shbg	-1.2975	-1.38878	-1.3898	-1.3895	-1.39022	-1.38746	-1.38316	-1.38621	-1.37867
ENSMUSG00000005204	Senp3	14.8218	14.6472	14.632	14.4317	14.3913	14.4511	14.3089	14.2784	14.153
ENSMUSG00000005220	Corin	1.94832	2.47726	2.1016	2.72071	2.3492	2.68748	3.40539	3.39692	1.96739
ENSMUSG00000005225	Plekha8	11.3163	11.1518	11.195	11.3173	11.3411	11.3527	11.694	11.67	11.0909
ENSMUSG00000005232	G6pc2	-1.11707	-1.12035	-1.12045	-1.12042	-0.92344	-0.901823	-1.11345	-1.11757	-1.10739
ENSMUSG00000005233	Spc25	11.0328	11.1581	10.9759	11.0774	11.1366	10.9895	10.7922	10.831	11.2522
ENSMUSG00000005237	Dnah2	7.73196	7.73776	7.69577	7.58527	7.30448	7.53001	6.9456	6.9116	6.56086
ENSMUSG00000005251	Ripk4	12.5674	12.38	12.3237	13.738	13.7643	13.7152	13.5108	13.4196	13.0334
ENSMUSG00000005262	Ufd1	12.6592	12.7654	12.7533	12.634	12.5511	12.5957	12.6233	12.6468	13.023
ENSMUSG00000005267	Zfp287	0	0	0	0	0	0	0	0	0
ENSMUSG00000005268	Prlr	0.481639	0.710887	0.702102	0.480121	0.479848	0.72266	0.764084	0.927749	0.485242
ENSMUSG00000005299	Letm1	13.5289	13.3147	13.2998	13.2819	13.3828	13.2929	13.4815	13.3687	13.6581
ENSMUSG00000005312	Ubqln1	14.9431	14.5632	14.6216	14.4395	14.5364	14.4435	14.5562	14.565	14.2026
ENSMUSG00000005320	Fgfr4	2.29186	2.27132	2.50358	3.75988	3.46651	3.37882	4.81747	4.94382	5.12222
ENSMUSG00000005338	Cadm3	0	0	0	0	0	0	0	0	0
ENSMUSG00000005339	Fcer1a	0	0	0	0	0	0	0	0	0
ENSMUSG00000005354	Txn2	14.4198	14.4414	14.497	13.6574	13.672	13.6566	13.739	13.7203	14.4651
ENSMUSG00000005355	Casp14	0	0	0	0	0	0	0	0	0
ENSMUSG00000005357	Slc1a6	0	0	0	0	0	0	0	0	0
ENSMUSG00000005360	Slc1a3	0.0625504	0.45162	0.0606589	0.0607922	0.950139	0.0617441	0.0639779	0.228588	0.0666699
ENSMUSG00000005362	Crbn	11.7609	11.5794	11.5243	11.7893	11.8351	11.9311	11.4914	11.642	11.0791
ENSMUSG00000005364	Il5ra	7.32817	6.85567	6.24261	9.60177	9.7535	9.60901	8.9298	9.01467	8.22659
ENSMUSG00000005370	Msh6	13.4825	13.2753	13.2891	13.4026	13.4113	13.3454	13.3258	13.2891	12.9316
ENSMUSG00000005371	Fbxo11	12.7523	12.8008	12.8315	12.7826	12.7978	12.7889	12.8175	12.8614	11.9607
ENSMUSG00000005373	Mlxipl	0.518901	0.673086	0.515947	0.516157	0.784584	0.517647	0.856636	0.518605	1.43248
ENSMUSG00000005374	Tbl2	12.1549	11.764	11.6929	11.9188	11.9638	11.7836	11.737	11.6878	11.6416
ENSMUSG00000005378	Wbscr22	12.6609	12.7356	12.7301	11.9911	12.0311	12.042	12.2265	12.1681	13.083
ENSMUSG00000005397	Nid1	1.52723	1.29863	1.2201	1.69092	2.0982	1.77019	1.22726	2.13682	1.23304
ENSMUSG00000005410	Mcm5	13.8881	13.443	13.4609	12.9467	13.001	12.8155	12.3921	12.2651	12.3233
ENSMUSG00000005413	Hmox1	12.3448	12.5912	12.4846	12.79	12.9142	12.7932	13.1378	13.0434	13.1168
ENSMUSG00000005417	Mprip	14.6304	14.4917	14.5176	14.9924	14.9582	14.9781	14.927	14.9078	14.4912
ENSMUSG00000005442	Cic	13.6103	13.6388	13.7996	14.2423	14.1196	14.232	14.1693	14.1839	13.316
ENSMUSG00000005447	Pafah1b3	11.568	11.8762	11.5785	12.6734	12.5938	12.6704	12.1837	12.2501	13.296
ENSMUSG00000005465	Il27ra	1.84997	1.98425	2.57326	2.37061	2.56425	1.84765	1.85407	1.84942	1.86181
ENSMUSG00000005469	Prkaca	12.7018	12.6644	12.641	13.1718	13.218	13.2276	13.2233	13.2154	13.0546
ENSMUSG00000005470	Asf1b	11.4136	11.4628	11.4243	10.9043	10.9773	10.9484	10.3813	10.3148	10.2532
ENSMUSG00000005474	Myl10	0.939015	1.65112	0.932661	1.75631	0.932031	0.936335	0.943663	0.938384	2.22748
ENSMUSG00000005481	Ddx39	14.9256	14.7784	14.7693	13.8486	13.9128	13.849	13.6086	13.5495	14.0584
ENSMUSG00000005483	Dnajb1	12.0998	11.9095	11.755	12.148	12.1794	12.1919	12.1121	12.1534	12.3484
ENSMUSG00000005493	Msh4	2.84961	2.50513	2.71662	1.74535	2.36857	1.83004	2.15276	1.75028	1.76375
ENSMUSG00000005501	Usp40	12.4409	12.2855	12.3398	12.4439	12.4	12.4063	12.4688	12.4835	11.9445
ENSMUSG00000005503	Evx1	0	0	0	0	0	0	0	0	0
ENSMUSG00000005505	Kbtbd4	9.67671	9.65584	9.46594	10.0251	10.0776	10.1587	9.92441	9.97592	8.42069
ENSMUSG00000005506	Celf1	14.8514	14.7385	14.8538	14.5627	14.5671	14.5833	14.4794	14.4671	13.8355
ENSMUSG00000005510	Ndufs3	12.5995	12.5296	12.4998	12.5378	12.5729	12.6225	12.7512	12.6792	14.0649
ENSMUSG00000005514	Por	14.2738	14.0889	14.053	14.5225	14.5592	14.5396	15.2093	15.1433	15.4148
ENSMUSG00000005533	Igf1r	12.5667	12.263	12.4048	13.0012	13.016	13.0443	13.6141	13.6224	12.632
ENSMUSG00000005534	Insr	12.4748	12.4639	12.6491	12.5694	12.553	12.4778	12.8766	12.8554	11.986
ENSMUSG00000005540	Fcer2a	1.28682	1.72092	1.66338	1.71027	1.28315	1.64792	1.28934	1.66424	1.29412
ENSMUSG00000005547	Cyp2a5	2.47262	2.94375	3.65308	4.14773	4.15659	4.56656	3.04887	3.82073	3.86934
ENSMUSG00000005553	Atp4a	4.40246	4.8207	4.76759	4.69065	4.41439	4.94328	4.06282	3.51628	3.56735
ENSMUSG00000005566	Trim28	14.792	14.6274	14.6198	15.0252	15.0428	15.0329	15.1592	15.1215	15.4935
ENSMUSG00000005575	Ube2m	13.8701	13.893	13.8873	13.6835	13.6141	13.7655	13.5944	13.5713	14.3993
ENSMUSG00000005580	Adcy9	11.1568	11.2252	11.1341	11.1142	11.0283	11.0666	11.2283	11.3125	8.86197
ENSMUSG00000005583	Mef2c	4.26731	4.77391	4.40722	4.34485	5.14608	4.86211	5.29512	4.69275	3.67972
ENSMUSG00000005609	Ctr9	12.943	12.5322	12.5331	12.3789	12.465	12.367	12.7005	12.6758	12.5518
ENSMUSG00000005610	Eif4g2	17.1158	16.6222	16.6096	16.332	16.4109	16.3461	16.5933	16.5853	15.9456
ENSMUSG00000005611	Mrvi1	1.66516	1.66098	1.80233	2.29449	2.28049	2.54474	2.58351	2.50947	1.67716
ENSMUSG00000005615	Pcyt1a	13.4861	12.8643	12.9487	12.7454	12.9086	12.8051	12.8122	12.8366	12.4201
ENSMUSG00000005621	Zfp592	12.2098	12.0182	12.1348	11.8461	11.916	11.8961	11.8925	11.8429	11.5319
ENSMUSG00000005625	Psmd4	13.811	13.7207	13.6117	13.9008	13.9926	13.9273	13.8659	13.881	15.1675
ENSMUSG00000005628	Tmod4	5.12922	7.66047	7.81658	8.74731	8.2373	8.44779	8.27987	8.38162	9.05697
ENSMUSG00000005640	Insrr	0	0	0	0	0	0	0	0	0
ENSMUSG00000005649	Cabp5	-1.70126	-1.70327	-1.5834	-1.70376	-1.70425	-1.70237	-1.69943	-1.70151	-1.69637
ENSMUSG00000005656	Snx6	13.3788	13.1477	13.0893	13.2739	13.4095	13.306	13.2935	13.2766	13.2758
ENSMUSG00000005667	Mthfd2	14.4345	14.2165	14.2563	12.6915	12.7264	12.8222	13.1708	13.1214	13.5157
ENSMUSG00000005672	Kit	4.77526	4.72977	4.52027	6.09808	6.28845	6.12858	6.20432	6.302	5.67401
ENSMUSG00000005674	Tomm40l	9.96197	9.81636	9.82913	9.68593	9.65282	9.7332	9.60998	9.73662	9.26759
ENSMUSG00000005677	Nr1i3	0.279886	0.507409	0.449045	0.27859	0.495251	0.279291	0.280945	0.414681	0.282962
ENSMUSG00000005681	Apoa2	-0.756349	-0.642162	-0.550178	-0.756898	-0.756997	-0.756602	-0.755899	-0.756409	-0.749054
ENSMUSG00000005682	Pan2	10.9432	11.5193	11.6436	11.605	11.3897	11.5686	11.1276	11.2057	10.3912
ENSMUSG00000005683	Cs	15.8308	15.5505	15.5746	15.2884	15.4135	15.3432	15.1469	15.1313	14.7166
ENSMUSG00000005686	Ampd3	10.8355	10.9617	10.8483	11.3655	11.4422	11.4099	10.0436	10.1647	9.24421
ENSMUSG00000005687	Bcas2	13.0038	13.2393	13.2231	12.8798	12.8301	12.921	12.798	12.8169	13.6295
ENSMUSG00000005696	Sh2d1a	0	0	0	0	0	0	0	0	0
ENSMUSG00000005698	Ctcf	13.4587	13.3048	13.307	13.1968	13.2523	13.2097	13.1238	13.2112	12.6579
ENSMUSG00000005699	Pard6a	10.9172	10.7161	10.6266	9.52829	9.56519	9.52806	9.84837	9.9007	10.9157
ENSMUSG00000005705	Agrp	3.39945	2.86569	3.9102	3.94234	3.84964	4.27358	3.93055	3.9605	3.91485
ENSMUSG00000005716	Pvalb	0.416659	0.401685	0.396669	0.398126	0.394645	0.408315	0.430833	0.414706	0.455671
ENSMUSG00000005718	Tfap4	11.4868	11.4722	11.7276	10.3644	10.4718	10.4936	10.2573	10.2228	10.2564
ENSMUSG00000005732	Ranbp1	14.9789	14.8864	14.939	13.9158	13.9619	13.9328	13.9553	13.9274	15.1186
ENSMUSG00000005763	Cd247	0.423656	0.67401	0.622357	0.422511	0.422306	0.686342	0.678207	0.423531	0.426389
ENSMUSG00000005774	Rfx5	9.47986	9.4101	9.6272	10.0555	10.0981	9.91927	9.87843	10.1072	8.34759
ENSMUSG00000005779	Psmb4	14.6404	14.78	14.7052	14.4543	14.4879	14.4774	14.3633	14.3565	15.6979
ENSMUSG00000005800	Mmp8	0.258996	0.464734	0.257906	0.459146	0.534152	0.374588	0.512142	0.258885	0.261417
ENSMUSG00000005802	Slc30a4	15.1703	14.8461	14.7925	14.2405	14.3799	14.3074	14.0861	14.1385	13.4729
ENSMUSG00000005803	Sqor	8.31616	7.9765	7.59457	9.19404	9.30495	9.18803	9.53131	9.46136	10.0644
ENSMUSG00000005804	Bloc1s6	12.55	12.3893	12.417	12.3678	12.4254	12.4333	12.5738	12.5606	12.1912
ENSMUSG00000005813	Metap1	13.8896	13.6868	13.723	13.5898	13.7309	13.6036	13.4219	13.4726	13.5869
ENSMUSG00000005823	Gpr108	12.968	12.8112	12.6961	13.4184	13.4318	13.3993	13.7787	13.7128	14.0723
ENSMUSG00000005824	Tnfsf14	-0.730219	-0.730903	-0.731124	-0.73106	-0.731212	-0.730605	-0.558613	-0.148656	-0.721676
ENSMUSG00000005836	Gata6	4.91572	5.04132	4.26372	4.40231	4.47098	4.51688	5.20188	5.21077	3.62242
ENSMUSG00000005846	Rsl1d1	15.7017	15.4583	15.3938	14.2025	14.3076	14.1822	14.2159	14.2256	14.6605
ENSMUSG00000005864	Cnga2	3.35987	3.03193	2.8563	4.92662	4.47658	4.41707	4.44586	4.73498	4.89205
ENSMUSG00000005871	Apc	13.1577	13.062	13.3526	13.1743	13.2879	13.0938	13.2887	13.3322	11.7358
ENSMUSG00000005873	Reep5	13.6011	13.665	13.4566	13.8413	13.926	13.9231	13.8561	13.8039	14.4405
ENSMUSG00000005881	Ergic3	13.645	13.7886	13.6426	13.9806	13.9024	13.9732	14.4063	14.4012	14.9149
ENSMUSG00000005882	Uqcc1	12.8199	12.6877	12.5753	12.1599	12.153	12.2124	12.3289	12.445	12.5504
ENSMUSG00000005883	Spo11	2.07031	2.4049	3.32623	3.29491	2.20705	2.90506	2.07625	2.06951	2.08737
ENSMUSG00000005886	Ncoa2	12.5	12.4407	12.5665	12.9165	12.9148	12.9261	12.999	12.9305	11.3944
ENSMUSG00000005891	Prl4a1	0	0	0	0	0	0	0	0	0
ENSMUSG00000005892	Trh	0	0	0	0	0	0	0	0	0
ENSMUSG00000005893	Nr2c2	11.4636	11.4498	11.4926	11.6364	11.7298	11.6658	11.675	11.6584	8.83694
ENSMUSG00000005897	Nr2c1	11.7095	11.5925	11.4952	11.3966	11.4688	11.3313	11.5046	11.4622	10.6418
ENSMUSG00000005899	Smpd4	12.5225	12.3704	12.4964	12.188	12.1155	12.1246	12.1873	12.2092	11.8855
ENSMUSG00000005907	Pex1	9.30412	9.46062	9.58633	10.0911	10.1535	10.0822	10.4	10.2779	9.5556
ENSMUSG00000005917	Otx1	7.32266	7.0528	7.14912	7.28357	7.47343	7.57392	7.20339	7.29491	7.4194
ENSMUSG00000005936	Kctd20	12.7208	12.4225	12.4651	11.9752	11.9857	12.1352	12.051	12.0123	11.8592
ENSMUSG00000005947	Itgae	5.91032	5.93935	6.03206	5.5687	5.32761	5.55251	5.13023	5.19271	5.82365
ENSMUSG00000005949	Ctns	11.3086	11.3335	11.3033	11.7801	11.7356	11.7061	12.085	12.0016	11.1638
ENSMUSG00000005950	P2rx5	3.28368	4.38665	4.92995	4.31856	3.99049	4.42556	3.9983	4.04906	3.31979
ENSMUSG00000005951	Shpk	10.3183	10.1241	10.1731	10.6139	10.5967	10.526	10.8786	10.829	10.5377
ENSMUSG00000005952	Trpv1	1.42784	1.42309	1.72193	1.8985	1.42093	1.87526	2.81386	2.61369	1.44134
ENSMUSG00000005958	Ephb3	7.30054	7.46735	7.00664	7.52034	7.57457	7.31024	7.5382	7.30771	6.50184
ENSMUSG00000005968	Tuft1	9.73419	9.87173	9.77944	10.8905	10.8404	10.9388	10.5874	10.4997	10.5575
ENSMUSG00000005973	Rcn1	9.39315	9.40548	9.40408	8.84923	8.86548	8.83439	8.49234	8.35088	8.57264
ENSMUSG00000005980	Dnase1	7.79881	8.19815	8.56307	8.70725	8.36416	8.4673	8.63906	8.51427	7.90207
ENSMUSG00000005981	Trap1	14.8811	14.7153	14.6399	14.6084	14.6442	14.6209	14.9012	14.8904	15.2595
ENSMUSG00000005982	Naa60	11.5022	11.3853	11.4705	11.77	11.7489	11.7932	12.2036	12.1214	11.5124
ENSMUSG00000005983	1700037C18Rik	8.92819	9.13465	9.08675	9.10954	8.95571	8.78137	9.31095	9.21716	10.9653
ENSMUSG00000005986	Ankrd13d	8.94305	8.67563	8.40811	9.54298	9.29763	9.41357	9.40934	9.27785	9.84028
ENSMUSG00000005994	Tyrp1	-2.08022	-2.08124	-2.08159	-2.08149	-2.05134	-2.08078	-2.0793	-2.08035	-2.07776
ENSMUSG00000006005	Tpr	14.44	14.4004	14.5711	14.2891	14.4213	14.2854	14.2062	14.2156	13.3247
ENSMUSG00000006007	Pdc	0	0	0	0	0	0	0	0	0
ENSMUSG00000006010	BC003331	12.5948	12.5272	12.4203	12.3375	12.4551	12.3237	12.5697	12.6088	12.2483
ENSMUSG00000006014	Prg4	3.21771	4.11778	4.51969	4.7652	5.24768	4.96077	4.57257	4.39754	4.54254
ENSMUSG00000006019	Dhx34	12.6488	12.5547	12.5761	12.8775	12.8086	12.745	12.7506	12.6755	12.9086
ENSMUSG00000006021	Kptn	10.6387	10.3057	10.381	10.5585	10.6347	10.5466	10.5277	10.5742	11.3537
ENSMUSG00000006024	Napa	14.3648	14.3011	14.3218	14.0963	14.1758	14.1745	14.166	14.1534	14.712
ENSMUSG00000006050	Sra1	12.8089	12.883	12.7052	13.1067	13.1503	13.1798	13.1563	13.1986	14.045
ENSMUSG00000006056	Calcoco2	4.42314	3.4802	3.56864	4.99003	4.02012	5.39825	3.07439	3.05713	3.92203
ENSMUSG00000006057	Atp5g1	13.6172	14.104	14.1255	13.5736	13.5665	13.6263	13.9092	13.9002	15.1978
ENSMUSG00000006058	Snf8	13.023	12.9262	12.9696	12.8274	12.8541	12.8909	12.9508	12.9913	14.4174
ENSMUSG00000006095	Tbcb	11.7902	11.9384	11.8045	12.55	12.595	12.5479	12.7816	12.7456	14.0966
ENSMUSG00000006127	Inpp5k	11.8002	11.5767	11.4063	12.2276	12.188	12.3168	12.2382	12.2043	12.146
ENSMUSG00000006134	Crkl	13.5696	13.218	13.3607	13.0134	13.1237	13.0716	12.9634	12.9861	10.7874
ENSMUSG00000006143	Upk3bl	8.58561	8.94654	8.62376	9.19582	9.30369	9.09089	7.60832	7.19479	8.92282
ENSMUSG00000006154	Eps8l1	0.379284	0.6763	0.376518	0.376713	0.376248	0.378106	0.381365	1.47699	0.38527
ENSMUSG00000006169	Clint1	15.0116	14.8574	14.8994	14.8228	14.8236	14.8511	14.7955	14.7807	14.0079
ENSMUSG00000006179	Prss16	2.79414	4.1821	3.85089	4.38824	3.94812	4.42468	3.18788	2.98361	4.98907
ENSMUSG00000006191	Cdkal1	10.6327	10.4851	10.4467	10.0882	10.2931	10.149	10.115	10.2134	9.89984
ENSMUSG00000006200	Rhox6	0	0	0	0	0	0	0	0	0
ENSMUSG00000006204	5430419D17Rik	4.62893	5.38573	5.08538	4.43162	5.48691	5.29491	4.35903	3.5964	3.65258
ENSMUSG00000006205	Htra1	15.8339	15.4053	15.3862	14.7387	14.8073	14.7133	15.0417	14.9563	15.4333
ENSMUSG00000006215	Zbtb17	11.3566	11.2605	11.244	10.8423	10.9361	10.9527	10.9714	10.915	11.2911
ENSMUSG00000006216	Clcnkb	-1.7025	-1.70484	-1.70566	-1.70542	-1.70599	-1.70379	-1.70037	-1.56224	-1.6968
ENSMUSG00000006218	Fam131c	5.00303	5.90004	5.07716	6.03401	5.82148	4.81274	6.28374	6.3608	6.48923
ENSMUSG00000006219	Fblim1	11.7458	11.7339	11.7589	12.737	12.8165	12.851	12.0664	12.1105	11.6578
ENSMUSG00000006221	Hspb7	-0.423277	-0.423952	-0.424171	-0.424108	-0.424258	-0.423657	-0.42261	-0.423367	-0.42137
ENSMUSG00000006235	Epor	4.10799	4.59905	4.56917	4.85648	4.64425	4.72873	5.3723	4.72295	4.45381
ENSMUSG00000006241	Ccdc159	7.27059	7.85308	7.81267	8.32989	8.45041	8.28731	8.25791	8.31955	8.66401
ENSMUSG00000006262	Mob1b	13.4733	13.5491	13.6116	13.6157	13.6165	13.6493	13.6364	13.6222	12.646
ENSMUSG00000006269	Atp6v1b1	0	0	0	0	0	0	0	0	0
ENSMUSG00000006270	Vax1	0	0	0	0	0	0	0	0	0
ENSMUSG00000006273	Atp6v1b2	14.1693	14.0383	13.9726	14.9366	14.9903	14.9902	15.0682	15.0493	14.7746
ENSMUSG00000006276	Eps15l1	11.6671	11.6514	11.6871	11.9921	11.927	12.0248	12.1031	12.102	11.8815
ENSMUSG00000006281	Tep1	11.5121	11.5047	11.6981	11.9882	11.9452	11.9989	12.0649	12.0494	11.3594
ENSMUSG00000006288	Ttc5	9.98735	10.4221	10.232	10.9604	11.0278	11.0371	10.8648	10.953	11.2891
ENSMUSG00000006289	Osgep	10.2442	10.304	10.1379	10.3167	10.3951	10.3307	10.5107	10.4615	11.3773
ENSMUSG00000006299	Aamp	12.7229	12.7825	12.7647	13.4554	13.4485	13.5165	13.4853	13.4159	14.5907
ENSMUSG00000006301	Tmbim1	13.7971	13.5741	13.5046	13.4958	13.5415	13.5443	13.447	13.4472	13.5257
ENSMUSG00000006304	Arpc2	15.1527	15.1633	15.0962	15.3337	15.3865	15.3769	15.1356	15.1185	15.4867
ENSMUSG00000006307	Kmt2b	13.3052	13.5143	13.7265	13.525	13.4513	13.5134	13.5678	13.6153	12.666
ENSMUSG00000006310	Zbtb32	7.46154	7.74929	7.92785	7.27359	7.1695	7.19315	7.18635	7.31061	7.63751
ENSMUSG00000006311	Etv2	-1.38541	-1.38835	-1.13889	-1.38907	-1.38978	-1.38703	-1.38274	-1.38578	-1.37826
ENSMUSG00000006313	Upk1a	3.92372	5.44041	5.87889	5.76693	5.32088	5.37907	5.67879	5.9766	7.04045
ENSMUSG00000006315	Tmem147	13.371	13.7547	13.663	13.4939	13.5327	13.5909	13.5781	13.545	14.5468
ENSMUSG00000006333	Rps9	16.6064	16.9821	16.8967	16.4109	16.402	16.4438	16.2818	16.2903	17.696
ENSMUSG00000006335	Tfpt	10.8222	10.8417	10.9364	9.91224	9.92686	10.0089	9.7674	9.9042	11.1919
ENSMUSG00000006342	Susd2	4.00407	4.16158	4.71611	5.21116	5.52931	5.58127	4.88894	4.69348	4.62406
ENSMUSG00000006344	Ggt5	0.280333	0.278944	0.628649	0.278625	0.278318	0.279549	0.452832	1.01951	0.284356
ENSMUSG00000006345	Ggt1	11.135	10.5271	10.37	10.9588	11.0151	10.8729	12.1355	12.054	12.7131
ENSMUSG00000006356	Crip2	14.0013	14.0327	14.0664	14.189	14.1594	14.2441	13.9898	13.9582	14.848
ENSMUSG00000006360	Crip1	6.63635	7.26151	6.88213	8.38183	8.00827	8.39291	7.32252	7.52456	9.38894
ENSMUSG00000006362	Cbfa2t3	2.89691	3.73862	3.25379	4.18877	4.16649	3.99396	3.65716	3.6659	4.14113
ENSMUSG00000006369	Fbln1	9.58584	9.08004	8.78709	9.11954	9.26149	8.92207	9.43553	9.42395	9.65315
ENSMUSG00000006373	Pgrmc1	14.8605	14.6635	14.4454	14.8273	14.8856	14.8551	15.3068	15.2857	15.436
ENSMUSG00000006378	Gcat	12.8133	12.2788	12.1489	11.8911	11.9862	11.8795	11.8702	11.8797	12.6048
ENSMUSG00000006386	Tek	1.24926	1.50235	1.49249	1.3801	1.24538	2.08413	1.68284	1.24891	1.25699
ENSMUSG00000006389	Mpl	0	0	0	0	0	0	0	0	0
ENSMUSG00000006390	Elovl1	12.6623	12.6275	12.6421	12.4732	12.4812	12.5148	12.6852	12.621	12.9317
ENSMUSG00000006392	Med8	12.1956	12.2015	12.2425	11.5754	11.5866	11.6001	11.4256	11.4447	12.38
ENSMUSG00000006395	Hyi	8.3378	8.41231	8.50463	8.96691	8.94801	8.90427	9.06875	9.10993	10.5548
ENSMUSG00000006398	Cdc20	13.0494	12.9363	12.9141	12.5371	12.5035	12.5741	12.1186	12.0067	12.3178
ENSMUSG00000006403	Adamts4	5.93401	6.59602	6.50624	6.58975	6.35912	6.38047	4.73246	5.65159	6.08349
ENSMUSG00000006411	Nectin4	5.28971	6.27246	6.43199	5.77197	5.56525	5.42985	6.26299	5.86142	6.14276
ENSMUSG00000006412	Pfdn2	11.1905	11.957	11.9595	11.9076	11.8115	11.9565	11.7449	11.7263	12.6467
ENSMUSG00000006418	Rnf114	12.6715	12.6239	12.4782	12.8035	12.8716	12.8929	12.7214	12.7383	12.7268
ENSMUSG00000006423	C330007P06Rik	12.5584	12.4838	12.5458	12.3952	12.4893	12.3901	12.3151	12.3666	11.6649
ENSMUSG00000006435	Neurl1a	11.17	11.1438	11.1753	12.2521	12.2244	12.3268	12.0442	12.0985	12.0133
ENSMUSG00000006442	Srm	13.6162	13.417	13.4557	11.9637	12.0328	12.0143	12.1663	12.081	12.8015
ENSMUSG00000006445	Epha2	15.2748	15.113	15.2085	14.3504	14.3574	14.4843	14.0773	13.9739	13.4461
ENSMUSG00000006456	Rbm14	12.4215	12.114	12.1777	11.8885	11.8708	11.8267	11.8477	11.8554	11.5002
ENSMUSG00000006457	Actn3	4.57176	4.3762	3.93044	3.97697	4.22322	3.64052	4.18427	3.97631	3.9494
ENSMUSG00000006462	A530013C23Rik	7.41343	7.71708	7.43544	6.4778	6.71904	6.86067	6.73207	6.52625	6.96525
ENSMUSG00000006463	Zdhhc24	12.6182	12.6869	12.7985	12.3536	12.3057	12.3507	12.705	12.7178	12.4077
ENSMUSG00000006464	Bbs1	10.0907	9.70503	9.97667	9.07332	9.13898	9.2337	9.38066	9.78676	8.57283
ENSMUSG00000006469	Slc34a3	-0.13826	-0.139176	0.395232	0.148884	-0.139588	0.117426	-0.137341	-0.138383	-0.135596
ENSMUSG00000006471	Ndor1	13.1588	13.1649	13.3345	12.5333	12.5085	12.5677	12.5431	12.6157	11.9472
ENSMUSG00000006476	Nsmf	11.0172	11.5987	11.4924	12.3294	12.2512	12.3285	12.6077	12.6718	12.5711
ENSMUSG00000006488	Prl7a1	-0.715546	-0.716149	-0.716343	-0.716287	-0.71642	-0.266517	-0.714941	-0.715627	-0.707827
ENSMUSG00000006490	Prl8a9	4.13903	5.42724	4.72707	5.41091	5.68866	5.87671	5.21887	4.30519	4.41886
ENSMUSG00000006494	Pdk1	13.8825	13.7447	13.1753	13.8341	13.8737	13.7632	12.3478	12.3647	11.7662
ENSMUSG00000006498	Ptbp1	15.6048	15.2637	15.3266	14.8226	14.9274	14.8364	14.883	14.8034	13.5896
ENSMUSG00000006517	Mvd	9.89455	9.70431	9.70843	10.5108	10.6521	10.6067	10.422	10.2458	11.1344
ENSMUSG00000006519	Cyba	0.152397	0.151442	0.151134	0.151223	0.266219	0.390595	0.153357	0.401923	0.155185
ENSMUSG00000006522	Itih3	-1.70126	-1.70327	-1.5834	-1.70376	-1.70425	-1.70237	-1.69943	-1.70151	-1.69637
ENSMUSG00000006526	Tmem110	11.4333	11.0637	11.0571	10.8997	10.8877	10.8003	11.022	11.095	11.2697
ENSMUSG00000006527	Sfmbt1	12.1293	11.8909	11.9623	11.4144	11.3189	11.3897	11.7168	11.6568	11.2907
ENSMUSG00000006529	Itih1	0.418974	0.758439	0.482115	0.417353	0.417061	0.418229	0.420296	0.418797	0.422807
ENSMUSG00000006538	Ihh	1.92605	2.64925	2.18686	2.5609	1.91854	2.67831	3.04878	2.62872	1.94081
ENSMUSG00000006542	Prkag3	3.0193	3.00616	3.5963	3.98968	3.94128	3.44195	3.73925	3.19214	3.05616
ENSMUSG00000006546	Cryba2	-1.70058	-1.70241	-1.70305	-1.70286	-1.70331	-1.70159	-1.69892	-1.70082	-1.69613
ENSMUSG00000006567	Atp7b	7.225	7.61554	6.76252	8.42704	8.4809	8.22914	7.24962	7.50608	4.92382
ENSMUSG00000006570	Defb2	0	0	0	0	0	0	0	0	0
ENSMUSG00000006574	Slc4a1	5.65935	3.67942	3.66028	5.86223	5.99573	6.05347	6.22726	6.18793	5.98954
ENSMUSG00000006575	Rundc3a	10.9123	10.9145	10.8378	10.9005	10.9391	10.8801	10.5862	10.5542	11.4578
ENSMUSG00000006576	Slc4a3	8.61631	8.94699	9.21114	10.0633	9.49364	9.80279	9.87307	9.83301	9.37314
ENSMUSG00000006585	Cdt1	13.4323	13.3879	13.4325	12.3723	12.5748	12.5588	11.9238	11.7684	12.1609
ENSMUSG00000006586	Runx1t1	0.559895	0.557522	1.0397	0.713327	0.708845	0.558558	0.56225	1.63692	0.566651
ENSMUSG00000006587	Snai3	6.81347	6.98608	7.13722	7.36443	7.26368	7.4394	6.78509	7.2256	7.92984
ENSMUSG00000006589	Aprt	14.4036	14.8406	14.8336	14.4466	14.3771	14.4299	14.1774	14.1225	15.5765
ENSMUSG00000006599	Gtf2h1	14.577	14.2755	14.3475	13.5762	13.6648	13.5884	13.5341	13.4954	13.5494
ENSMUSG00000006611	Hfe	7.73727	7.55255	6.77807	7.28909	7.69101	7.22973	6.74813	6.79071	6.04017
ENSMUSG00000006638	Abhd1	5.54559	5.96725	5.81872	6.78895	6.65651	6.43156	6.5258	6.40848	5.44106
ENSMUSG00000006641	Slc5a6	9.8566	9.88925	9.75624	9.66458	9.79929	9.73648	10.6673	10.6667	10.0958
ENSMUSG00000006642	Tcf23	4.27057	3.85266	3.93328	4.99719	4.692	4.95195	3.82223	4.09641	4.26961
ENSMUSG00000006649	Nphs1	-2.08086	-2.08225	-2.08273	-2.08259	-2.08292	-2.08163	-2.03818	-2.08104	-2.07751
ENSMUSG00000006651	Aplp1	9.12909	9.31315	9.09252	10.1431	10.3338	10.0971	11.1167	11.0092	11.1457
ENSMUSG00000006673	Qrich1	12.6065	12.4859	12.5703	12.741	12.7718	12.732	12.7385	12.7938	12.2181
ENSMUSG00000006675	P4htm	0.06178	0.0605949	0.0602128	0.060323	0.0600606	0.438594	0.0629667	0.72373	0.065214
ENSMUSG00000006676	Usp19	13.8185	13.6694	13.7233	13.6788	13.6517	13.6901	13.6171	13.5317	13.1799
ENSMUSG00000006678	Pola1	12.9966	12.4393	12.5489	11.8427	12.0815	11.7189	11.524	11.4281	10.1256
ENSMUSG00000006699	Cdc42	14.3996	14.2424	14.1748	14.4256	14.5378	14.4938	14.4641	14.4348	14.5565
ENSMUSG00000006705	Pknox1	11.1788	10.9731	11.0757	10.8772	10.8663	10.8329	10.6891	10.6916	10.2746
ENSMUSG00000006711	D130043K22Rik	1.95299	2.10106	2.21961	3.07224	2.84768	2.46614	2.96735	2.38159	2.93192
ENSMUSG00000006715	Gmnn	10.9761	11.4921	11.2444	11.4506	11.4257	11.4824	10.7929	10.6369	11.6917
ENSMUSG00000006717	Acot13	10.7869	11.3916	11.2527	11.5908	11.6262	11.5732	11.7032	11.7845	12.977
ENSMUSG00000006720	Zfp184	8.42231	8.30515	8.07725	7.51572	7.5903	7.63018	8.39441	8.29917	8.75126
ENSMUSG00000006724	Cyp27b1	7.01842	7.33814	7.65282	5.11356	4.39002	5.45766	5.52899	4.13375	4.2339
ENSMUSG00000006728	Cdk4	15.3049	15.5734	15.4963	15	14.9702	15.0289	15.0124	14.9789	15.5382
ENSMUSG00000006731	B4galnt1	9.32209	9.43718	9.4384	9.39728	9.3311	9.39992	9.61915	9.5881	8.67754
ENSMUSG00000006732	Mettl1	12.639	12.4171	12.4116	10.8262	10.7967	10.7673	10.8739	10.9261	11.877
ENSMUSG00000006736	Tspan31	13.0315	12.9559	12.8502	13.0551	13.0549	13.0945	13.2459	13.1835	12.8417
ENSMUSG00000006740	Kif5b	15.0713	14.9423	15.0892	14.7961	14.8657	14.821	14.8567	14.8843	13.8932
ENSMUSG00000006763	Saal1	12.0852	11.8261	11.6712	11.3899	11.4266	11.3277	11.3371	11.2751	12.0587
ENSMUSG00000006764	Tph2	1.49053	1.63116	1.94062	2.21167	1.84231	1.76779	1.49401	2.08976	2.50618
ENSMUSG00000006777	Krt23	1.60126	1.59605	1.59436	2.7361	2.55274	1.77339	1.97345	2.52368	2.80182
ENSMUSG00000006782	Cnp	5.52692	5.86518	6.46015	7.31163	6.9356	6.76452	6.95122	7.13569	7.45524
ENSMUSG00000006784	Ttc25	6.00992	6.15563	6.61568	7.20096	6.55144	6.60433	7.76633	8.00503	8.66505
ENSMUSG00000006800	Sulf2	14.4991	14.195	14.2584	14.6666	14.7081	14.6909	15.1146	15.026	14.3214
ENSMUSG00000006818	Sod2	12.0281	11.9806	11.9716	11.5919	11.5939	11.5809	11.9562	12.0663	12.2489
ENSMUSG00000006850	Tmco6	9.7284	9.84992	9.70942	11.0593	10.8579	11.0128	10.8507	10.7762	10.8283
ENSMUSG00000006906	Stambp	11.3974	11.3179	11.2945	11.6383	11.793	11.7149	11.709	11.6308	11.6835
ENSMUSG00000006920	Ezh1	11.8188	11.7578	11.7216	12.2816	12.3469	12.2928	12.245	12.2655	11.6094
ENSMUSG00000006930	Hap1	4.1436	3.30074	3.29358	4.5196	4.54863	5.00287	5.46877	5.70587	6.1504
ENSMUSG00000006931	P3h4	4.03819	4.65694	4.41674	4.45418	4.48641	4.77021	4.98748	4.89985	6.51809
ENSMUSG00000006932	Ctnnb1	15.3817	15.2975	15.2548	16.4769	16.5041	16.5251	16.3355	16.2774	15.0128
ENSMUSG00000006941	Eif1b	10.332	10.8059	10.7226	10.336	10.2275	10.2702	10.3025	10.1656	11.2946
ENSMUSG00000006948	Klk4	0	0	0	0	0	0	0	0	0
ENSMUSG00000006958	Chrd	3.63858	4.49489	5.19546	5.7583	5.32495	5.83089	5.85872	5.7941	6.74504
ENSMUSG00000006998	Psmd2	16.1205	15.6878	15.7046	15.7081	15.7909	15.7108	15.6541	15.6424	15.797
ENSMUSG00000007021	Syngr3	3.64949	4.84066	5.40223	5.05788	4.92221	4.88208	4.9183	4.58913	3.7025
ENSMUSG00000007029	Vars	14.4344	14.0162	14.1068	13.3872	13.3953	13.3263	13.5062	13.498	13.681
ENSMUSG00000007030	Vwa7	5.84602	6.20116	6.36458	8.44379	8.62819	8.53781	8.23266	8.14561	6.90466
ENSMUSG00000007033	Hspa1l	3.57777	4.33423	4.38891	3.74825	3.12297	3.55051	4.16574	3.62659	3.17922
ENSMUSG00000007034	Slc44a4	1.87032	2.17	2.02283	2.95044	3.07694	3.16033	1.87651	2.71475	2.70825
ENSMUSG00000007035	Msh5	7.09995	8.23264	8.29662	9.0377	8.59408	8.61755	7.61973	7.86455	7.66782
ENSMUSG00000007036	Abhd16a	9.67799	9.91781	9.58564	10.4834	10.5038	10.5357	11.2618	11.1172	11.4441
ENSMUSG00000007038	Neu1	12.1421	12.158	12.0833	12.716	12.6552	12.676	13.1005	12.9754	13.4608
ENSMUSG00000007039	Ddah2	6.6351	7.2669	7.4809	8.01062	7.89541	7.84631	7.57371	7.3812	8.3184
ENSMUSG00000007041	Clic1	13.9635	13.9578	13.7365	14.4757	14.4922	14.5006	14.4117	14.3302	15.2941
ENSMUSG00000007050	Lsm2	10.9087	11.0852	10.9334	10.8567	10.9049	10.9917	10.8237	10.8626	11.746
ENSMUSG00000007080	Pole	12.3345	12.012	12.1118	11.7203	11.8098	11.6527	11.2872	11.0955	10.883
ENSMUSG00000007097	Atp1a2	9.14689	8.48069	8.46776	10.3849	10.4183	10.4686	10.2589	10.3337	10.6622
ENSMUSG00000007107	Atp1a4	2.30039	2.29009	2.84345	3.03693	3.76757	3.47653	3.77719	4.03527	3.57064
ENSMUSG00000007122	Casq1	4.95823	4.53971	4.42002	5.38118	4.57779	4.9835	4.91032	5.06648	6.52938
ENSMUSG00000007207	Stx1a	8.49599	9.01259	9.21358	9.46482	9.20601	9.26715	10.109	10.1078	10.1835
ENSMUSG00000007209	Ceacam9	0	0	0	0	0	0	0	0	0
ENSMUSG00000007216	Zfp775	8.96282	8.49814	8.73949	9.3335	9.34783	9.44105	9.63186	9.61433	10.2124
ENSMUSG00000007279	Scube2	-1.27004	-1.22239	-1.00503	-1.27428	-1.27511	-1.27192	-1.26695	-1.27048	-1.26176
ENSMUSG00000007338	Mrpl49	12.6827	12.7012	12.5835	12.5477	12.658	12.6562	12.6936	12.6968	13.412
ENSMUSG00000007379	Dennd2c	10.3897	10.1862	10.1989	9.9775	9.93983	10.0234	9.53679	9.51701	9.21141
ENSMUSG00000007411	Mark3	14.1774	13.8456	13.8856	13.6465	13.7229	13.6951	13.5795	13.5839	13.5015
ENSMUSG00000007415	Gatad1	14.0078	13.5892	13.5829	13.5282	13.6225	13.6319	13.6531	13.666	13.7158
ENSMUSG00000007440	Pcdha11	-2.08028	-2.08133	-2.08169	-2.05022	-2.08184	-2.08086	-2.07933	-2.08041	-2.07774
ENSMUSG00000007457	2310003L06Rik	0	0	0	0	0	0	0	0	0
ENSMUSG00000007458	M6pr	14.9223	14.7779	14.649	14.6393	14.7339	14.682	15.0264	15.0416	14.9596
ENSMUSG00000007476	Lrrc8a	9.59921	9.47654	9.2997	9.51977	9.72184	9.6146	10.2423	10.4009	11.1581
ENSMUSG00000007480	Mc5r	-0.698097	-0.698735	-0.46069	-0.698881	-0.699022	-0.698457	-0.697456	-0.698182	-0.690735
ENSMUSG00000007564	Ppp2r1a	13.8581	13.5808	13.56	13.7698	13.8673	13.8429	13.7655	13.7648	14.0217
ENSMUSG00000007570	Fance	10.5812	10.4464	10.3765	10.0295	10.2238	10.1023	10.2641	10.1935	10.3111
ENSMUSG00000007589	Tinf2	11.148	11.0194	10.7741	10.6153	10.4427	10.5408	10.4848	10.5268	10.7682
ENSMUSG00000007591	Tssk4	2.92914	3.80281	3.80457	3.45309	3.1647	4.17248	3.70581	3.67354	3.76966
ENSMUSG00000007594	Hapln4	4.12746	4.67155	5.59526	5.04889	4.78138	5.11673	5.26374	5.37796	3.75877
ENSMUSG00000007603	Dus3l	12.1591	12.1697	12.1692	11.75	11.708	11.7556	11.4372	11.4739	11.758
ENSMUSG00000007610	Gtpbp3	11.5473	11.5806	11.6044	11.5312	11.3134	11.4342	11.6749	11.5257	11.8134
ENSMUSG00000007613	Tgfbr1	11.9186	11.7079	11.5448	13.1243	13.1715	13.1766	13.4645	13.4613	12.528
ENSMUSG00000007617	Homer1	11.472	11.48	11.593	10.9269	11.0253	10.9568	11.0535	11.0886	9.93817
ENSMUSG00000007646	Rad51c	10.5838	10.3906	10.4563	10.0199	10.0326	9.99842	9.5939	9.66058	9.76515
ENSMUSG00000007653	Gabrb2	-0.453219	0.0756951	-0.45427	-0.454196	-0.454372	-0.0821076	-0.452421	-0.453325	-0.450909
ENSMUSG00000007655	Cav1	15.9077	15.576	15.4511	16.1089	16.2659	16.1994	14.942	14.8282	14.5435
ENSMUSG00000007656	Arpp19	12.7243	12.8875	12.8496	12.6295	12.656	12.6671	12.6721	12.6627	13.4143
ENSMUSG00000007659	Bcl2l1	15.1684	14.8464	14.8295	14.9546	15.0635	15.0079	14.6663	14.6535	14.8955
ENSMUSG00000007670	Khsrp	13.8072	13.488	13.5319	13.8509	13.8507	13.8329	13.7505	13.7732	12.8936
ENSMUSG00000007682	Dio2	2.40936	2.49967	2.28337	2.87385	3.90217	3.60336	2.6655	2.0356	3.4054
ENSMUSG00000007721	Ccdc124	12.2263	12.3403	12.4253	11.9704	11.9586	12.0203	11.8899	11.9239	13.6514
ENSMUSG00000007739	Cct4	16.9678	16.6698	16.5828	15.7718	15.879	15.8353	15.6636	15.6866	16.1397
ENSMUSG00000007777	0610009B22Rik	10.7223	11.179	11.1321	11.2409	11.2339	11.2688	11.4335	11.377	12.0222
ENSMUSG00000007783	Cpt1c	11.4572	11.5998	11.7143	12.0677	11.9143	12.0127	12.3944	12.3354	12.9334
ENSMUSG00000007805	Twist2	6.25264	5.82358	5.78964	6.64148	6.6917	6.68204	7.23368	7.15585	8.5079
ENSMUSG00000007812	Zfp655	13.4086	13.1377	13.0417	12.4503	12.5251	12.5139	12.547	12.5358	11.8935
ENSMUSG00000007815	Rhoa	14.6589	14.248	14.1271	14.2887	14.3802	14.3135	14.2213	14.2398	13.8217
ENSMUSG00000007817	Zmiz1	13.9553	13.8784	13.9907	14.6508	14.5413	14.6317	14.8187	14.8179	13.3904
ENSMUSG00000007827	Ankrd26	11.1171	11.2411	11.5186	10.9266	11.0293	10.9201	11.1993	11.1302	9.09802
ENSMUSG00000007833	Aldh16a1	12.0906	11.8142	11.7287	12.3002	12.3342	12.3298	12.2598	12.2062	12.9186
ENSMUSG00000007836	Hnrnpa0	14.9401	14.8036	14.9127	14.8066	14.7206	14.8305	14.6247	14.5678	14.9597
ENSMUSG00000007837	Prrg2	10.0174	10.348	10.2552	10.4978	10.4382	10.4475	10.7751	10.7629	11.4353
ENSMUSG00000007850	Hnrnph1	13.966	14.5702	14.7649	14.5526	14.4441	14.488	14.3581	14.4304	13.8485
ENSMUSG00000007867	Ift43	9.99119	10.1178	10.0149	10.877	10.8229	10.9583	11.0383	10.8857	12.1614
ENSMUSG00000007872	Id3	9.87363	10.3414	10.1184	10.6015	10.477	10.6291	10.947	10.9659	11.9458
ENSMUSG00000007877	Tcap	2.17485	2.16235	2.96581	2.97282	2.64451	2.81682	3.30528	3.14089	4.42577
ENSMUSG00000007880	Arid1a	13.6226	13.4428	13.6936	13.5112	13.4457	13.4976	13.4865	13.4932	12.4493
ENSMUSG00000007888	Crlf1	2.78566	3.50018	3.31337	3.37722	3.56076	3.53171	5.4393	4.73378	5.33356
ENSMUSG00000007891	Ctsd	15.9801	15.7968	15.6093	16.5458	16.5533	16.5443	17.1393	17.0687	18.2838
ENSMUSG00000007892	Rplp1	15.9733	16.5093	16.4182	16.1754	16.0447	16.1835	15.9397	15.9607	17.7961
ENSMUSG00000007907	Cabs1	0	0	0	0	0	0	0	0	0
ENSMUSG00000007908	Hmgcll1	9.44212	9.46847	9.38547	9.68901	9.68238	9.8054	9.26088	9.44223	8.91069
ENSMUSG00000007944	Ttc9b	2.14315	1.68433	1.8526	1.62629	1.44834	1.79688	1.60948	1.45168	1.71925
ENSMUSG00000007946	Phox2a	0	0	0	0	0	0	0	0	0
ENSMUSG00000007950	Abhd8	10.6005	10.6304	10.5443	10.9306	11.121	11.0259	11.1546	11.1151	11.659
ENSMUSG00000007987	Ift22	10.9701	11.1896	11.1352	11.3643	11.3434	11.4151	11.5982	11.5885	12.7768
ENSMUSG00000007989	Fzd3	9.40736	9.01545	9.32916	8.90785	8.77486	8.7194	9.7391	9.6986	9.1229
ENSMUSG00000008028	1700008O03Rik	1.44633	1.55694	2.09567	1.49438	1.54606	1.94294	1.88923	1.51388	1.3775
ENSMUSG00000008035	Mid1ip1	12.9287	12.9544	13.0808	12.8583	12.8557	12.9463	12.8545	12.8148	13.3926
ENSMUSG00000008036	Ap2s1	12.7834	12.9271	12.839	13.0131	12.9999	13.0116	12.9268	12.8267	14.5779
ENSMUSG00000008090	Fgfrl1	9.69815	9.50753	9.25905	9.96115	9.8087	9.94184	10.6203	10.5268	10.1978
ENSMUSG00000008129	4930432K21Rik	6.93948	5.62357	6.68189	6.43976	6.31437	6.37465	6.86089	6.78357	5.92342
ENSMUSG00000008136	Fhl2	10.5189	11.018	11.0372	10.6689	10.7283	10.8228	9.73406	9.73481	10.2408
ENSMUSG00000008140	Emc10	13.3221	13.1348	13.064	13.0617	13.0727	13.0367	13.5954	13.526	14.0712
ENSMUSG00000008153	Clstn3	2.1391	2.34381	2.12054	2.89112	2.1187	2.93967	4.29335	4.46855	4.08943
ENSMUSG00000008167	Fbxw9	12.6094	12.5745	12.584	13.0107	12.8506	13.046	13.0842	13.0696	13.8979
ENSMUSG00000008193	Spib	1.13823	1.48595	1.64106	1.13537	1.13486	1.59636	1.56123	1.8192	1.14496
ENSMUSG00000008200	Fnbp4	12.4251	12.7278	12.8943	12.3602	12.2547	12.3458	12.4012	12.4309	11.5532
ENSMUSG00000008206	Cers4	0.996617	0.992058	0.990573	1.17595	0.989979	0.994053	2.42758	2.16835	1.77666
ENSMUSG00000008226	Scrn3	11.7076	11.7076	11.6755	11.7777	11.8746	11.7694	11.9153	12.0354	11.4303
ENSMUSG00000008301	Phax	12.2384	12.0247	12.0167	11.8673	11.9322	11.8928	11.8909	11.8257	12.8676
ENSMUSG00000008305	Tle1	11.9322	11.713	11.7488	11.475	11.5353	11.4312	11.4106	11.3789	11.1875
ENSMUSG00000008307	1700109H08Rik	3.9451	5.94326	6.19811	6.08619	5.91742	5.95264	5.6489	6.03447	4.01041
ENSMUSG00000008318	Relt	9.76727	9.80006	9.81206	8.06977	7.87266	7.90332	8.46767	8.25059	8.41499
ENSMUSG00000008333	Snrpb2	12.5196	12.7312	12.7118	12.0364	12.1616	12.1363	12.0456	12.0247	12.9678
ENSMUSG00000008348	Ubc	13.5264	13.4701	13.4586	13.3442	13.3827	13.3948	13.2795	13.2028	14.2497
ENSMUSG00000008373	Prpf31	12.9906	12.7618	12.8101	12.1134	12.1846	12.2319	12.2251	12.1695	12.7272
ENSMUSG00000008384	Sertad1	11.084	11.4012	11.1116	11.6296	11.5327	11.6812	11.1202	10.9593	12.7119
ENSMUSG00000008393	Carhsp1	14.1985	13.9228	13.9142	14.2397	14.3508	14.3096	14.2285	14.2205	14.5333
ENSMUSG00000008398	Elk3	11.4863	11.6554	11.565	12.6152	12.6483	12.697	12.2646	12.2474	11.9532
ENSMUSG00000008429	Herpud2	12.4097	12.2566	12.27	12.1343	12.1578	12.2556	12.35	12.3223	11.6825
ENSMUSG00000008435	Rdh13	12.4582	11.9361	11.9583	11.6492	11.7464	11.6914	11.6434	11.5418	11.2475
ENSMUSG00000008438	Adam21	4.94355	5.46706	5.78065	5.18162	5.33583	4.79225	4.66562	5.495	3.78681
ENSMUSG00000008450	Nutf2	12.4786	12.7074	12.6513	12.0733	12.1201	12.0911	12.158	12.1226	12.3346
ENSMUSG00000008461	Fut1	3.93694	4.74107	4.80075	4.57026	3.3617	3.99941	4.27364	3.92933	3.43127
ENSMUSG00000008475	Arpc5	13.9364	14.108	13.8977	14.7145	14.7592	14.7908	14.5692	14.5856	15.223
ENSMUSG00000008482	Rnf151	4.86541	4.47205	4.67184	4.60154	4.88227	4.43775	4.72309	4.80358	6.04298
ENSMUSG00000008489	Elavl2	8.57619	8.05659	8.11772	6.86703	7.14059	6.50644	7.23715	7.36923	6.71616
ENSMUSG00000008496	Pou2f2	1.9446	2.37039	2.39539	2.69648	2.2176	2.47355	1.94839	2.20837	1.95557
ENSMUSG00000008540	Mgst1	12.6362	12.8333	12.4051	13.9846	14.0474	14.0804	14.4635	14.4176	14.9104
ENSMUSG00000008575	Nfib	12.1259	12.085	12.1622	12.1756	12.2201	12.2014	12.1783	12.3094	12.0318
ENSMUSG00000008590	Htr3b	0	0	0	0	0	0	0	0	0
ENSMUSG00000008601	Rab25	2.62947	3.46262	3.84296	3.16744	3.26691	3.16241	2.9588	3.7508	2.65194
ENSMUSG00000008604	Ubqln4	13.238	13.0562	13.1297	13.3141	13.3715	13.3215	13.4551	13.4561	13.0347
ENSMUSG00000008658	Rbfox1	-0.145269	-0.146171	-0.146461	-0.146378	-0.146577	-0.145778	-0.144364	-0.14539	-0.142645
ENSMUSG00000008668	Rps18	15.4908	15.9687	15.7762	15.2986	15.1635	15.3252	15.075	15.0882	16.3885
ENSMUSG00000008682	Rpl10	16.4495	16.9043	16.857	16.6728	16.664	16.7284	16.4914	16.4775	17.5776
ENSMUSG00000008683	Rps15a	15.1811	15.7353	15.604	15.118	15.0868	15.1319	14.9579	14.962	16.5962
ENSMUSG00000008690	Ncaph2	14.2898	14.1345	13.8839	14.1984	14.3019	14.1883	13.9984	13.9544	14.4874
ENSMUSG00000008730	Hipk1	13.9465	13.6689	13.8363	13.6422	13.7216	13.6961	13.6813	13.7018	12.8067
ENSMUSG00000008734	Gprc5b	11.4073	11.2657	10.9858	12.8441	12.9014	12.9414	12.8771	12.8351	11.6112
ENSMUSG00000008763	Man1a2	13.5101	13.3813	13.422	13.6182	13.641	13.6164	13.8824	13.8678	13.0425
ENSMUSG00000008789	Ceacam5	0	0	0	0	0	0	0	0	0
ENSMUSG00000008813	Tppp2	0	0	0	0	0	0	0	0	0
ENSMUSG00000008822	Acyp1	8.38161	9.37755	9.61294	9.4293	9.21334	9.32417	9.4005	9.33362	10.4154
ENSMUSG00000008843	Cldn13	0	0	0	0	0	0	0	0	0
ENSMUSG00000008845	Cd163	1.04604	1.04305	1.04208	1.04236	1.51887	1.04435	1.04901	1.98573	1.0546
ENSMUSG00000008855	Hdac5	12.4985	12.4416	12.4087	12.9329	12.893	12.9854	12.8432	12.8561	13.0043
ENSMUSG00000008859	Rala	12.5797	12.6208	12.5526	13.4978	13.5736	13.5972	13.208	13.2323	13.7566
ENSMUSG00000008874	Clec3a	0	0	0	0	0	0	0	0	0
ENSMUSG00000008892	Vdac3	13.8667	13.538	13.4021	13.3118	13.4939	13.3136	13.3801	13.4108	13.9175
ENSMUSG00000008932	Slc1a7	2.4915	3.91511	3.6794	2.98487	3.21842	2.48648	2.50033	2.49032	2.51675
ENSMUSG00000008958	Vps72	12.8905	13.0254	13.0148	12.6017	12.5538	12.608	12.578	12.5243	13.0585
ENSMUSG00000008976	Gabpa	13.1563	13.0493	13.0992	12.924	13.0706	12.9544	12.5882	12.5674	11.7272
ENSMUSG00000008999	Bmp7	10.2912	9.92894	10.0097	9.6926	9.75997	9.83392	10.7992	10.7911	10.9646
ENSMUSG00000009013	Dynll1	13.7993	13.9648	13.8838	13.9678	13.9586	13.9531	14.1952	14.2057	15.3178
ENSMUSG00000009030	Pdcl	12.508	12.3363	12.2221	12.293	12.4186	12.319	12.1486	12.2258	11.7309
ENSMUSG00000009035	Tmem184b	12.4362	12.44	12.4923	13.4169	13.4288	13.4179	13.6523	13.5878	12.9699
ENSMUSG00000009047	Gm5965	0	0	0	0	0	0	0	0	0
ENSMUSG00000009070	Rsph14	-2.08056	-2.08177	-2.08219	-2.08207	-2.08237	-2.08123	-2.07947	-2.04447	-2.07763
ENSMUSG00000009073	Nf2	13.1558	13.1161	13.1633	13.5498	13.6371	13.5613	13.9245	13.9174	13.1223
ENSMUSG00000009075	Cabp7	1.8434	1.91449	2.10645	1.69487	1.89664	1.64023	1.99059	1.71503	2.37047
ENSMUSG00000009076	Zmat5	9.93082	10.1973	10.3858	10.36	10.3698	10.3672	10.5417	10.5324	11.3709
ENSMUSG00000009079	Ewsr1	14.6911	14.8776	14.9567	14.6959	14.6255	14.6189	14.6651	14.6962	14.8715
ENSMUSG00000009090	Ap1b1	14.0567	13.745	13.724	14.0865	14.148	14.0756	14.4518	14.4341	14.3452
ENSMUSG00000009092	Derl3	4.36778	4.17524	4.15114	3.95663	4.32952	4.14226	4.20838	4.13649	4.65939
ENSMUSG00000009093	Gstt4	5.62276	5.03454	4.94934	6.8032	6.53384	6.26266	5.44419	5.65568	7.29511
ENSMUSG00000009097	Tbx1	0	0	0	0	0	0	0	0	0
ENSMUSG00000009108	Gnat2	8.39521	8.31385	8.34071	7.85708	7.57292	7.77321	7.9105	7.95996	8.44632
ENSMUSG00000009112	Bcl2l13	13.6643	13.3971	13.3854	13.1781	13.2368	13.1914	13.286	13.2311	12.6969
ENSMUSG00000009114	2610028H24Rik	0.384731	0.38354	0.655919	0.865019	0.383005	0.384059	0.385927	0.522547	0.388201
ENSMUSG00000009115	Spatc1l	0.17938	0.178373	0.535015	0.579433	0.443788	0.308961	0.180392	0.179245	0.182317
ENSMUSG00000009145	Dqx1	8.53574	9.65096	9.65231	10.3566	10.2225	10.3685	9.22924	9.31228	8.43998
ENSMUSG00000009185	Ccl8	4.11268	4.84104	5.44108	6.89098	6.92079	6.7213	6.50745	6.9141	7.56815
ENSMUSG00000009207	Lnpk	11.725	11.7435	11.7288	11.3128	11.4351	11.4179	11.4825	11.5241	10.9615
ENSMUSG00000009210	Prr29	0	0	0	0	0	0	0	0	0
ENSMUSG00000009214	Mymk	0	0	0	0	0	0	0	0	0
ENSMUSG00000009216	Fam163b	-2.08056	-2.08177	-2.08219	-2.08207	-2.08237	-2.08123	-2.07947	-2.04447	-2.07763
ENSMUSG00000009246	Trpm5	4.79894	4.45708	4.34118	4.93746	5.01036	4.77115	5.43586	5.29596	4.10868
ENSMUSG00000009248	Ascl2	4.93979	5.07079	5.4199	5.57857	5.63951	5.5045	5.51319	5.07002	4.34858
ENSMUSG00000009281	Rarres2	0.827438	0.82549	0.824862	1.26208	0.824612	0.96959	1.19889	0.827178	0.833078
ENSMUSG00000009291	Pttg1ip	14.7553	14.6807	14.6133	15.4339	15.4304	15.3866	15.6991	15.5957	15.3909
ENSMUSG00000009292	Trpm2	7.59561	7.50298	7.23475	9.62878	9.56076	9.59825	9.58001	9.40142	8.75833
ENSMUSG00000009293	Ube2g2	13.977	13.832	13.9799	12.5601	12.6898	12.5978	12.5895	12.5756	12.9793
ENSMUSG00000009350	Mpo	-2.08086	-2.08225	-2.08273	-2.08259	-2.08292	-2.08163	-2.03818	-2.08104	-2.07751
ENSMUSG00000009356	Lpo	-0.889614	-0.890559	-0.890865	-0.890776	-0.890987	-0.890147	-0.885572	-0.88974	-0.0462001
ENSMUSG00000009376	Met	14.2058	13.8115	13.8194	14.5203	14.7098	14.6029	14.2659	14.2021	13.3533
ENSMUSG00000009378	Slc16a12	8.1731	8.05965	7.61169	10.1113	10.3241	10.2155	10.8604	10.9315	9.72705
ENSMUSG00000009394	Syn2	4.40053	4.97641	4.5408	4.69027	4.13603	4.35722	4.18784	4.32944	3.48885
ENSMUSG00000009406	Elk1	11.0695	11.1778	11.3105	11.4461	11.4482	11.4947	11.4273	11.4282	10.3654
ENSMUSG00000009418	Nav1	10.8165	10.4513	10.5063	11.2055	11.2273	11.2753	11.409	11.4523	10.6894
ENSMUSG00000009470	Tnpo1	15.6117	15.3783	15.531	15.1296	15.1936	15.124	15.1684	15.1978	13.9934
ENSMUSG00000009471	Myod1	0	0	0	0	0	0	0	0	0
ENSMUSG00000009487	Otog	2.09937	3.10188	3.96296	2.88042	2.08806	2.27348	2.10704	2.87539	2.12129
ENSMUSG00000009535	Rnmt	13.5543	13.4193	13.3377	12.7939	12.8792	12.8609	12.6774	12.7629	12.776
ENSMUSG00000009545	Kcnq1	-0.152903	-0.153685	-0.153937	0.0187251	-0.154037	-0.153345	-0.152118	0.19956	-0.150621
ENSMUSG00000009549	Srp14	12.8693	13.4501	13.4544	12.9871	13.0045	13.0364	13.0967	13.2056	14.2327
ENSMUSG00000009551	6330409D20Rik	0	0	0	0	0	0	0	0	0
ENSMUSG00000009555	Cdk9	13.6512	13.5907	13.5861	13.2891	13.2215	13.3471	13.2486	13.2142	13.8319
ENSMUSG00000009563	Tor2a	12.5738	12.7508	12.7451	12.2557	12.2606	12.2909	12.3476	12.2296	12.9744
ENSMUSG00000009566	Fpgs	12.5102	12.6731	12.6973	11.8526	11.7667	11.8038	11.8676	11.758	12.1665
ENSMUSG00000009569	Mkl2	11.7386	11.4697	11.5738	12.0976	12.0578	12.0476	12.3506	12.4359	11.3176
ENSMUSG00000009575	Cbx5	14.8829	14.8363	14.9055	15.0125	15.0201	14.9528	14.9216	14.9607	14.3027
ENSMUSG00000009580	Odam	0	0	0	0	0	0	0	0	0
ENSMUSG00000009585	Apobec3	10.8444	10.8911	10.8043	11.2318	11.2267	11.2502	11.1145	11.0674	11.0814
ENSMUSG00000009588	St6galnac1	0	0	0	0	0	0	0	0	0
ENSMUSG00000009596	Taf7l	4.02842	5.30315	5.07425	3.33941	3.18306	3.3709	3.05219	3.03266	3.08369
ENSMUSG00000009614	Sardh	6.37828	6.70872	6.8373	7.45	7.4044	7.43214	9.22179	9.23123	9.06919
ENSMUSG00000009621	Vav2	11.434	11.4054	11.6364	12.3739	12.3953	12.3902	13.1974	13.153	12.6302
ENSMUSG00000009628	Tex15	3.85102	3.81901	3.3004	2.75617	2.75421	2.91414	3.09772	3.94097	2.79184
ENSMUSG00000009630	Ppp2cb	12.9173	12.5934	12.6939	12.6769	12.6601	12.7841	13.2628	13.2145	13.4299
ENSMUSG00000009633	G0s2	0.120906	0.265719	0.119077	0.119206	0.118899	0.120126	0.122288	0.727756	0.124898
ENSMUSG00000009640	Dmap1	10.0576	10.1563	10.2253	10.0642	10.1598	10.0781	9.97228	9.90946	10.853
ENSMUSG00000009646	Pla2g12b	-0.792195	-0.792821	-0.793023	-0.792964	-0.168977	-0.792548	-0.791572	-0.792279	-0.789972
ENSMUSG00000009647	Mcu	12.8239	12.1241	11.999	12.1364	12.3357	12.1431	12.1221	12.2214	11.9883
ENSMUSG00000009654	Oit3	7.32067	7.61045	7.96428	8.72554	8.69347	8.75355	8.23332	8.02717	8.06076
ENSMUSG00000009670	Tex11	-1.34825	-1.26185	-1.17903	-1.35197	-1.35269	-1.3499	-1.34554	-1.34863	-1.341
ENSMUSG00000009681	Bcr	12.2074	12.0346	12.1202	13.1054	13.1018	13.1701	13.5692	13.5878	13.0659
ENSMUSG00000009687	Fxyd5	8.03426	8.00732	7.78277	8.09773	7.96682	7.77518	7.15308	7.14656	8.08732
ENSMUSG00000009731	Kcnd1	5.76209	6.37964	6.36352	6.50543	6.09129	5.94742	6.31008	6.62647	6.39022
ENSMUSG00000009733	Tfcp2	10.3915	10.3961	10.5372	10.8169	10.7544	10.7708	11.1133	11.188	10.9392
ENSMUSG00000009734	Pou6f2	-0.998638	-0.999867	-1.00001	-0.999968	-0.609031	-0.999675	-0.994279	-0.999253	-0.986965
ENSMUSG00000009739	Pou6f1	5.85681	6.96469	6.94495	8.16991	7.6644	7.89323	9.71342	9.6945	9.22878
ENSMUSG00000009741	Ubp1	11.6983	11.9284	11.9189	11.7941	11.7201	11.8182	11.8504	11.8404	10.5134
ENSMUSG00000009772	Nuak2	11.6158	11.4136	11.3901	12.0959	12.1776	12.1805	12.7455	12.7742	12.4981
ENSMUSG00000009828	Ick	9.98241	9.95527	9.91646	9.92689	9.86453	9.8736	10.3142	10.3235	9.69884
ENSMUSG00000009863	Sdhb	13.2289	13.1632	12.9773	12.91	12.9372	12.9112	12.9892	12.9488	14.0194
ENSMUSG00000009876	Cox4i2	3.46213	4.07666	3.77859	4.7556	3.80252	4.30914	3.81991	3.93697	4.89158
ENSMUSG00000009894	Snap47	12.8032	12.7494	12.6578	13.0915	13.1863	13.079	13.2869	13.2239	13.7254
ENSMUSG00000009900	Wnt3a	-1.11355	-1.11732	-0.629446	-1.11742	-1.11752	-1.11612	-1.10932	-1.11414	-1.10222
ENSMUSG00000009905	Kdsr	11.8499	11.8696	11.7089	12.5757	12.7434	12.6709	12.8957	12.8459	12.75
ENSMUSG00000009907	Vps4b	13.7553	13.5188	13.5192	13.6047	13.7037	13.6519	13.5709	13.6038	13.2021
ENSMUSG00000009927	Rps25	15.3295	15.9216	15.7153	15.3292	15.3429	15.3968	15.115	15.1484	16.5668
ENSMUSG00000009941	Nxf2	0.0697592	0.275503	0.174779	0.0688681	0.0687083	0.285961	0.322598	0.191535	0.0718883
ENSMUSG00000009995	Taz	12.0868	12.2574	12.2484	12.4678	12.3066	12.4209	12.541	12.5098	12.7518
ENSMUSG00000010021	Kif19a	3.04531	3.41934	3.89312	5.51259	5.90535	5.25771	6.11819	6.15481	4.89979
ENSMUSG00000010025	Aldh3a2	13.4405	13.4192	13.3461	14.2981	14.4037	14.3629	14.0131	14.0238	13.6738
ENSMUSG00000010044	Zmynd10	3.22182	3.67787	4.22262	3.45309	3.44043	4.0046	3.85077	3.60947	5.04701
ENSMUSG00000010045	Tmem115	12.2895	11.9641	11.9239	11.6109	11.6002	11.6201	12.0784	11.9597	12.2827
ENSMUSG00000010047	Hyal2	11.304	11.2643	11.2854	11.4294	11.4579	11.4055	11.4004	11.2231	11.4118
ENSMUSG00000010048	Ifrd2	13.395	13.1428	13.1954	11.647	11.7361	11.7236	11.6353	11.4715	11.9162
ENSMUSG00000010051	Hyal1	10.5615	10.5124	10.5855	11.2021	11.1799	11.224	10.0299	10.0403	10.1904
ENSMUSG00000010054	Tusc2	10.2345	10.2444	10.056	10.1989	10.2217	10.2193	10.0879	10.1583	10.6658
ENSMUSG00000010057	Nprl2	9.54085	10.0084	9.93168	10.0688	10.1127	10.1305	10.1751	10.2775	10.8558
ENSMUSG00000010064	Slc38a3	-0.109291	-0.110229	0.0159152	-0.110444	-0.110651	-0.109821	-0.108351	0.158673	-0.106566
ENSMUSG00000010066	Cacna2d2	1.22714	1.55037	1.53848	1.62534	1.22414	1.3556	1.22921	1.22686	1.23316
ENSMUSG00000010067	Rassf1	11.1482	11.2103	11.3555	10.5477	10.5337	10.6119	10.0099	10.1053	9.97872
ENSMUSG00000010080	Epn3	10.2125	9.87955	10.0238	10.5957	10.7118	10.6785	10.5281	10.4109	10.9079
ENSMUSG00000010086	Rnf112	-0.908619	-1.18815	-1.08277	-1.1887	-1.18877	-1.18644	-1.18088	-1.18483	-1.17507
ENSMUSG00000010095	Slc3a2	15.8456	15.9086	15.8161	15.7186	15.7251	15.738	16.5621	16.4925	16.8546
ENSMUSG00000010097	Nxf1	13.4541	14.045	14.0967	14.0374	13.8719	13.982	14.175	14.1197	14.6956
ENSMUSG00000010110	Stx5a	12.4217	12.2885	12.1438	12.6697	12.6217	12.6531	12.6992	12.7249	13.1473
ENSMUSG00000010122	Slc47a1	9.13957	8.6982	8.85248	8.33415	8.5349	8.33988	7.64922	7.16234	7.07157
ENSMUSG00000010136	Pifo	0	0	0	0	0	0	0	0	0
ENSMUSG00000010142	Tnfrsf13b	-2.27119	-2.27172	-2.2719	-2.2639	-2.27198	-2.27148	-2.27071	-2.27126	-2.2699
ENSMUSG00000010154	Spire2	10.5454	10.4659	10.6442	9.90951	10.075	9.88938	9.68963	9.64308	9.99383
ENSMUSG00000010175	Prox1	0.356584	0.582625	0.57396	0.355242	0.469876	0.355967	0.507847	0.798024	0.359773
ENSMUSG00000010205	Raver1	0	0	0	0	0	0	0	0	0
ENSMUSG00000010277	2610507B11Rik	14.9543	14.5767	14.6084	14.939	14.9965	14.9147	15.2189	15.1853	14.4715
ENSMUSG00000010290	AI597479	11.8636	11.9008	11.8529	11.2904	11.3491	11.3503	11.4082	11.4575	10.5374
ENSMUSG00000010307	Tmem86a	9.65348	9.69851	9.52331	10.7615	10.7917	10.8333	11.0613	10.9691	11.4258
ENSMUSG00000010311	Optc	0	0	0	0	0	0	0	0	0
ENSMUSG00000010342	Tex14	4.87305	4.15186	4.20709	4.58171	4.16948	4.61058	4.16994	4.22048	3.28603
ENSMUSG00000010358	Ifi35	10.0001	10.1589	9.9826	10.6014	10.6433	10.6186	10.6397	10.8085	12.1128
ENSMUSG00000010362	Rdm1	8.92714	8.99034	8.874	8.52344	8.8073	8.71221	9.35807	9.11796	10.6368
ENSMUSG00000010376	Nedd8	12.258	12.8711	12.8781	12.5392	12.4404	12.5548	12.425	12.4445	13.7186
ENSMUSG00000010392	Gosr1	13.0323	12.9252	12.9788	12.9531	13.0589	13.0258	13.1572	13.212	12.6046
ENSMUSG00000010406	Mrpl52	11.1398	11.7892	11.7643	11.515	11.3862	11.6075	11.4324	11.4713	13.3045
ENSMUSG00000010435	Spaca7	7.22599	8.13431	8.14255	8.99235	8.8629	8.86983	10.4637	10.4752	11.9564
ENSMUSG00000010453	Kansl3	13.2475	13.11	13.2508	12.591	12.5699	12.6474	12.8417	12.861	12.5381
ENSMUSG00000010461	Eya4	3.9292	3.7632	3.87295	2.51893	2.86892	2.52116	3.06753	2.52261	2.53294
ENSMUSG00000010476	Ebf3	0	0	0	0	0	0	0	0	0
ENSMUSG00000010492	Uckl1os	4.84916	6.18325	6.07112	6.20446	5.91796	6.10734	5.78658	5.48399	4.08723
ENSMUSG00000010505	Myt1	-1.23368	-1.2375	-0.868262	-1.23844	-1.23914	-1.23579	-1.23021	-1.23417	-1.22439
ENSMUSG00000010517	Faf1	13.34	12.8683	12.7225	12.376	12.5069	12.364	12.1102	12.1535	12.5435
ENSMUSG00000010529	Gm266	0	0	0	0	0	0	0	0	0
ENSMUSG00000010538	Tsacc	4.69015	5.2817	5.46889	5.07569	4.99194	4.54044	5.32575	5.4683	6.20912
ENSMUSG00000010554	Mettl16	14.1324	13.9063	14.0185	12.9374	13.0317	12.9373	13.1158	13.1717	13.283
ENSMUSG00000010592	Dazl	1.44542	1.44265	1.77432	1.68035	1.67374	1.5818	1.74491	1.9155	2.23881
ENSMUSG00000010601	Apol7a	5.96686	5.92589	5.89595	6.35651	6.30621	6.16834	5.50785	5.3201	5.67141
ENSMUSG00000010607	Pigyl	9.25867	10.0332	9.83763	9.74627	9.47063	9.65623	10.3794	10.4203	11.9173
ENSMUSG00000010608	Rbm25	13.8414	13.9955	14.2069	13.7222	13.722	13.6539	13.6057	13.6436	13.0716
ENSMUSG00000010609	Psen2	10.4448	10.2058	10.2103	10.4526	10.5071	10.5231	10.9228	10.949	11.5488
ENSMUSG00000010651	Acaa1b	5.6008	6.43181	6.17354	9.29634	9.1432	9.05387	8.83298	8.9231	9.82622
ENSMUSG00000010660	Plcd1	2.04852	2.63631	2.22046	3.96145	2.9576	3.35088	3.64702	3.13769	2.07537
ENSMUSG00000010663	Fads1	14.1656	13.9023	13.7291	14.1906	14.2453	14.1711	15.2514	15.1861	14.7177
ENSMUSG00000010721	Lmbr1	9.83105	9.96392	9.76557	10.5701	10.7794	10.6711	11.1234	11.0922	10.5836
ENSMUSG00000010751	Tnfrsf22	11.4191	11.2771	11.3528	11.9519	12	12.0674	11.0032	10.9767	10.6023
ENSMUSG00000010755	Cars	14.0625	13.8381	13.7274	13.7457	13.8404	13.8347	13.8138	13.7757	14.4253
ENSMUSG00000010760	Phlda2	8.03824	8.71926	8.66776	5.06651	4.33435	4.65817	4.99049	4.80304	6.55332
ENSMUSG00000010796	Asz1	-0.33352	-0.33418	-0.334392	-0.334331	-0.334477	-0.333893	-0.332856	-0.333608	-0.33159
ENSMUSG00000010797	Wnt2	0	0	0	0	0	0	0	0	0
ENSMUSG00000010803	Gabra1	0	0	0	0	0	0	0	0	0
ENSMUSG00000010825	Grid2ip	-1.51429	-1.39435	-1.51797	-1.51769	-1.51835	-1.5158	-1.51182	-1.51464	-1.50766
ENSMUSG00000010830	Kdelr3	4.63407	4.68282	4.4981	4.70146	4.46267	4.37115	4.26379	4.15608	4.76596
ENSMUSG00000010841	1700006E09Rik	2.18244	2.72776	2.63428	2.99317	2.5879	2.37767	2.65027	2.44744	2.19564
ENSMUSG00000010911	Apip	11.42	11.6903	11.5443	11.5594	11.5893	11.5054	11.7251	11.8463	13.0131
ENSMUSG00000010914	Pdhx	12.8797	12.8846	12.8659	12.3555	12.4046	12.3683	12.5086	12.4467	12.6925
ENSMUSG00000010936	Vac14	13.074	12.6933	12.6957	12.8132	12.9009	12.8951	12.8885	12.8119	12.9238
ENSMUSG00000011008	Mcoln2	-1.70301	-1.70549	-1.70635	-1.7061	-1.70671	-1.70438	-1.70076	-1.70333	-1.69698
ENSMUSG00000011034	Slc5a1	1.41736	1.98135	1.91141	1.41505	1.41464	1.4163	1.41926	1.90273	1.42288
ENSMUSG00000011052	1700049J03Rik	-0.853317	-0.585363	-0.853903	-0.853862	-0.85396	-0.67358	-0.851331	-0.853376	-0.843699
ENSMUSG00000011096	Akt1s1	14.0555	13.7289	13.796	13.2948	13.3527	13.3114	13.4037	13.3502	13.7778
ENSMUSG00000011114	Tbrg1	13.4709	13.3676	13.2594	13.3854	13.4715	13.3814	12.9897	12.9454	13.246
ENSMUSG00000011118	Panx3	-2.08086	-2.08225	-2.08273	-2.08259	-2.08292	-2.08163	-2.03818	-2.08104	-2.07751
ENSMUSG00000011148	Adssl1	9.54322	9.73187	9.2654	11.2533	11.1901	11.3656	11.8369	11.8738	12.5102
ENSMUSG00000011154	Cfap161	0	0	0	0	0	0	0	0	0
ENSMUSG00000011158	Brf1	10.8147	10.7925	10.8767	11.0614	11.0925	11.0728	11.1727	11.2957	11.8548
ENSMUSG00000011171	Vipr2	0	0	0	0	0	0	0	0	0
ENSMUSG00000011179	Odc1	16.5271	16.1185	16.0004	15.5446	15.7108	15.626	15.045	15.0112	14.9657
ENSMUSG00000011254	Thg1l	10.6027	10.5398	10.4252	10.1889	10.099	10.0805	10.0916	10.0065	10.6652
ENSMUSG00000011256	Adam19	0	0	0	0	0	0	0	0	0
ENSMUSG00000011257	Pabpc4	14.7515	14.3112	14.3214	13.8602	13.9854	13.8731	13.8663	13.9339	14.1277
ENSMUSG00000011263	Exoc3l2	2.63499	2.38084	2.1365	1.83561	1.70169	1.8484	2.13803	1.98382	1.7174
ENSMUSG00000011267	Zfp296	8.30386	8.3726	8.64088	7.2644	6.95061	7.44758	7.05825	7.15242	7.6906
ENSMUSG00000011305	Plin5	1.28941	1.36255	1.94288	1.28558	1.28488	1.28765	2.23335	1.64393	1.29838
ENSMUSG00000011306	Sugp1	12.2322	12.0229	12.0239	11.7896	11.9965	11.8851	11.9279	11.8974	12.24
ENSMUSG00000011349	Dmrtc2	-0.820652	-0.821392	-0.821632	-0.821563	-0.821728	-0.821069	-0.81987	-0.820751	-0.141675
ENSMUSG00000011350	Gm5893	-0.855624	-0.744723	-0.700764	-0.747922	-0.751015	-0.79508	-0.85391	-0.855677	-0.846692
ENSMUSG00000011382	Dhdh	8.82997	8.76359	8.93641	9.05373	8.96313	8.91091	8.46758	8.58972	8.42819
ENSMUSG00000011427	Zfp790	10.821	10.4211	10.4345	10.5744	10.7427	10.5608	10.6101	10.6526	10.2706
ENSMUSG00000011463	Cpb1	0	0	0	0	0	0	0	0	0
ENSMUSG00000011486	Slc25a41	-0.0663549	-0.0676029	-0.0680059	-0.0678896	0.551434	0.605053	-0.0651076	-0.0665216	-0.0627527
ENSMUSG00000011589	Fsd1	0.362079	0.360821	0.922714	0.691524	0.360255	0.716217	0.363341	0.504431	0.365737
ENSMUSG00000011632	Pinlyp	0.110826	0.109857	0.425211	0.335489	0.420527	0.110279	0.111798	0.467699	0.113649
ENSMUSG00000011658	Fuz	7.53867	8.28169	7.76622	8.36577	7.9796	8.26035	8.49228	8.2694	8.56465
ENSMUSG00000011751	Sptbn4	5.2201	5.83766	5.85531	5.48767	4.88526	5.47477	5.27971	5.07983	6.49269
ENSMUSG00000011752	Pgam1	16.0013	15.8421	15.5253	16.0318	16.0727	16.0316	14.8947	14.888	14.4719
ENSMUSG00000011831	Evi5	13.3793	13.0558	13.1188	13.2975	13.3772	13.3092	13.4847	13.5147	12.6859
ENSMUSG00000011832	Evi5l	9.52911	9.81989	9.75321	10.1659	10.1352	10.2002	10.334	10.3832	9.99147
ENSMUSG00000011837	Snapc2	11.7491	11.6543	11.5982	11.6851	11.6624	11.6802	11.6137	11.6784	12.5099
ENSMUSG00000011877	Git1	14.8273	14.556	14.6924	14.5328	14.5346	14.5552	14.5657	14.5174	14.562
ENSMUSG00000011884	Gltp	12.318	12.2062	12.1891	12.8419	12.8644	12.8343	12.5646	12.6118	12.3023
ENSMUSG00000011958	Bnip2	10.8942	11.0666	11.2381	10.7646	10.6074	10.7208	10.4039	10.5527	10.4109
ENSMUSG00000011960	Ccnt1	13.6964	13.394	13.4262	12.9047	12.9231	12.8326	12.9803	12.975	12.2192
ENSMUSG00000012017	Scarf2	-0.867349	-0.637101	-0.867991	-0.867946	-0.868053	-0.867623	-0.865112	-0.867414	-0.857137
ENSMUSG00000012042	4930579F01Rik	-0.925276	-0.925995	-0.216097	-0.92616	-0.92632	-0.925682	-0.920847	-0.925372	-0.911375
ENSMUSG00000012076	Brms1l	11.1163	11.338	11.2102	11.4851	11.4063	11.3938	11.5617	11.4414	11.3339
ENSMUSG00000012114	Med15	12.3382	12.3026	12.4201	13.114	13.0754	13.0853	13.2055	13.1685	12.4073
ENSMUSG00000012117	Dhdds	11.7323	11.382	11.3762	11.2284	11.331	11.2131	11.3345	11.3123	11.6616
ENSMUSG00000012123	Crybg2	2.66351	3.52328	3.89087	3.1323	2.65072	3.72981	2.67223	2.66234	3.06956
ENSMUSG00000012126	Ubxn11	6.6055	7.19497	7.51538	6.76591	5.60298	6.92356	7.30928	7.51491	8.74091
ENSMUSG00000012187	Mogat1	-0.154739	0.285088	-0.155989	-0.155901	-0.15611	-0.155273	-0.153792	-0.154866	-0.151994
ENSMUSG00000012211	Tex22	-0.46978	-0.470416	-0.470621	-0.470562	-0.0806613	-0.470139	-0.469141	-0.399036	-0.467924
ENSMUSG00000012282	Wnt8a	-1.18726	-1.19146	-1.19227	-1.19223	-1.19231	-0.768528	-1.18344	-1.18779	-1.17704
ENSMUSG00000012296	Tjap1	12.7027	12.8935	12.8959	12.7967	12.7487	12.8257	12.432	12.3188	12.2519
ENSMUSG00000012350	Ehf	3.23777	4.43992	3.63332	6.91449	7.0778	6.92768	8.56498	8.83144	8.40992
ENSMUSG00000012396	Nanog	-0.122766	-0.124043	-0.124455	-0.124336	-0.12462	-0.123486	-0.121491	-0.122936	0.420018
ENSMUSG00000012405	Rpl15	15.8067	16.1837	16.0633	15.6398	15.6785	15.6653	15.5989	15.555	16.1006
ENSMUSG00000012422	Tmem167	13.545	13.608	13.4964	13.5547	13.5708	13.6036	13.5406	13.5528	13.8778
ENSMUSG00000012428	Steap4	-1.0181	-1.01969	-1.01984	-1.0198	-1.0199	-1.0195	-0.619603	-0.88083	-1.00632
ENSMUSG00000012429	Mplkip	11.3045	11.2392	11.2845	10.3629	10.3315	10.4043	10.6045	10.5662	10.8436
ENSMUSG00000012443	Kif11	13.9436	13.683	13.6565	13.2227	13.4132	13.2239	12.7071	12.6884	12.0489
ENSMUSG00000012483	Rpa3	10.3633	11.1488	11.0492	10.4167	10.3573	10.4345	10.292	10.2229	10.8399
ENSMUSG00000012519	Mlkl	6.08137	5.99225	6.02076	6.05371	5.7061	5.96954	5.50748	4.25718	5.60826
ENSMUSG00000012520	Phox2b	0	0	0	0	0	0	0	0	0
ENSMUSG00000012535	Tnpo3	14.1976	13.8904	13.8924	13.6949	13.847	13.7363	13.6531	13.6614	12.744
ENSMUSG00000012609	Ttll5	10.5433	10.4059	10.3242	10.6629	10.715	10.7627	10.885	10.899	10.4426
ENSMUSG00000012640	Zfp715	10.8825	10.6999	10.6915	10.6111	10.664	10.7173	10.7044	10.6535	9.87741
ENSMUSG00000012705	Retn	-0.22287	-0.154258	0.0151743	-0.223971	-0.224169	-0.0830513	-0.221972	-0.22299	-0.220267
ENSMUSG00000012777	Acpt	0.39407	1.03132	0.941189	0.392315	0.391999	0.393264	0.562601	0.393879	0.398208
ENSMUSG00000012819	Cdh23	4.64576	4.13827	4.67792	4.51183	3.71202	4.43191	3.93671	4.90013	3.41
ENSMUSG00000012848	Rps5	16.1935	16.2986	16.1739	15.7731	15.7689	15.7941	15.6758	15.6312	17.1
ENSMUSG00000012889	Podnl1	2.28033	2.59311	2.95304	2.95932	2.87466	2.76108	2.28622	2.43543	3.20961
ENSMUSG00000013033	Adgrl1	10.7212	11.1521	11.4	11.1534	11.0806	11.1734	12.1749	12.1981	11.5626
ENSMUSG00000013076	Amotl1	9.95989	9.87863	10.1539	8.82996	8.95552	8.80871	8.95343	9.13959	8.12111
ENSMUSG00000013083	2200002J24Rik	2.06911	2.5512	2.32659	3.01281	2.64115	3.49239	2.90264	2.06773	4.36116
ENSMUSG00000013089	Etv5	10.9758	10.7269	10.7153	10	10.2394	10.1119	10.2109	10.1117	9.53646
ENSMUSG00000013091	Tmem190	7.5218	7.15725	7.45343	6.45316	6.66693	6.57292	7.32896	7.49136	5.27852
ENSMUSG00000013150	Gfod2	10.2514	10.002	9.86139	10.1418	10.2654	10.2915	10.6667	10.7152	11.098
ENSMUSG00000013155	Enkd1	11.2107	11.3151	11.3031	10.5902	10.5459	10.5574	10.4814	10.6273	11.5645
ENSMUSG00000013158	4933405L10Rik	3.58825	4.80591	4.51757	4.92252	4.45592	4.29458	4.76805	4.64833	5.4316
ENSMUSG00000013160	Atp6v0d1	13.5734	13.5696	13.4883	13.9319	14.0086	14.02	13.918	13.8539	14.5236
ENSMUSG00000013236	Ptprs	13.2736	13.8762	14.0821	14.3382	14.1573	14.3163	14.9053	14.8382	14.1262
ENSMUSG00000013275	Slc41a1	11.0957	11.0786	11.1271	11.468	11.5531	11.5151	11.5558	11.5445	10.6472
ENSMUSG00000013338	Fer1l4	-0.72188	-0.722385	-0.722547	-0.4136	-0.50985	-0.595913	-0.721373	-0.721948	-0.714835
ENSMUSG00000013353	4931406B18Rik	0	0	0	0	0	0	0	0	0
ENSMUSG00000013367	Iglon5	5.94096	5.26581	6.26671	6.81461	5.97301	6.52692	7.84492	7.70643	6.96401
ENSMUSG00000013415	Igf2bp1	13.9851	13.5927	13.7213	13.2676	13.2084	13.2243	12.6206	12.6392	12.292
ENSMUSG00000013418	B4galnt2	5.21376	5.12687	5.49384	4.15718	4.80576	4.82627	4.43107	3.90537	3.65372
ENSMUSG00000013419	Zfp651	9.31895	9.05254	9.37662	9.07989	8.86707	9.2477	10.5998	10.5733	10.4564
ENSMUSG00000013465	Nelfb	12.4906	12.5819	12.5104	12.8966	12.8639	12.914	12.8647	12.9315	13.125
ENSMUSG00000013483	Card14	9.45358	9.45138	9.46693	9.43269	9.63824	9.61173	8.97399	8.60671	8.31007
ENSMUSG00000013495	Tmem175	10.9916	10.852	10.7964	11.3769	11.4349	11.509	11.8676	11.8664	11.4358
ENSMUSG00000013523	Bcas1	-1.15824	-1.10835	-1.16212	-1.16209	-1.06394	-1.05236	-1.15495	-1.1587	-1.14944
ENSMUSG00000013539	Tango2	10.1635	10.4252	10.08	11.4028	11.2203	11.3712	11.2729	11.2952	11.7327
ENSMUSG00000013562	4833413E03Rik	0.274242	0.501915	0.33381	0.588058	0.272722	0.27365	0.275295	0.525004	0.2773
ENSMUSG00000013584	Aldh1a2	0	0	0	0	0	0	0	0	0
ENSMUSG00000013593	Ndufs2	14.5045	14.3295	14.2256	14.3588	14.4109	14.4022	14.322	14.2676	14.8275
ENSMUSG00000013611	Snx31	-1.34483	-1.34796	-1.34904	-1.34872	-1.34948	-1.34655	-1.342	-1.34523	-1.33724
ENSMUSG00000013622	Atraid	11.5348	11.8419	11.6088	12.1835	12.2017	12.3049	12.9372	12.8608	14.0866
ENSMUSG00000013629	Cad	15.2536	14.7524	15.056	14.0863	14.0936	14.0831	14.254	14.1693	13.6069
ENSMUSG00000013643	Lypd8	1.73462	1.89997	1.11341	1.2573	1.11304	1.11555	1.11996	1.11677	1.12527
ENSMUSG00000013646	Sh3bp5l	12.2389	12.0848	12.2759	11.9156	11.9759	11.9857	12.1395	12.1696	12.2835
ENSMUSG00000013653	1810065E05Rik	-1.18726	-1.19146	-1.19227	-1.19223	-1.19231	-0.768528	-1.18344	-1.18779	-1.17704
ENSMUSG00000013662	Atad1	-2.08034	-2.04904	-2.08179	-2.08169	-2.08195	-2.08094	-2.07936	-2.08048	-2.07771
ENSMUSG00000013663	Pten	-1.37974	-1.38272	-1.38375	-1.12846	-1.38417	-1.38139	-1.37704	-1.38012	-1.37251
ENSMUSG00000013668	4933402N03Rik	-2.0806	-2.08183	-2.08226	-2.08213	-2.08243	-2.08128	-2.07948	-2.08076	-2.07761
ENSMUSG00000013698	Pea15a	13.952	13.9226	13.6976	15.6581	15.6442	15.6299	15.7176	15.7222	15.7785
ENSMUSG00000013701	Timm23	13.8522	13.7758	13.677	12.7902	12.9238	12.8056	12.7719	12.7642	12.9864
ENSMUSG00000013707	Tnfaip8l2	3.78686	4.44048	4.5808	4.296	4.64242	4.61241	4.74805	4.82529	4.35928
ENSMUSG00000013736	Trnt1	13.7946	13.6632	13.5905	12.6744	12.8061	12.7945	12.5764	12.6347	12.5096
ENSMUSG00000013766	Ly6g6e	0	0	0	0	0	0	0	0	0
ENSMUSG00000013787	Ehmt2	14.5747	14.1611	14.0754	14.4903	14.5359	14.5504	14.4395	14.4764	14.5169
ENSMUSG00000013822	Elof1	12.5579	12.659	12.4946	12.3664	12.4383	12.4296	12.3684	12.3646	13.4128
ENSMUSG00000013833	Med16	11.3146	10.9195	10.9236	11.2715	11.3108	11.3797	11.4396	11.3627	11.3308
ENSMUSG00000013846	St3gal1	12.3714	12.3988	11.8302	13.8722	13.9119	13.9245	13.7896	13.7542	13.1469
ENSMUSG00000013858	Tmem259	14.2263	13.9328	14.0068	14.0534	13.9397	14.0727	14.1584	13.9986	14.7924
ENSMUSG00000013878	Rnf170	10.6387	10.4738	10.2877	10.9091	11.0172	10.9653	11.1846	11.3172	11.2001
ENSMUSG00000013921	Clip3	1.78736	0.769018	1.04501	1.04797	0.767784	1.17936	1.1158	0.77137	0.77941
ENSMUSG00000013928	Thap8	1.60193	1.5976	2.31758	2.03407	2.70159	2.53711	2.38524	1.60136	1.61434
ENSMUSG00000013936	Myl2	0	0	0	0	0	0	0	0	0
ENSMUSG00000013973	Dedd	8.64187	8.76847	8.88223	8.81892	8.82044	8.85984	8.86849	8.70374	8.21164
ENSMUSG00000013974	Mcemp1	-0.403139	-0.234861	-0.24145	-0.29062	-0.403995	-0.403473	-0.402544	-0.403218	-0.40141
ENSMUSG00000013997	Nit1	12.1461	12.0923	12.0309	12.6394	12.7251	12.7408	12.4193	12.4243	12.5421
ENSMUSG00000014030	Pax5	-2.08009	-2.08103	-2.08135	-2.08126	-2.08149	-2.08061	-2.07924	-2.08021	-2.07781
ENSMUSG00000014039	Prdm15	11.457	11.2755	11.4158	11.1975	11.3451	11.2007	11.2361	11.3011	10.2379
ENSMUSG00000014074	Rnf168	12.9303	12.4652	12.359	12.226	12.4281	12.2148	12.1946	12.2094	12.1681
ENSMUSG00000014075	Tctex1d2	9.79495	10.285	10.2491	9.96671	10.0925	9.92791	10.0434	10.0741	11.2203
ENSMUSG00000014077	Chp1	13.5293	13.2743	13.2835	13.6487	13.7407	13.7349	13.577	13.6365	12.9103
ENSMUSG00000014104	Sval2	0	0	0	0	0	0	0	0	0
ENSMUSG00000014158	Trpv4	1.44871	1.83502	1.44154	1.99364	1.44083	1.44567	1.45406	2.15844	3.17949
ENSMUSG00000014164	Klhl3	1.57135	2.1068	1.86586	1.98887	2.08176	1.56836	1.94916	2.42857	3.21008
ENSMUSG00000014177	Tvp23b	12.6385	12.9848	12.9014	12.8269	12.8443	12.9047	12.9838	12.9846	12.9615
ENSMUSG00000014195	Dnajc7	13.6307	13.6237	13.7918	13.2039	13.2207	13.2427	13.217	13.2005	13.8699
ENSMUSG00000014198	Zfp385c	0.11322	0.112296	0.22882	0.112084	0.111881	0.297673	0.502937	0.362466	0.115917
ENSMUSG00000014226	Cacybp	14.0411	13.8996	13.8696	13.0145	13.1328	13.0812	13.2061	13.1821	13.4603
ENSMUSG00000014232	Cluap1	10.4451	10.4421	10.2312	9.98573	10.0969	9.98318	10.3551	10.4117	11.6711
ENSMUSG00000014243	Zswim7	9.0579	9.41127	9.10525	9.17803	9.10571	9.39106	9.97556	10.0783	11.2894
ENSMUSG00000014245	Pigl	11.1544	11.1029	11.2118	10.5707	10.4807	10.6283	10.4682	10.3996	10.2803
ENSMUSG00000014294	Ndufa2	12.164	12.7816	12.7199	12.9049	12.6998	12.8633	12.8184	12.8434	14.9989
ENSMUSG00000014301	Pam16	11.2169	11.6355	11.5599	11.3243	11.2316	11.361	11.5439	11.4146	12.5852
ENSMUSG00000014303	Glis2	13.2563	13.1873	13.2338	13.6279	13.5762	13.6551	13.925	13.8923	13.2756
ENSMUSG00000014313	Cox6c	12.48	13.6935	13.5816	13.7229	13.5527	13.7463	13.691	13.6997	15.2396
ENSMUSG00000014329	Bicc1	13.4525	13.2208	13.1301	14.9453	15.0406	15.0014	15.4558	15.5315	14.2427
ENSMUSG00000014349	Ube2z	14.7151	14.432	14.3848	14.5889	14.6134	14.6397	14.5142	14.4769	14.503
ENSMUSG00000014351	Gip	-0.382698	-0.383379	-0.0269951	-0.383535	-0.383685	-0.383083	-0.382014	-0.382789	-0.380711
ENSMUSG00000014353	Tmem87b	12.3811	12.3245	12.282	12.1295	12.0473	12.1323	12.6085	12.5374	11.6691
ENSMUSG00000014355	Anapc1	14.3421	14.0889	14.1159	14.1768	14.2133	14.1216	14.2633	14.2744	13.4743
ENSMUSG00000014361	Mertk	2.05922	2.11037	1.67284	1.91335	1.67242	2.21447	2.29301	2.45428	1.68678
ENSMUSG00000014402	Tsg101	13.61	13.619	13.5362	13.3789	13.4496	13.3946	13.4747	13.4701	14.1312
ENSMUSG00000014418	Hps5	12.3381	12.5015	12.5623	12.4755	12.4335	12.4616	12.5464	12.5348	11.8316
ENSMUSG00000014426	Map3k4	11.0614	10.6153	10.7021	11.4516	11.535	11.4703	11.423	11.3751	10.9162
ENSMUSG00000014444	Piezo1	13.9482	13.6307	13.8827	13.6615	13.6495	13.6381	14.232	14.2005	11.5789
ENSMUSG00000014453	Blk	10.5903	10.4798	9.93244	12.21	12.2048	12.1967	12.4716	12.5057	12.6428
ENSMUSG00000014470	Rnf166	11.924	11.9133	11.9471	11.5968	11.5958	11.6026	11.6836	11.6774	12.2642
ENSMUSG00000014496	Ankrd28	13.336	12.9832	12.9187	12.5253	12.5742	12.5727	12.4014	12.402	10.763
ENSMUSG00000014498	Ankrd52	13.578	13.4052	13.7093	13.2353	13.1957	13.2577	13.0854	13.1018	10.8268
ENSMUSG00000014503	Pkd2l2	8.89028	9.04548	9.15863	8.99463	8.89182	8.99163	9.00318	8.85825	7.66141
ENSMUSG00000014504	Srp19	11.7851	11.8773	11.8878	11.6194	11.6719	11.6896	11.5553	11.5599	12.4299
ENSMUSG00000014529	Tmbim7	0	0	0	0	0	0	0	0	0
ENSMUSG00000014542	Clec4f	0	0	0	0	0	0	0	0	0
ENSMUSG00000014543	Klra17	1.52606	1.82458	1.85309	1.85667	2.01485	1.83961	1.52811	1.52579	1.53202
ENSMUSG00000014547	Wdfy2	9.663	9.51778	9.67094	10.0462	10.1649	10.1686	10.0871	10.1503	9.06248
ENSMUSG00000014550	Rbsn	12.753	12.5325	12.6044	11.9171	11.9534	12.0029	11.6484	11.7555	10.9584
ENSMUSG00000014551	Mrps25	11.9444	12.0873	12.0815	11.5808	11.5629	11.5606	11.7436	11.8056	12.6205
ENSMUSG00000014554	Dguok	9.3271	9.89177	9.875	10.3155	10.2652	10.4502	10.3963	10.4906	11.0706
ENSMUSG00000014592	Camta1	6.82097	7.4669	7.62889	7.55476	7.21758	7.228	7.64794	7.86812	8.45348
ENSMUSG00000014599	Csf1	15.0636	15.0106	15.2058	14.363	14.3737	14.3765	15.0233	15.0044	14.4707
ENSMUSG00000014601	Strip1	12.1298	12.0747	11.9499	12.3229	12.349	12.2784	12.4807	12.3684	12.5849
ENSMUSG00000014602	Kif1a	-1.32901	-1.33288	-1.33422	-1.33382	-1.33476	-1.33114	-0.977782	-1.3295	-1.31961
ENSMUSG00000014603	Alx3	0	0	0	0	0	0	0	0	0
ENSMUSG00000014606	Slc25a11	13.4752	13.2936	13.1873	13.724	13.7693	13.7672	13.81	13.7687	14.3166
ENSMUSG00000014609	Chrne	0.657553	0.0789362	0.0062521	0.00635666	0.00610751	0.0071002	0.00882224	0.00757772	0.010857
ENSMUSG00000014633	Cmc2	9.57608	9.84353	9.78151	9.58903	9.71696	9.66263	9.49895	9.63041	11.3518
ENSMUSG00000014668	Chfr	12.1071	12.3426	12.2527	12.3561	12.3113	12.3992	12.307	12.3303	12.056
ENSMUSG00000014686	Ceacam16	2.44639	3.03502	3.39265	3.96447	3.00732	3.26086	3.7717	3.39514	3.01141
ENSMUSG00000014704	Hoxa2	2.70644	3.3005	3.47228	3.28638	2.76158	3.06827	3.2373	3.35233	3.20514
ENSMUSG00000014725	Adam28	0	0	0	0	0	0	0	0	0
ENSMUSG00000014747	Ankrd53	2.67745	3.33722	2.68649	3.00292	3.24549	3.71616	2.56243	3.03014	2.3958
ENSMUSG00000014748	Tex261	12.7551	12.7241	12.7027	13.1791	13.25	13.2252	13.513	13.4894	13.3243
ENSMUSG00000014763	Fam120b	11.5767	11.3843	11.3848	11.658	11.6752	11.5866	11.8876	11.8652	11.3835
ENSMUSG00000014767	Tbp	10.8381	11.0304	10.9566	10.5502	10.5922	10.4901	10.4434	10.6272	10.2089
ENSMUSG00000014769	Psmb1	13.6807	13.9795	13.8554	13.6629	13.7261	13.7299	13.7074	13.6389	14.714
ENSMUSG00000014771	Pdcd2	0	0	0	0	0	0	0	0	0
ENSMUSG00000014773	Dll1	5.04778	4.17651	4.0749	4.33102	3.83797	4.56179	4.69113	4.4187	3.52578
ENSMUSG00000014776	Nol3	2.16888	2.43774	2.41399	2.19534	1.88535	1.778	1.62007	1.61485	2.90841
ENSMUSG00000014778	Fhod1	11.1329	11.3222	11.3021	12.6874	12.5834	12.782	12.4705	12.4675	12.3122
ENSMUSG00000014782	Plekhg4	6.83494	7.94091	8.26639	9.20909	8.97996	9.25553	8.96356	8.80125	8.33478
ENSMUSG00000014786	Slc9a5	8.47879	9.95561	10.091	10.022	9.6913	9.83288	8.69436	8.42524	8.31877
ENSMUSG00000014791	Elmo3	8.86116	9.09134	8.72185	10.6279	10.6285	10.5391	9.91202	9.56781	9.94146
ENSMUSG00000014813	Stc1	1.56312	2.49571	1.69486	2.13338	2.22633	2.28396	1.7399	1.96293	1.5733
ENSMUSG00000014837	4931428F04Rik	8.33315	8.4975	8.6442	9.02818	9.1415	8.94734	9.17842	9.46606	8.4294
ENSMUSG00000014846	Tppp3	5.22742	6.81678	6.78085	6.52032	5.84451	6.3789	5.98524	6.0495	7.0219
ENSMUSG00000014850	Msh3	11.0017	10.6225	10.7228	10.4405	10.6042	10.4568	10.5112	10.4298	10.0722
ENSMUSG00000014852	Adamts13	1.63504	1.29466	1.53784	2.04876	1.36055	1.92524	1.30005	1.4467	1.91239
ENSMUSG00000014856	Tmem208	12.0343	12.4056	12.2628	12.0409	11.9668	11.9492	12.2385	12.167	13.3565
ENSMUSG00000014859	E2f4	13.7388	13.6848	13.7809	13.2212	13.1298	13.2548	12.6714	12.6361	12.8134
ENSMUSG00000014867	Surf4	15.6012	15.2564	15.2031	15.39	15.4606	15.4094	15.401	15.3808	15.5413
ENSMUSG00000014873	Surf2	11.6211	11.9219	12.0605	11.3704	11.3323	11.3656	11.4231	11.3365	11.9238
ENSMUSG00000014905	Dnajb9	10.8658	10.9428	10.7993	11.4435	11.4625	11.3441	12.0157	12.033	11.7933
ENSMUSG00000014907	Naf1	13.0547	12.7859	12.9035	11.7504	11.7233	11.8053	11.6251	11.56	11.1865
ENSMUSG00000014932	Yes1	12.5411	12.572	12.5651	12.599	12.6728	12.6298	12.6158	12.5624	12.0254
ENSMUSG00000014956	Ppp1cb	14.8756	14.5271	14.3716	14.2678	14.3335	14.2957	14.3085	14.3607	13.9268
ENSMUSG00000014959	Gorasp2	14.509	14.151	14.1787	13.8173	13.8498	13.7945	14.0386	13.9801	14.1114
ENSMUSG00000014980	Tsen15	11.3504	11.6499	11.5901	10.678	10.5953	10.6435	10.5111	10.5715	11.2449
ENSMUSG00000015001	Oc90	-1.70193	-1.70412	-1.70488	-1.63897	-1.70519	-1.70314	-1.69994	-1.63652	-1.6966
ENSMUSG00000015002	Efr3a	14.0915	13.8717	13.8781	13.6703	13.836	13.7083	13.66	13.6835	13.0115
ENSMUSG00000015013	Trappc2l	10.7249	11.2377	11.1296	11.4297	11.4624	11.4034	11.5001	11.5068	12.8202
ENSMUSG00000015016	Acsf3	11.5409	11.2982	11.3576	11.0459	11.0312	11.0662	11.0447	10.9762	11.8066
ENSMUSG00000015023	Ddx19a	13.3398	13.127	13.0286	13.1512	13.2069	13.2036	13.3806	13.363	12.8745
ENSMUSG00000015027	Galns	11.7485	11.4891	11.3412	12.4442	12.5162	12.4116	13.038	12.9748	13.1126
ENSMUSG00000015053	Gata2	3.8667	2.52081	2.62301	2.62745	2.80704	2.2264	3.20938	2.88677	2.25213
ENSMUSG00000015083	C8g	6.60504	7.18728	6.90633	7.6942	7.83279	7.80358	8.17126	8.10848	8.07885
ENSMUSG00000015085	Entpd2	6.8156	7.6855	7.01201	8.60903	8.62405	8.56451	10.4054	10.2156	9.8832
ENSMUSG00000015087	Rabl6	14.5471	14.1892	14.0893	14.0299	14.0505	14.0184	14.0674	14.1332	14.3503
ENSMUSG00000015090	Ptgds	4.0022	5.15819	4.57696	6.5458	6.77262	6.94665	10.8626	10.8772	13.4138
ENSMUSG00000015092	Edf1	13.7171	14.0936	14.0948	14.3083	14.2485	14.2787	14.4184	14.3935	15.9647
ENSMUSG00000015093	Clic3	5.40196	5.955	5.57948	5.61568	5.55151	5.43185	5.81375	5.68521	5.76758
ENSMUSG00000015094	Npdc1	13.0539	13.0732	13.0442	13.7266	13.6709	13.7931	14.1581	14.1079	15.0701
ENSMUSG00000015095	Fbxw5	12.0586	12.0762	12.0634	12.8006	12.7191	12.7863	12.8905	12.8301	13.1965
ENSMUSG00000015112	Slc25a13	11.9257	11.6741	11.5267	12.1663	12.3104	12.1811	11.8531	11.7988	11.5447
ENSMUSG00000015120	Ube2i	13.8521	13.8639	13.9219	13.4579	13.3851	13.4495	13.3109	13.2853	13.2714
ENSMUSG00000015126	Tsr3	11.0968	11.1685	10.9845	10.7012	10.6323	10.7225	10.6268	10.5635	11.6104
ENSMUSG00000015127	Unkl	7.98338	8.24445	8.2819	8.52498	8.5883	8.30918	8.20907	8.26856	5.44555
ENSMUSG00000015133	Lrrk1	13.0389	12.7739	12.9301	13.1736	13.2428	13.2484	12.897	12.8464	12.2396
ENSMUSG00000015134	Aldh1a3	6.5861	6.86572	7.26769	6.45447	6.21509	5.80713	5.50628	5.18202	4.44929
ENSMUSG00000015143	Actn1	14.7163	14.4832	14.5601	14.8788	14.9494	14.9352	14.7341	14.6451	14.1645
ENSMUSG00000015149	Sirt2	12.558	12.6879	12.6469	13.1326	13.0981	13.1554	13.0876	13.0329	13.0254
ENSMUSG00000015165	Hnrnpl	15.5454	15.2092	15.1548	15.0578	15.0133	14.9809	15.2291	15.1842	15.4386
ENSMUSG00000015176	Nolc1	16.1013	15.7866	15.9517	14.3452	14.4679	14.3266	14.5138	14.5159	14.8391
ENSMUSG00000015189	Casd1	9.93023	9.87893	9.8321	10.2436	10.4583	10.3432	10.2152	10.0837	9.3673
ENSMUSG00000015202	Cnksr3	11.0597	10.6856	10.9797	10.7084	10.751	10.8272	11.1232	11.0188	10.5095
ENSMUSG00000015214	Mtmr1	11.9592	11.8542	11.855	11.7409	11.9218	11.7463	11.6409	11.6173	10.8835
ENSMUSG00000015217	Hmgb3	11.3537	11.5823	11.4009	11.586	11.5717	11.5642	11.8953	11.9328	12.066
ENSMUSG00000015222	Map2	2.16323	1.0662	1.3296	1.06557	1.06496	1.06741	1.40231	1.36739	1.07689
ENSMUSG00000015224	Cyp2j9	0	0	0	0	0	0	0	0	0
ENSMUSG00000015242	Nipsnap3a	0	0	0	0	0	0	0	0	0
ENSMUSG00000015243	Abca1	9.19477	9.0879	9.2621	10.0489	10.1446	10.0702	10.7433	10.7062	9.18256
ENSMUSG00000015247	Nipsnap3b	9.37026	9.82108	9.58723	10.7317	10.7452	10.7458	10.8427	10.8651	11.0966
ENSMUSG00000015289	Lage3	11.1296	11.7415	11.6919	11.3689	11.3651	11.4527	11.3844	11.3798	12.2368
ENSMUSG00000015290	Ubl4a	12.2937	12.4647	12.4835	11.8716	11.7577	11.9283	11.7412	11.7544	12.3556
ENSMUSG00000015291	Gdi1	11.7667	12.5116	12.49	13.2117	13.0401	13.195	13.4346	13.4809	13.5554
ENSMUSG00000015305	Sash1	10.6708	10.4853	10.5966	11.0437	10.8751	11.0986	10.6147	10.7045	9.56244
ENSMUSG00000015312	Gadd45b	9.72143	9.95102	10.1163	9.89664	9.78217	9.78756	9.76997	9.60323	10.5675
ENSMUSG00000015314	Slamf6	0	0	0	0	0	0	0	0	0
ENSMUSG00000015316	Slamf1	0	0	0	0	0	0	0	0	0
ENSMUSG00000015335	Zdhhc12	11.4278	11.6222	11.3987	12.2655	12.2989	12.2883	12.274	12.0693	13.1142
ENSMUSG00000015337	Endog	6.06679	5.40426	5.24447	5.98517	6.0329	6.60639	6.0933	6.28926	5.9495
ENSMUSG00000015340	Cybb	-1.32687	-1.33044	-1.33168	-1.22416	-1.33219	-1.32884	-1.1093	-1.32732	-1.31818
ENSMUSG00000015341	Golga7	12.9811	13.0552	13.0564	12.9071	12.977	13.0039	12.8872	12.8789	12.8827
ENSMUSG00000015342	Xk	10.679	10.3838	10.6135	10.5581	10.6365	10.7195	10.2421	10.34	9.39722
ENSMUSG00000015354	Pcolce2	8.7955	8.60671	8.69332	7.34379	7.35884	7.35224	6.34151	6.13557	6.23607
ENSMUSG00000015355	Cd48	0	0	0	0	0	0	0	0	0
ENSMUSG00000015357	Clpx	11.8631	11.726	11.5866	11.5813	11.4994	11.5296	11.6707	11.6032	11.2321
ENSMUSG00000015363	Trabd	13.2604	13.201	13.1107	13.483	13.5209	13.5565	13.2	13.1726	13.7477
ENSMUSG00000015365	Mov10l1	0.0964659	0.0950992	0.235745	0.0947854	0.233378	0.095695	0.0978318	0.935886	0.100412
ENSMUSG00000015377	Dennd6b	8.55832	10.1687	10.2402	9.70967	9.48795	9.45067	9.57929	9.57157	10.1167
ENSMUSG00000015396	Cd83	0.0930804	0.0921539	0.209529	0.406694	0.0917373	0.33241	0.245344	0.445408	0.0957843
ENSMUSG00000015401	Tmem27	-0.273459	-0.274414	-0.140211	-0.274633	-0.0285865	-0.273998	-0.272503	-0.273587	-0.270692
ENSMUSG00000015405	Ace2	1.51522	1.49116	2.03617	1.48538	1.4797	1.50186	4.36661	4.32763	4.21704
ENSMUSG00000015437	Gzmb	1.69637	1.99309	1.9775	1.78892	2.42685	2.01382	1.54521	1.54144	1.55149
ENSMUSG00000015441	Gzmf	0	0	0	0	0	0	0	0	0
ENSMUSG00000015443	Gzmn	0	0	0	0	0	0	0	0	0
ENSMUSG00000015451	C4a	3.65199	4.78363	4.95791	5.82545	5.53368	5.67485	5.74768	5.7008	5.70803
ENSMUSG00000015452	Ager	4.40497	5.44324	5.80501	5.79332	5.50421	6.0351	6.06282	5.80589	6.58855
ENSMUSG00000015461	Atf6b	12.5386	12.3796	12.4519	12.5612	12.481	12.5519	12.885	12.7722	12.7122
ENSMUSG00000015467	Egfl8	3.29139	3.33595	3.54246	3.25216	3.33614	3.08971	2.71064	3.80846	3.45245
ENSMUSG00000015468	Notch4	4.12642	4.24419	4.43304	5.28516	5.23165	5.595	5.24547	4.91392	6.04775
ENSMUSG00000015474	Ppt2	8.4203	8.69666	8.57824	8.55876	8.59912	8.47863	9.20465	8.98062	9.86186
ENSMUSG00000015476	Prrt1	0	0	0	0	0	0	0	0	0
ENSMUSG00000015478	Rnf5	9.36982	9.89858	9.84626	10.6962	10.605	10.7562	10.9517	11.0034	10.9382
ENSMUSG00000015484	Fam163a	-1.7037	-1.70637	-1.70729	-1.70702	-1.70767	-1.70517	-1.54135	-1.70404	-1.69722
ENSMUSG00000015488	Cacfd1	12.1143	12.0311	12.0417	12.2672	12.1482	12.2735	12.3263	12.4043	12.5823
ENSMUSG00000015501	Hivep2	11.6207	11.5456	11.6373	11.6298	11.7628	11.6914	11.8158	11.7368	10.52
ENSMUSG00000015519	2310057J18Rik	0	0	0	0	0	0	0	0	0
ENSMUSG00000015522	Arnt	12.8032	12.4714	12.4955	12.4408	12.4482	12.3777	12.3875	12.4523	11.332
ENSMUSG00000015533	Itga2	8.93941	9.14686	9.22926	10.3769	10.4269	10.4376	10.4551	10.3366	9.41322
ENSMUSG00000015536	Mocs2	11.4433	11.8487	11.7789	11.5903	11.7001	11.6923	11.7979	11.7829	12.5249
ENSMUSG00000015542	Nat9	11.5593	11.4779	11.4465	11.2331	11.177	11.123	11.443	11.3163	12.833
ENSMUSG00000015568	Lpl	11.7165	11.4785	11.3204	11.8423	11.7609	11.7956	10.8392	10.8267	10.9529
ENSMUSG00000015575	Atp6v0e	12.0966	12.3256	12.2069	12.6978	12.679	12.7166	13.1024	13.1043	13.5938
ENSMUSG00000015579	Nkx2-5	0	0	0	0	0	0	0	0	0
ENSMUSG00000015597	Zfp318	11.2612	11.2289	11.3244	11.3076	11.2756	11.2368	11.5119	11.6141	10.4084
ENSMUSG00000015599	Ttbk1	1.53401	1.53049	2.2093	1.52968	1.66416	1.91885	1.53752	1.93619	1.54413
ENSMUSG00000015605	Srf	12.592	12.3796	12.4386	12.2979	12.2518	12.4473	12.1269	12.0925	12.0087
ENSMUSG00000015619	Gata3	10.514	9.85072	9.92825	10.5174	10.579	10.5287	10.0402	10.0313	10.3039
ENSMUSG00000015627	Gata5	0	0	0	0	0	0	0	0	0
ENSMUSG00000015647	Lama5	15.2828	15.2392	15.4958	15.4893	15.3647	15.4541	15.102	15.0185	14.0638
ENSMUSG00000015652	Steap1	14.363	14.2277	14.1611	13.0115	13.1052	12.9831	12.8052	12.7746	13.411
ENSMUSG00000015653	Steap2	14.4735	14.2913	14.243	14.4385	14.5484	14.5617	14.3202	14.3077	13.5512
ENSMUSG00000015656	Hspa8	16.9179	16.6933	16.434	17.2944	17.4674	17.3335	17.4902	17.4815	18.0517
ENSMUSG00000015659	Serac1	8.16643	8.04048	8.33944	8.3004	7.98134	8.1889	8.16495	8.30513	5.89175
ENSMUSG00000015665	Awat1	0	0	0	0	0	0	0	0	0
ENSMUSG00000015668	Pdzd11	11.9342	12.0862	12.0534	11.6254	11.7162	11.6243	11.6505	11.6435	12.509
ENSMUSG00000015671	Psma2	13.9967	14.2253	14.1375	13.9157	13.9562	13.953	13.8499	13.8718	14.9614
ENSMUSG00000015672	Mrpl32	12.317	12.5973	12.4541	11.798	11.9423	11.906	11.8778	11.9152	12.5146
ENSMUSG00000015697	Setdb1	12.8122	12.7104	12.8988	12.5725	12.5339	12.5807	12.7582	12.691	11.8718
ENSMUSG00000015702	Anxa9	9.87631	10.0961	10.1415	9.72549	9.64123	9.87483	9.31687	9.20386	9.57517
ENSMUSG00000015709	Arnt2	8.58869	8.9087	8.65993	9.42577	9.5214	9.43537	9.95307	9.82375	8.6372
ENSMUSG00000015711	Prune1	11.9631	11.8995	11.788	12.5786	12.6478	12.6343	12.6753	12.5828	12.1708
ENSMUSG00000015714	Cers2	15.3746	15.3983	15.3967	15.2634	15.3038	15.2831	15.6243	15.6077	15.2464
ENSMUSG00000015721	Nlrp5	0.0124614	-0.551769	-0.551977	-0.551917	-0.55206	-0.55149	-0.550495	-0.551215	-0.549204
ENSMUSG00000015733	Capza2	14.54	14.4561	14.3888	14.3873	14.496	14.4336	14.2289	14.2376	14.0619
ENSMUSG00000015745	Plekho1	11.235	11.3659	11.2836	11.5	11.4219	11.3723	11.8568	11.7544	13.0471
ENSMUSG00000015747	Vps45	11.5691	11.3718	11.274	11.3638	11.4854	11.3723	11.5395	11.5674	12.3091
ENSMUSG00000015748	Prpf3	12.7082	12.4635	12.5007	11.7218	11.8558	11.6754	11.6642	11.6169	11.9386
ENSMUSG00000015749	Anp32e	13.443	13.3545	13.427	12.9147	13.0122	12.8572	13.1811	13.1787	12.9396
ENSMUSG00000015750	Aph1a	13.1069	13.0546	13.0206	13.21	13.3052	13.2672	13.422	13.3932	13.1425
ENSMUSG00000015755	Tab2	13.8783	13.6928	13.6642	13.5647	13.6229	13.6037	13.4923	13.5096	12.7403
ENSMUSG00000015757	Ppil4	13.4722	13.2928	13.4477	12.0266	12.179	12.086	12.0588	12.0484	11.8366
ENSMUSG00000015759	Cnih1	13.5733	13.3972	13.1392	13.0132	13.1059	13.1245	13.2287	13.2197	13.6768
ENSMUSG00000015766	Eps8	12.8722	12.6872	12.8018	12.8247	12.9165	12.8003	12.0611	12.026	11.5681
ENSMUSG00000015776	Med22	14.3601	13.9848	14.052	13.378	13.3414	13.3827	13.4704	13.4235	13.3332
ENSMUSG00000015787	Abo	0	0	0	0	0	0	0	0	0
ENSMUSG00000015790	Surf1	12.4359	12.37	12.4405	12.307	12.2858	12.3604	12.1243	12.0585	12.9408
ENSMUSG00000015804	Med28	11.8609	12.1944	12.048	12.055	11.9914	12.0937	11.9322	11.9389	13.2235
ENSMUSG00000015806	Qdpr	11.5152	11.2107	11.1026	11.3492	11.2402	11.2858	11.3925	11.3675	12.1433
ENSMUSG00000015812	Gnrh1	4.08807	4.09569	4.21968	4.60922	4.81843	4.5062	4.02186	4.04433	5.10311
ENSMUSG00000015829	Tnr	4.39183	4.1191	3.78195	4.68171	4.20291	4.49832	5.45548	5.5748	4.15213
ENSMUSG00000015837	Sqstm1	17.9987	17.7476	17.7122	17.3484	17.4201	17.3741	17.3832	17.3459	17.5777
ENSMUSG00000015839	Nfe2l2	14.2257	14.2385	14.1767	14.377	14.4896	14.3973	14.4279	14.4174	14.2046
ENSMUSG00000015843	Rxrg	-1.7023	-1.7046	-1.70539	-1.70516	-1.70571	-1.70357	-1.70022	-1.7026	-1.69673
ENSMUSG00000015846	Rxra	13.087	12.7278	12.842	13.9751	13.9615	14.0006	14.5099	14.5142	14.2856
ENSMUSG00000015850	Adamtsl4	8.99263	9.20995	9.32443	10.6401	10.5245	10.6961	10.6883	10.6009	9.88667
ENSMUSG00000015852	Fcrls	-1.70126	-1.70327	-1.5834	-1.70376	-1.70425	-1.70237	-1.69943	-1.70151	-1.69637
ENSMUSG00000015854	Cd5l	1.96068	1.95473	2.23454	2.45122	2.87414	2.88298	2.66856	3.03819	3.1904
ENSMUSG00000015869	Prpsap1	13.9316	13.6118	13.6337	13.0136	13.0001	13.0371	13.1348	13.1354	13.8236
ENSMUSG00000015879	Fam184b	1.48556	1.72429	1.60664	2.05153	1.89047	1.73698	2.09102	1.55958	1.49357
ENSMUSG00000015880	Ncapg	13.1899	12.6425	12.6001	12.0206	12.1454	11.8952	11.5946	11.5484	10.9627
ENSMUSG00000015882	Lcorl	11.6698	11.5895	11.56	11.4446	11.5147	11.3994	11.5365	11.4189	10.5105
ENSMUSG00000015889	Lta4h	12.7793	12.7257	12.6469	12.8921	12.9136	12.9035	12.7846	12.7257	13.0396
ENSMUSG00000015890	Amdhd1	5.19492	6.10618	5.78811	6.95129	7.12917	7.32366	5.39411	6.09405	5.1265
ENSMUSG00000015932	Dstn	14.0849	13.9407	13.748	14.3593	14.5043	14.4667	14.2882	14.2916	14.3311
ENSMUSG00000015937	H2afy	13.6392	13.5905	13.7031	13.4826	13.5221	13.4929	13.5212	13.4751	13.9276
ENSMUSG00000015942	Gtf2ird2	11.3017	11.0676	11.0702	10.8754	10.8771	10.8624	10.7075	10.7311	10.618
ENSMUSG00000015943	Bola1	11.8274	12.3692	12.3654	11.8139	11.761	11.7366	12.0303	11.8714	13.5801
ENSMUSG00000015944	Gatsl2	11.5861	11.4603	11.7559	12.1179	12.0773	12.1038	12.161	12.2751	11.9146
ENSMUSG00000015947	Fcgr1	1.57733	2.33933	1.64776	2.61126	1.77769	1.57503	1.84412	2.56223	1.97484
ENSMUSG00000015950	Ncf1	3.59852	4.22653	3.79047	4.27504	4.78017	3.83927	4.01408	4.13742	4.37959
ENSMUSG00000015957	Wnt11	2.4142	2.93389	2.39225	3.50204	3.48132	3.88075	4.71504	4.07684	5.01479
ENSMUSG00000015961	Adss	14.1226	13.8663	13.7688	13.8341	13.9233	13.8254	13.8778	13.8581	13.5427
ENSMUSG00000015962	1700016C15Rik	3.86979	3.0275	3.61491	3.8243	4.21501	3.67843	4.44325	4.24604	5.21341
ENSMUSG00000015966	Il17rb	2.45451	3.68974	3.27276	3.84254	3.62531	3.29627	3.10216	3.21515	2.4774
ENSMUSG00000015968	Cacna1d	1.24745	1.50334	1.87755	1.24408	1.24348	1.51666	1.88842	2.05529	1.25536
ENSMUSG00000015970	Chdh	3.79003	3.37632	2.74902	3.53113	3.70021	4.05541	2.83606	3.29916	2.49778
ENSMUSG00000015971	Actr8	11.566	11.7342	11.7653	11.8308	11.9137	11.8566	11.8232	11.7202	12.0555
ENSMUSG00000015980	Lrrc27	8.63674	9.20013	8.99141	8.47159	8.48315	8.57416	8.26904	8.22808	8.17587
ENSMUSG00000015981	Stk32c	2.8593	2.37921	2.64783	2.58166	2.21015	2.61632	2.60339	2.35474	2.10742
ENSMUSG00000015994	Fnta	13.5185	13.2285	13.103	12.8373	12.9162	12.8921	12.8727	12.7799	13.2597
ENSMUSG00000016018	Skiv2l2	13.8625	13.5086	13.4624	13.0122	13.1529	12.9773	13.0302	13.0242	12.4982
ENSMUSG00000016024	Lbp	6.41832	5.86578	5.90679	8.4479	8.16446	8.16889	10.6277	10.7787	10.8517
ENSMUSG00000016028	Celsr1	12.4739	12.4691	12.6292	13.5395	13.4558	13.5157	13.7632	13.6436	12.5397
ENSMUSG00000016087	Fli1	0	0	0	0	0	0	0	0	0
ENSMUSG00000016128	Stard13	10.7616	10.3622	10.5797	10.5413	10.549	10.5576	10.3294	10.5084	8.94209
ENSMUSG00000016150	Tenm1	-2.08056	-2.08177	-2.08219	-2.08207	-2.08237	-2.08123	-2.07947	-2.04447	-2.07763
ENSMUSG00000016179	Camk1g	0.794934	0.791557	0.790455	0.790773	0.954466	1.11653	1.85885	1.80006	0.804391
ENSMUSG00000016181	Diexf	11.8653	11.6861	11.8875	10.5912	10.6606	10.5168	10.5277	10.7136	10.4698
ENSMUSG00000016194	Hsd11b1	2.67408	2.89477	3.95566	4.69529	3.5285	3.73546	6.88542	6.81121	6.94606
ENSMUSG00000016200	Syt14	12.5805	12.3609	12.4269	12.6186	12.6611	12.6148	12.1268	12.183	11.1665
ENSMUSG00000016206	H2-M3	6.00143	6.38716	6.39806	5.52862	5.98464	5.48996	5.65751	5.45967	5.05994
ENSMUSG00000016239	Lonrf3	11.8683	11.503	11.6302	10.5315	10.6613	10.6145	9.80898	9.62678	8.92566
ENSMUSG00000016252	Atp5e	12.5695	13.1809	13.0448	13.2176	12.9471	13.2234	13.1352	13.1757	15.316
ENSMUSG00000016253	Nelfcd	12.2074	11.9973	11.9228	12.0814	12.0723	12.172	12.0932	12.1166	12.6356
ENSMUSG00000016255	Tubb1	0	0	0	0	0	0	0	0	0
ENSMUSG00000016256	Ctsz	15.1538	15.0538	15.0594	15.0075	15.0601	15.0815	15.4047	15.3589	16.3186
ENSMUSG00000016257	Prelid3b	14.0411	13.8996	13.8687	13.0036	13.0533	13.0117	13.0497	12.9811	13.3281
ENSMUSG00000016262	Sertad4	8.3494	8.23408	8.40092	7.08842	7.50972	7.43091	8.45908	8.44067	7.92737
ENSMUSG00000016283	H2-M2	0	0	0	0	0	0	0	0	0
ENSMUSG00000016308	Ube2a	12.0096	12.2705	12.128	11.982	12.0502	12.0762	11.93	11.9421	12.2745
ENSMUSG00000016319	Slc25a5	16.4912	16.3251	16.2395	15.5506	15.6508	15.5767	15.6912	15.6737	16.0845
ENSMUSG00000016327	Atp1b4	0	0	0	0	0	0	0	0	0
ENSMUSG00000016344	Ppdpf	11.2592	11.7226	11.6969	11.7131	11.6531	11.7857	12.2026	12.0802	13.6244
ENSMUSG00000016346	Kcnq2	2.43291	3.12221	2.77796	2.875	3.02201	2.75731	2.43912	2.43208	2.45083
ENSMUSG00000016349	Eef1a2	0.0536605	0.0525111	0.052136	0.0522444	0.051986	0.195242	0.0547906	0.053508	0.0568761
ENSMUSG00000016356	Col20a1	6.61396	8.9806	9.28411	8.73034	8.02224	8.1456	8.6007	8.8894	8.53108
ENSMUSG00000016382	Pls3	12.7463	12.439	12.5838	13.2268	13.3625	13.2671	13.5602	13.59	12.9991
ENSMUSG00000016386	Mpped2	5.60768	5.36135	5.17402	6.40856	6.37696	6.66445	7.40028	7.57441	7.06969
ENSMUSG00000016409	Nkap	12.1825	11.9811	11.9993	11.7055	11.7432	11.784	11.7537	11.7547	11.4085
ENSMUSG00000016427	Ndufa1	10.314	11.4866	11.3305	11.6019	11.2138	11.6028	11.5312	11.6171	13.1877
ENSMUSG00000016458	Wt1	6.51784	6.9377	6.3082	8.87448	8.82315	8.90888	8.82636	9.06281	8.82827
ENSMUSG00000016477	E2f3	12.3202	12.3366	12.49	11.979	12.0746	12.0668	12.0928	12.0339	11.4367
ENSMUSG00000016481	Cr1l	13.0006	13.1017	12.9717	12.3175	12.3913	12.3981	12.5181	12.5153	12.6925
ENSMUSG00000016487	Ppfibp1	14.8606	14.7004	14.7558	14.817	14.8913	14.871	14.6796	14.7	13.7328
ENSMUSG00000016493	Cd46	3.70496	5.35719	6.14385	5.63642	5.29056	5.06891	5.48412	5.96966	4.80578
ENSMUSG00000016494	Cd34	3.31284	2.81402	3.39047	3.09812	2.93204	3.59564	2.9976	2.72924	2.5357
ENSMUSG00000016495	Plgrkt	11.3671	11.8485	11.8288	12.1408	11.9749	12.1169	12.0656	12.0877	13.0873
ENSMUSG00000016496	Cd274	9.12519	9.45191	9.4926	8.9368	8.83935	8.88543	8.81156	8.78017	7.32747
ENSMUSG00000016498	Pdcd1lg2	-1.10643	-1.10956	-1.10966	-0.90592	-1.1097	-0.889647	-1.10277	-1.10695	-1.09663
ENSMUSG00000016503	Gtf3a	12.2392	12.1193	11.9988	11.8398	11.9188	11.9312	11.8649	11.8054	11.6331
ENSMUSG00000016510	Mtif3	10.7147	10.556	10.5142	10.4866	10.4693	10.4768	10.5994	10.5355	10.8706
ENSMUSG00000016520	Lnx2	11.294	11.1617	11.3648	11.5806	11.5887	11.5299	12.0009	11.8969	11.078
ENSMUSG00000016524	Il19	0.0721138	0.301007	0.0708921	0.190681	0.534739	0.138933	0.225181	0.07199	0.0748106
ENSMUSG00000016526	Dyrk3	11.7844	11.6778	11.7416	11.3641	11.2809	11.4073	11.3953	11.2724	11.2757
ENSMUSG00000016528	Mapkapk2	13.2994	13.126	13.0707	13.3882	13.3238	13.4274	13.3013	13.2997	13.4998
ENSMUSG00000016529	Il10	0	0	0	0	0	0	0	0	0
ENSMUSG00000016534	Lamp2	15.2902	15.1097	14.938	15.3128	15.4059	15.3478	15.7769	15.7583	15.366
ENSMUSG00000016541	Atxn10	15.1991	14.9052	14.8067	15.1544	15.2933	15.2492	14.6842	14.6468	15.0863
ENSMUSG00000016552	Foxred2	7.54253	7.91192	8.02377	9.49259	9.50957	9.4388	8.8306	8.86858	8.33295
ENSMUSG00000016554	Eif3d	14.4573	14.1593	14.0465	13.4808	13.5991	13.4853	13.4803	13.4175	14.5566
ENSMUSG00000016559	H3f3b	16.0413	16.1307	16.0938	15.6906	15.7112	15.7062	15.8434	15.8109	16.344
ENSMUSG00000016619	Nup50	14.3323	13.9385	13.9054	13.7226	13.7835	13.7444	13.6464	13.6391	13.5363
ENSMUSG00000016624	Phf21b	7.43639	8.54564	8.81609	8.17795	8.00589	8.30599	8.66127	8.84669	8.34188
ENSMUSG00000016626	Nlrp14	0.206021	-0.153807	0.0676352	-0.153989	0.154627	-0.153462	-0.152218	-0.153121	-0.150702
ENSMUSG00000016637	Ift27	9.56649	9.71389	9.44489	10.2269	10.013	10.1911	10.1573	10.2581	11.5282
ENSMUSG00000016664	Pacsin2	13.3392	13.1625	13.262	13.0926	13.1237	13.1138	13.1311	13.1144	12.6552
ENSMUSG00000016756	Cmah	0.398968	0.571474	0.564598	0.397624	0.397382	0.39835	0.673749	0.644613	0.402163
ENSMUSG00000016757	Ttll12	14.4236	13.9624	14.0746	13.7726	13.7915	13.8111	13.9311	13.8472	13.7948
ENSMUSG00000016758	Bik	0.17123	0.574737	0.286302	0.170058	0.169848	0.298004	0.172188	0.30461	0.174013
ENSMUSG00000016763	Scube1	-0.78175	-0.643119	-0.782629	-0.782568	-0.782715	-0.782125	-0.781084	-0.781839	-0.771888
ENSMUSG00000016831	Tox4	12.1859	11.817	11.7257	12.0453	12.1393	12.0516	12.114	12.1183	11.5716
ENSMUSG00000016833	Mrps18c	10	10.4487	10.2278	10.0205	9.9217	10.0117	9.8559	9.87755	11.4449
ENSMUSG00000016918	Sulf1	0	0	0	0	0	0	0	0	0
ENSMUSG00000016921	Srsf6	14.8706	14.9448	14.8747	14.6594	14.5819	14.6243	14.647	14.6146	14.6619
ENSMUSG00000016933	Plcg1	12.5112	12.2927	12.4572	12.985	12.9376	13.0162	13.461	13.4618	13.0496
ENSMUSG00000016940	Kctd2	10.4241	10.7057	10.6497	11.2259	11.1459	11.1621	11.9064	11.7459	12.5836
ENSMUSG00000016942	Tmprss6	2.52271	3.0971	2.9255	3.43052	3.73365	3.71909	3.60113	3.99157	4.20351
ENSMUSG00000016946	Kctd5	11.9528	11.9921	11.9925	11.9353	11.9297	12.0023	11.8895	11.8947	11.7721
ENSMUSG00000016982	Pom121l2	0	0	0	0	0	0	0	0	0
ENSMUSG00000016984	Etaa1	10.4067	10.3262	10.2625	10.6789	10.9047	10.501	10.8382	10.7745	10.3808
ENSMUSG00000016995	Matn4	3.54187	2.84051	2.68429	2.98761	2.51388	3.16848	2.70743	2.46952	3.30604
ENSMUSG00000016998	Svs4	0	0	0	0	0	0	0	0	0
ENSMUSG00000017000	Svs6	0	0	0	0	0	0	0	0	0
ENSMUSG00000017002	Slpi	10.4586	11.0341	10.8875	11.4617	11.3701	11.4181	10.7167	10.7345	12.184
ENSMUSG00000017003	Svs3a	0	0	0	0	0	0	0	0	0
ENSMUSG00000017004	Svs5	0	0	0	0	0	0	0	0	0
ENSMUSG00000017007	Rbpjl	2.22877	1.91514	1.76962	1.86231	1.55696	1.43205	1.43657	1.81597	1.44203
ENSMUSG00000017009	Sdc4	14.7765	14.4046	14.2115	14.4479	14.5634	14.5203	14.7936	14.768	15.0438
ENSMUSG00000017049	Ccdc70	0	0	0	0	0	0	0	0	0
ENSMUSG00000017057	Il13ra1	10.7596	10.68	10.1951	11.6397	11.6371	11.6652	12.018	12.0368	11.2969
ENSMUSG00000017064	Prl5a1	-1.70205	-1.70427	-1.70504	-1.70482	-1.70536	-1.56999	-1.70003	-1.70233	-1.69664
ENSMUSG00000017119	Nbr1	14.2249	14.0448	14.1237	14.7307	14.8246	14.7567	14.7974	14.8152	14.0763
ENSMUSG00000017132	Cyth1	11.4269	11.5501	11.67	11.7686	11.7965	11.8854	11.9573	11.9976	11.8402
ENSMUSG00000017144	Rnd3	12.5276	12.2599	12.2349	11.9728	12.0921	11.9897	12.0598	12.0219	11.6407
ENSMUSG00000017146	Brca1	12.0881	12.04	11.9824	12.4223	12.6025	12.397	11.983	11.9319	10.9861
ENSMUSG00000017165	Gast	-1.70135	-1.70339	-1.7041	-1.58177	-1.70439	-1.70248	-1.6995	-1.70161	-1.6964
ENSMUSG00000017167	Cntnap1	6.47753	7.16942	6.94088	7.12216	7.08082	7.2853	7.989	7.87801	6.94169
ENSMUSG00000017176	Nt5c3b	11.4686	11.3596	11.2188	11.1226	11.2734	11.1589	11.143	11.2094	11.5485
ENSMUSG00000017188	Coa3	14.0172	14.1643	14.0015	14.1486	14.1194	14.1596	14.1274	14.1058	15.259
ENSMUSG00000017195	Zpbp2	2.26815	2.66735	2.98439	3.257	2.60121	3.06804	2.7003	3.12854	2.28359
ENSMUSG00000017204	Gsdma	3.63169	4.15369	4.09793	4.40244	4.81664	4.58855	4.34144	4.58968	4.75247
ENSMUSG00000017210	Med24	12.5505	12.43	12.5107	12.7054	12.7401	12.7033	12.7658	12.8082	12.3507
ENSMUSG00000017211	Gsdma2	-2.2712	-2.26354	-2.27194	-2.27189	-2.27202	-2.27151	-2.27071	-2.27127	-2.26987
ENSMUSG00000017221	Psmd3	15.1447	14.8842	14.8696	14.6816	14.6951	14.6643	14.8824	14.8043	15.5492
ENSMUSG00000017264	Exosc10	12.5555	12.1783	12.2156	12.0675	12.1342	12.0582	12.1187	12.0884	12.3257
ENSMUSG00000017286	Glod4	13.2566	13.0975	12.9844	13.1755	13.3459	13.2367	13.3801	13.402	13.5774
ENSMUSG00000017288	Vps53	12.7329	12.4552	12.5127	13.1355	13.2766	13.1811	13.2522	13.1848	13.5376
ENSMUSG00000017291	Taok1	14.2507	14.0714	14.2138	14.1215	14.1864	14.1114	14.0577	14.0496	12.9947
ENSMUSG00000017299	Dnttip1	11.4608	11.5572	11.5818	11.2366	11.0997	11.2691	11.2183	11.1631	11.7145
ENSMUSG00000017300	Tnnc2	-1.7023	-1.7046	-1.70539	-1.70516	-1.70571	-1.70357	-1.70022	-1.7026	-1.69673
ENSMUSG00000017307	Acot8	10.5248	10.742	10.7939	10.403	10.3298	10.341	10.4599	10.405	11.0172
ENSMUSG00000017309	Cd300lg	1.03378	1.03091	1.02998	1.51226	1.29767	1.03216	2.1087	1.03339	1.04202
ENSMUSG00000017310	Spint4	0	0	0	0	0	0	0	0	0
ENSMUSG00000017311	Pyy	0	0	0	0	0	0	0	0	0
ENSMUSG00000017314	Mpp2	8.17661	7.88343	6.91125	9.1826	9.06553	9.12159	9.86873	9.87545	8.87098
ENSMUSG00000017316	Ppy	0	0	0	0	0	0	0	0	0
ENSMUSG00000017344	Vtn	-2.08028	-2.08133	-2.08169	-2.05022	-2.08184	-2.08086	-2.07933	-2.08041	-2.07774
ENSMUSG00000017376	Nlk	12.4166	12.2796	12.3752	12.1165	12.1443	12.1197	12.4073	12.2984	12.1362
ENSMUSG00000017386	Traf4	15.0386	14.8976	14.9349	14.7405	14.8099	14.8364	14.841	14.8063	14.885
ENSMUSG00000017390	Aldoc	9.59607	9.97558	8.94754	11.0978	11.0358	11.0578	8.45703	8.21415	8.61089
ENSMUSG00000017400	Stac2	-1.14921	-1.15306	-0.861528	-1.15314	-1.15321	-1.15144	-1.14555	-1.14973	-1.1394
ENSMUSG00000017404	Rpl19	16.5013	16.7195	16.5478	16.2105	16.296	16.2729	16.041	16.0388	17.397
ENSMUSG00000017405	Nek8	10.7971	10.8428	10.894	11.4782	11.3681	11.499	10.8275	10.8972	10.7662
ENSMUSG00000017412	Cacnb4	5.25854	4.5851	4.53078	4.94865	4.82419	4.54977	4.65214	4.94084	5.18681
ENSMUSG00000017417	Plxdc1	5.15467	5.60812	4.60899	6.47385	6.52765	6.13118	7.00629	7.06947	6.73888
ENSMUSG00000017418	Arl5b	12.5347	12.2507	12.3145	11.9559	11.9787	11.8763	11.9179	11.9828	10.8037
ENSMUSG00000017421	Zfp207	14.6584	14.5754	14.4907	14.1181	14.1685	14.112	13.9076	13.902	13.4091
ENSMUSG00000017428	Psmd11	14.0291	13.944	13.8467	13.8368	13.9221	13.8665	13.9236	13.8772	13.7833
ENSMUSG00000017446	C1qtnf1	7.32646	7.23409	6.96204	8.95208	8.96321	9.00417	9.0718	9.15732	8.53636
ENSMUSG00000017453	Pipox	3.11457	3.62646	3.44389	2.94969	2.83785	3.66567	3.94007	3.59918	2.48189
ENSMUSG00000017466	Timp2	10.887	10.7803	10.7504	12.756	12.7929	12.7433	13.7363	13.6243	13.5464
ENSMUSG00000017478	Zc3h18	13.1494	13.1282	13.2177	13.0995	13.0854	13.0473	13.0186	13.0046	12.4922
ENSMUSG00000017485	Top2b	14.1836	13.9959	14.1764	13.7362	13.8171	13.7182	13.6191	13.6222	13.0757
ENSMUSG00000017491	Rarb	-1.32757	-1.3307	-1.33178	-1.33147	-1.23929	-1.14202	-1.32474	-1.32797	-1.31998
ENSMUSG00000017493	Igfbp4	11.0467	11.0023	10.9479	11.4631	11.4469	11.4796	12.4578	12.3457	12.6428
ENSMUSG00000017499	Cdc6	11.5441	11.3492	11.5684	10.8414	10.8131	10.7842	10.4126	10.3849	10.1975
ENSMUSG00000017548	Suz12	14.0547	14.0215	14.1079	13.7349	13.7414	13.7502	13.5664	13.5133	12.7
ENSMUSG00000017550	Atad5	12.2054	12.0209	12.268	11.2524	11.3371	11.1872	10.9279	10.8254	9.2115
ENSMUSG00000017561	Crlf3	12.6062	12.7528	12.7775	12.2292	12.1715	12.2184	11.5519	11.5868	11.3837
ENSMUSG00000017588	Krt27	1.50353	1.91151	1.49761	1.65471	1.49704	1.50101	1.50796	1.67887	1.51627
ENSMUSG00000017607	Tns4	8.18608	8.26183	8.13251	9.0573	9.35307	9.08331	8.68828	8.56261	7.59378
ENSMUSG00000017615	Tnfaip1	14.2835	13.9817	13.9964	13.8875	13.9134	13.9012	13.7632	13.7195	13.5906
ENSMUSG00000017631	Abr	12.9635	13.0028	13.0358	14.1577	14.1709	14.1779	14.2061	14.2119	13.2683
ENSMUSG00000017639	Rab11fip4	4.86169	5.51016	5.69879	5.30331	5.87658	5.66994	5.43346	5.5114	5.48349
ENSMUSG00000017652	Cd40	-1.70249	-1.70483	-1.63543	-1.70541	-1.70598	-1.70378	-1.63015	-1.70279	-1.6968
ENSMUSG00000017664	Slc35c2	12.6756	12.4705	12.5851	12.1192	12.1694	12.1052	12.3652	12.3996	12.9763
ENSMUSG00000017667	Zfp334	8.54062	8.44556	8.489	8.36497	8.59652	8.13149	8.31928	8.63132	8.35785
ENSMUSG00000017670	Elmo2	12.0137	11.9707	12.0581	12.2843	12.3157	12.3694	12.486	12.3761	11.5379
ENSMUSG00000017677	Wsb1	13.4039	13.8146	13.6436	13.5394	13.4414	13.5207	13.1129	13.1328	12.2938
ENSMUSG00000017679	Ttpal	12.4862	12.2267	12.2207	12.2106	12.2534	12.2316	12.1198	12.1404	11.7375
ENSMUSG00000017686	Rhot1	13.8471	13.68	13.5913	13.2806	13.323	13.3199	13.3308	13.355	12.9341
ENSMUSG00000017688	Hnf4g	2.84227	2.17871	2.29895	3.20606	3.01652	3.11838	2.03459	2.97469	2.04586
ENSMUSG00000017692	Rhbdl3	1.99595	2.43732	2.42122	3.24785	2.7029	2.17638	3.07525	3.81858	2.01792
ENSMUSG00000017697	Ada	12.5529	12.4347	12.1885	12.7632	12.7925	12.7821	12.43	12.3699	13.2098
ENSMUSG00000017707	Serinc3	14.2656	14.2347	14.1589	14.6921	14.7826	14.7375	15.308	15.3248	14.9427
ENSMUSG00000017713	Tha1	9.63057	9.78092	9.75445	9.51248	9.50553	9.45677	9.85689	9.95408	10.6077
ENSMUSG00000017715	Pgs1	13.5679	13.3805	13.519	13.3306	13.3392	13.3843	13.1738	13.1897	13.5609
ENSMUSG00000017716	Birc5	12.9047	12.9934	12.88	12.9361	12.9849	12.8732	12.4616	12.3342	13.5459
ENSMUSG00000017718	Afmid	9.67266	9.67439	9.57113	9.99684	9.6785	9.91119	9.51713	9.62956	9.81873
ENSMUSG00000017720	Trp53tg5	3.22635	3.21105	3.32584	2.99535	2.94031	2.8042	3.18556	3.55508	2.69174
ENSMUSG00000017721	Pigt	13.4677	13.1302	13.0174	13.395	13.5044	13.4898	14.091	13.9805	14.3093
ENSMUSG00000017723	Wfdc2	3.36848	4.95549	5.42115	6.40024	6.07555	6.26513	6.19011	6.16032	7.88759
ENSMUSG00000017724	Etv4	12.0619	11.8055	11.8459	11.6474	11.6522	11.7708	11.3271	11.2782	11.4667
ENSMUSG00000017733	Eppin	0	0	0	0	0	0	0	0	0
ENSMUSG00000017734	Dbndd2	6.53941	7.11451	6.96698	7.27834	7.27697	7.33556	6.62827	7.27512	7.44842
ENSMUSG00000017737	Mmp9	5.02415	5.25869	4.2739	7.56919	7.63496	7.39113	8.0346	7.79514	7.80774
ENSMUSG00000017740	Slc12a5	4.91108	6.0376	6.2489	7.71078	7.24648	7.248	7.71268	7.75856	7.35406
ENSMUSG00000017747	Ghdc	12.1513	12.0321	12.0419	12.2159	12.1973	12.1576	12.3866	12.2856	12.7297
ENSMUSG00000017754	Pltp	10.9114	10.888	10.7907	11.3899	11.4323	11.2859	11.888	11.8454	11.6493
ENSMUSG00000017756	Slc12a7	12.9828	12.6043	12.7227	13.577	13.5956	13.613	13.9887	13.8783	13.2466
ENSMUSG00000017760	Ctsa	14.8799	14.7222	14.6682	15.3147	15.3833	15.3688	15.6813	15.6195	16.0473
ENSMUSG00000017764	Zswim1	10.8768	10.5593	10.5797	10.5607	10.5933	10.5863	10.6956	10.6141	10.3262
ENSMUSG00000017765	Slc12a4	13.1547	12.6414	12.6697	12.6677	12.6585	12.7437	13.3007	13.3066	13.3636
ENSMUSG00000017767	Spata25	1.77392	1.91055	2.02042	1.96674	1.83751	2.25081	2.02434	1.9954	1.78554
ENSMUSG00000017774	Myo1c	14.9999	14.7262	14.8488	15.3092	15.3667	15.4037	14.9754	14.9303	14.2956
ENSMUSG00000017776	Crk	14.8473	14.674	14.6375	14.998	15.0596	15.0339	14.747	14.7493	14.1317
ENSMUSG00000017778	Cox7c	12.8462	13.5743	13.4069	13.3199	13.1123	13.353	13.2639	13.3185	14.8075
ENSMUSG00000017781	Pitpna	14.0041	13.9113	13.7904	14.6883	14.7396	14.734	14.7028	14.7296	14.7806
ENSMUSG00000017801	Mlx	12.6412	12.6581	12.6333	12.5295	12.5809	12.5609	12.4977	12.4928	12.4911
ENSMUSG00000017802	Retreg3	13.8155	13.6304	13.5169	13.717	13.799	13.7768	14.3184	14.2833	14.117
ENSMUSG00000017817	Jph2	-0.50492	-0.267252	-0.382815	-0.505746	-0.505894	-0.505299	-0.504245	-0.50501	-0.502922
ENSMUSG00000017830	Dhx58	6.04562	6.26378	6.25259	6.16639	6.10815	6.01231	6.42424	6.27209	6.51404
ENSMUSG00000017831	Rab5a	12.7548	12.7514	12.6494	12.6205	12.7261	12.6998	12.7093	12.6567	11.5041
ENSMUSG00000017832	Hspb9	2.02199	2.27854	2.37044	2.7618	2.01498	2.58689	2.19876	2.56619	3.16544
ENSMUSG00000017837	Nkiras2	13.1273	13.0319	12.9552	12.7397	12.7699	12.774	12.7118	12.7016	12.5472
ENSMUSG00000017843	Ppp2r5c	13.692	13.426	13.3438	13.3866	13.4787	13.3789	13.2706	13.2732	13.7267
ENSMUSG00000017858	Ift52	12.989	12.9127	12.7656	12.9954	13.0044	12.9893	13.0024	13.0923	13.457
ENSMUSG00000017861	Mybl2	11.9799	11.6663	11.8869	10.969	11.0442	10.9597	10.385	10.413	10.4863
ENSMUSG00000017868	Sgk2	9.84826	9.26151	9.6727	10.7565	10.7566	10.6908	10.4417	10.53	10.4354
ENSMUSG00000017897	Eya2	12.1401	11.8747	11.4585	12.9713	13.0986	13.0185	12.573	12.5488	12.3729
ENSMUSG00000017922	Prl3c1	-2.08056	-2.08177	-2.08219	-2.08207	-2.08237	-2.08123	-2.07947	-2.04447	-2.07763
ENSMUSG00000017929	B4galt5	12.1415	11.9324	12.0252	12.1931	12.2647	12.2744	13.0856	12.9557	12.237
ENSMUSG00000017943	Gdap1l1	5.74104	5.76551	5.99103	3.47133	3.55499	3.3869	3.43323	3.39995	3.4857
ENSMUSG00000017950	Hnf4a	6.03762	5.8539	6.19759	8.46891	8.66067	8.41072	8.56785	8.41362	7.36986
ENSMUSG00000017969	Ptgis	-0.7553	-0.342382	-0.756006	-0.755956	-0.756074	-0.755602	-0.754763	-0.755372	-0.747208
ENSMUSG00000017978	Cadps2	-0.682262	-0.457222	-0.682955	-0.372358	-0.683022	-0.682558	-0.681734	-0.682332	-0.676046
ENSMUSG00000017999	Ddx27	14.7323	14.51	14.6187	13.2977	13.3861	13.3357	13.3079	13.3003	13.4255
ENSMUSG00000018001	Cyth3	10.694	10.8949	11.009	11.1128	11.0985	11.1275	11.1317	11.1667	10.858
ENSMUSG00000018008	Cyth4	5.64359	5.46895	6.08806	6.42551	6.56709	6.30525	6.34439	5.83705	6.47492
ENSMUSG00000018012	Rac3	8.94632	9.13825	9.05598	9.54452	9.46098	9.6646	9.35055	9.20237	10.0154
ENSMUSG00000018040	Rrp7a	13.7645	13.4102	13.2854	13.1746	13.3489	13.2146	13.3242	13.3937	13.6756
ENSMUSG00000018042	Cyb5r3	14.5262	14.3847	14.3848	14.6885	14.7301	14.7345	14.6099	14.619	15.2511
ENSMUSG00000018068	Ints2	13.5564	13.5283	13.573	12.8045	12.8133	12.7439	13.0539	12.9788	11.6882
ENSMUSG00000018076	Med13l	13.2194	13.1295	13.4084	12.427	12.3102	12.3496	12.4346	12.4108	10.5231
ENSMUSG00000018102	Hist1h2bc	9.87715	10.3282	10.2156	11.138	11.1194	11.1687	11.9388	11.8977	13.1918
ENSMUSG00000018126	Baiap2l2	5.13509	5.43543	4.87616	7.33289	6.98576	7.39852	7.29652	7.12727	7.32492
ENSMUSG00000018143	Mafk	13.5469	13.1234	13.3151	12.0877	12.0366	12.0215	11.8513	11.924	11.6025
ENSMUSG00000018160	Med1	13.7511	13.7566	13.9401	13.7338	13.7781	13.6927	13.7664	13.8294	12.9786
ENSMUSG00000018166	Erbb3	5.90687	6.14669	5.59442	6.20656	6.28973	6.23536	5.6157	5.89286	5.48762
ENSMUSG00000018167	Stard3	12.0478	12.0897	11.9489	12.5771	12.6675	12.7036	13.0652	12.9628	13.1787
ENSMUSG00000018168	Ikzf3	-2.27119	-2.27172	-2.2719	-2.2639	-2.27198	-2.27148	-2.27071	-2.27126	-2.2699
ENSMUSG00000018169	Mfng	2.97841	4.04847	4.59269	4.75366	4.08972	4.05666	5.14262	4.36448	3.02024
ENSMUSG00000018171	Vmp1	15.1098	15.3546	15.1677	15.583	15.5112	15.6154	15.9491	15.9196	15.9983
ENSMUSG00000018189	Uchl5	12.0029	11.9161	11.8913	11.5723	11.591	11.5938	11.4533	11.4288	12.0769
ENSMUSG00000018196	Glrx2	10.7668	11.1707	11.2005	11.1891	11.0469	11.2411	11.1617	11.1506	12.0493
ENSMUSG00000018199	Trove2	12.4979	12.2216	12.2321	12.2798	12.3661	12.2876	12.5084	12.529	11.7664
ENSMUSG00000018209	Stk4	13.0243	12.8619	12.9546	12.9642	13.0865	12.9836	12.9344	12.909	12.4307
ENSMUSG00000018211	Wfdc15b	0	0	0	0	0	0	0	0	0
ENSMUSG00000018217	Pmp22	10.2613	10.2927	10.3069	9.71414	9.91731	9.67161	10.3336	10.1151	10.2632
ENSMUSG00000018238	Gdf9	5.77589	5.2918	5.4956	4.37658	4.46992	4.70172	4.64308	5.29638	5.11632
ENSMUSG00000018239	Zcchc10	11.9661	12.0759	12.1512	10.841	10.8763	10.8827	10.3777	10.4787	10.8932
ENSMUSG00000018259	Prl8a2	0	0	0	0	0	0	0	0	0
ENSMUSG00000018263	Tbx5	0	0	0	0	0	0	0	0	0
ENSMUSG00000018286	Psmb6	13.8663	13.9535	13.7848	13.9844	13.9316	13.981	13.9793	13.9636	15.3553
ENSMUSG00000018287	Spag7	10.348	10.5072	10.3688	11.0691	10.9793	11.0453	11.0404	10.961	11.9197
ENSMUSG00000018293	Pfn1	16.0747	15.9968	15.9146	16.2958	16.3357	16.3185	16.0415	16.0336	16.8353
ENSMUSG00000018322	Tomm34	12.8807	12.9004	12.9898	13.0309	13.143	13.0621	12.9865	12.9729	13.4666
ENSMUSG00000018326	Ywhab	15.5154	15.2123	15.1772	15.2125	15.325	15.2809	15.2352	15.2485	15.1844
ENSMUSG00000018334	Ksr1	10.8506	10.9505	10.9301	11.4888	11.4391	11.4103	11.7896	11.8173	11.2634
ENSMUSG00000018339	Gpx3	6.60997	6.53494	6.43069	6.5897	6.61529	6.97242	6.43973	7.39941	8.36937
ENSMUSG00000018340	Anxa6	11.956	11.6904	11.5361	12.2671	12.4876	12.3302	11.9691	12.019	12.2766
ENSMUSG00000018341	Il12rb2	2.67492	2.48173	2.39449	1.79259	1.85381	1.72378	2.16805	2.35565	1.73723
ENSMUSG00000018347	Zkscan6	11.2772	11.0259	10.8816	10.9087	11.0078	11.0713	11.0777	11.0917	11.4545
ENSMUSG00000018362	Kpna2	14.8483	14.7773	14.6181	14.3694	14.4493	14.296	14.1033	14.0306	14.1935
ENSMUSG00000018363	Smurf2	13.427	13.2787	13.2694	13.0932	13.1235	13.0623	13.1607	13.1565	12.3341
ENSMUSG00000018372	Cep95	10.3509	10.7603	10.7744	10.7376	10.686	10.7503	10.7999	10.7182	10.7923
ENSMUSG00000018377	Vezf1	13.4913	13.3617	13.454	13.1879	13.2672	13.2777	13.3154	13.3729	12.7557
ENSMUSG00000018378	Cuedc1	10.8774	10.9524	10.8454	11.9081	11.8828	11.9203	12.326	12.3844	12.9174
ENSMUSG00000018379	Srsf1	15.9451	15.5924	15.642	14.7337	14.7911	14.7492	14.5368	14.5081	14.394
ENSMUSG00000018381	Abi3	2.55299	2.61945	2.40901	2.61053	2.79599	2.63621	2.88407	2.74493	2.3081
ENSMUSG00000018387	Shroom1	2.612	3.0587	2.84926	2.95504	2.73159	3.16798	3.75967	3.59797	2.6316
ENSMUSG00000018395	Kif3a	11.9196	11.9626	11.9316	12.2205	12.3018	12.1831	12.6455	12.6754	12.6503
ENSMUSG00000018398	Sept8	14.1318	14.1537	14.2167	14.5663	14.56	14.5963	14.4646	14.4684	13.8565
ENSMUSG00000018401	Mtmr4	12.9595	12.4711	12.529	13.2245	13.2345	13.1635	13.3164	13.3322	12.3669
ENSMUSG00000018405	Mrm1	11.5848	11.5764	11.4837	11.4175	11.3857	11.4341	11.5719	11.5305	11.8917
ENSMUSG00000018411	Mapt	10.1336	10.1901	10.0143	11.3427	11.3157	11.4492	10.3598	10.2208	10.2729
ENSMUSG00000018412	Kansl1	13.349	13.2461	13.4327	13.153	13.194	13.2105	13.238	13.28	12.2518
ENSMUSG00000018415	Gid4	12.964	12.6863	12.8614	12.4151	12.5088	12.4602	12.2906	12.3989	12.2283
ENSMUSG00000018417	Myo1b	13.1979	13.0563	12.9313	13.2286	13.276	13.269	12.9408	12.9122	12.2679
ENSMUSG00000018425	Dhx40	12.8493	12.5841	12.4281	12.7561	12.9127	12.8521	12.4471	12.5079	12.0162
ENSMUSG00000018427	Ypel2	8.16771	8.12239	7.82575	10.5742	10.6361	10.6788	11.4517	11.5581	10.898
ENSMUSG00000018428	Akap1	13.6987	13.5827	13.657	13.1788	13.1668	13.2139	13.4488	13.3589	12.7431
ENSMUSG00000018433	Nol11	14.2301	13.9061	13.8795	12.8557	12.9426	12.8516	13.1684	13.1896	12.7442
ENSMUSG00000018442	Derl2	13.3933	13.3883	13.184	13.2024	13.2385	13.184	13.4763	13.5315	13.8058
ENSMUSG00000018446	C1qbp	15.535	15.5905	15.5938	14.6077	14.6435	14.6004	14.8287	14.7672	15.2525
ENSMUSG00000018449	Rpain	10.4768	10.8396	10.6121	10.8903	10.6623	10.8718	10.7243	10.6093	11.618
ENSMUSG00000018451	6330403K07Rik	3.90158	3.83106	4.12601	3.74829	4.02019	3.34209	3.62951	3.57289	3.10272
ENSMUSG00000018459	Slc13a3	0.82191	1.36916	0.819093	0.819291	0.818819	0.820709	1.37619	0.821626	0.828059
ENSMUSG00000018470	Kcnab3	6.21782	6.36441	6.49794	6.97568	6.53557	6.89458	7.10341	6.42653	6.69966
ENSMUSG00000018474	Chd3	15.2549	15.3005	15.6027	15.6899	15.6212	15.6766	15.693	15.7118	14.819
ENSMUSG00000018476	Kdm6b	14.1264	13.9602	14.0105	13.7386	13.654	13.7896	13.8998	13.9263	12.707
ENSMUSG00000018479	1700125H20Rik	1.16526	1.31656	2.13032	1.16128	1.16056	1.68211	1.16848	1.16483	2.14495
ENSMUSG00000018481	Appbp2	13.7384	13.4666	13.4246	13.7183	13.7685	13.7311	13.896	13.9229	13.0023
ENSMUSG00000018486	Wnt9b	-2.08028	-2.08133	-2.08169	-2.05022	-2.08184	-2.08086	-2.07933	-2.08041	-2.07774
ENSMUSG00000018500	Adora2b	6.81435	7.43655	6.56123	8.04596	7.74693	7.85832	8.17321	8.19701	8.09987
ENSMUSG00000018501	Ncor1	14.6554	14.599	14.8152	14.8443	14.9232	14.8861	14.9944	15.0194	13.5416
ENSMUSG00000018507	Trpv2	4.0643	2.97857	3.44776	3.99854	3.18759	4.01589	3.02638	3.79541	3.86168
ENSMUSG00000018509	Cenpv	12.0714	12.4573	12.4403	12.1556	11.9799	12.1313	11.961	11.8807	13.0521
ENSMUSG00000018537	Pcgf2	11.7513	11.9793	12.0685	11.8232	11.6946	11.8496	11.8161	11.749	11.8394
ENSMUSG00000018541	Cwc25	11.8256	11.7366	11.6923	11.5934	11.6668	11.6648	11.6341	11.775	11.0206
ENSMUSG00000018543	1700001P01Rik	4.13505	4.70239	4.49946	4.12834	4.10975	4.21047	4.10013	3.45348	4.55335
ENSMUSG00000018547	Pip4k2b	12.9261	12.6882	12.8921	12.9081	12.9821	12.9459	13.012	13.0177	12.3578
ENSMUSG00000018548	Trim37	12.845	12.4813	12.352	12.6257	12.7991	12.6932	12.8874	12.8007	12.2215
ENSMUSG00000018554	Ybx2	3.79021	4.61571	4.15363	4.73735	4.85171	4.3234	3.79396	4.25238	3.25098
ENSMUSG00000018559	Ctdnep1	13.3188	13.2437	13.2364	13.2545	13.2938	13.2836	13.3304	13.2685	14.0881
ENSMUSG00000018565	Elp5	13.0053	13.0946	13.2096	12.59	12.565	12.634	12.5517	12.4896	13.4096
ENSMUSG00000018566	Slc2a4	2.56748	3.72187	3.38738	3.58526	3.54116	3.15256	3.23933	2.86292	2.5897
ENSMUSG00000018567	Gabarap	13.8851	14.2823	14.1767	15.0555	15.0373	15.0824	15.0371	14.995	16.0746
ENSMUSG00000018569	Cldn7	1.36375	1.92785	2.07691	1.49243	1.35968	1.36217	1.36655	1.84675	1.37185
ENSMUSG00000018570	2810408A11Rik	9.32443	9.36084	9.07872	9.8264	9.84075	9.75773	9.93015	9.8778	10.434
ENSMUSG00000018572	Phf23	13.8655	13.7346	13.6111	13.6401	13.6456	13.6902	13.6406	13.5991	14.2345
ENSMUSG00000018574	Acadvl	12.6153	12.6646	12.6335	13.0366	13.1379	13.1023	12.9779	13.044	12.7207
ENSMUSG00000018581	Dnah11	1.99878	2.45796	2.63692	2.13125	2.39107	2.2715	2.81756	2.63271	2.01266
ENSMUSG00000018583	G3bp1	16.1368	15.8816	15.8475	15.5591	15.6196	15.5419	15.57	15.5399	15.6483
ENSMUSG00000018585	Atox1	13.0748	13.7485	13.6448	13.8699	13.6853	13.9695	13.8473	13.8482	15.6838
ENSMUSG00000018589	Glra2	0	0	0	0	0	0	0	0	0
ENSMUSG00000018593	Sparc	15.6912	15.6386	15.4803	16.0978	16.137	16.1281	17.0272	16.9998	17.1616
ENSMUSG00000018595	Glra4	2.25783	3.38986	3.31549	2.80567	3.15394	3.19588	2.59191	2.5543	2.27586
ENSMUSG00000018599	Mief2	11.0258	11.0141	10.8187	11.0677	11.0813	11.0648	11.4246	11.3263	12.0421
ENSMUSG00000018604	Tbx3	6.61864	6.17611	6.40328	6.70363	6.44376	6.8467	8.01006	7.78266	6.21008
ENSMUSG00000018620	Mmp20	0	0	0	0	0	0	0	0	0
ENSMUSG00000018623	Mmp7	0	0	0	0	0	0	0	0	0
ENSMUSG00000018634	Crhr1	-2.08022	-2.08124	-2.08159	-2.08149	-2.05134	-2.08078	-2.0793	-2.08035	-2.07776
ENSMUSG00000018648	Dusp14	11.2395	11.0967	11.2032	10.6967	10.7799	10.5797	11.3493	11.2319	11.7305
ENSMUSG00000018651	Tada2a	12.143	12.1513	12.2583	11.252	11.4234	11.3663	11.5499	11.5164	11.4501
ENSMUSG00000018654	Ikzf1	-0.680584	-0.436398	-0.681418	-0.68136	-0.189731	-0.680941	-0.679951	-0.680669	-0.673625
ENSMUSG00000018656	Tcaf3	0	0	0	0	0	0	0	0	0
ENSMUSG00000018659	Pnpo	12.079	11.7666	11.8192	11.3512	11.3207	11.378	11.6129	11.6642	12.1548
ENSMUSG00000018661	Cog1	11.9523	11.6413	11.5424	12.3903	12.4159	12.3465	12.6821	12.5583	12.0118
ENSMUSG00000018666	Cbx1	13.6726	13.5406	13.5741	13.0643	13.1592	13.0479	13.3179	13.3201	13.3373
ENSMUSG00000018669	Cdk5rap3	12.8534	12.6741	12.6363	13.0619	13.1615	13.0938	13.1343	13.2006	14.3056
ENSMUSG00000018672	Copz2	1.43714	1.5919	1.43164	1.83096	1.70982	2.2962	2.04351	1.43659	1.44901
ENSMUSG00000018677	Slc25a39	15.6627	15.6077	15.5415	15.5906	15.6405	15.6175	15.5976	15.5635	16.3804
ENSMUSG00000018678	Sp2	11.5592	11.5296	11.6472	11.1069	11.0794	11.2415	10.791	10.7161	9.84878
ENSMUSG00000018697	Aatf	13.085	12.9238	13.0217	12.3493	12.334	12.3131	12.4215	12.4495	13.207
ENSMUSG00000018698	Lhx1	-1.21066	-1.21449	-1.21546	-1.01111	-1.2155	-1.21277	-1.09256	-1.21115	-1.20137
ENSMUSG00000018707	Dync1h1	15.4661	15.2258	15.5625	15.4807	15.4644	15.441	15.7831	15.768	15.1572
ENSMUSG00000018727	Cpsf4l	3.43851	3.9673	4.42282	5.19398	4.60293	4.8345	4.55607	5.35401	4.13024
ENSMUSG00000018733	Pex12	11.3931	11.3479	11.2609	11.1097	11.0478	11.0949	11.2985	11.3472	11.2875
ENSMUSG00000018736	Ndel1	13.304	13.27	13.2585	13.1767	13.1851	13.1875	12.9543	12.918	12.3169
ENSMUSG00000018740	Slc25a35	4.27358	4.7891	5.01033	5.44182	5.51987	5.64904	5.83133	5.66409	5.36116
ENSMUSG00000018750	Zbtb4	11.6087	11.6126	11.5609	12.4455	12.4109	12.4443	12.5432	12.5672	11.8496
ENSMUSG00000018752	Tnfsfm13	6.92587	6.6522	6.63027	7.90574	7.84161	7.89371	7.57164	7.45131	8.08953
ENSMUSG00000018761	Mpdu1	13.7933	13.8832	13.7476	13.9355	13.9182	13.9496	14.179	14.1042	14.7753
ENSMUSG00000018765	Fxr2	14.4694	14.4332	14.5788	14.0617	14.0197	14.077	14.159	14.1381	14.2082
ENSMUSG00000018770	Atp5g3	14.3396	14.7944	14.719	14.7422	14.6636	14.8029	14.7505	14.7395	15.7176
ENSMUSG00000018774	Cd68	11.5474	11.7226	11.4299	12.4834	12.6764	12.6653	10.9795	10.8739	11.11
ENSMUSG00000018776	Slc35g3	3.46785	2.82876	3.24462	2.92534	2.63138	2.84377	2.7519	3.54828	2.59231
ENSMUSG00000018796	Acsl1	11.5998	11.2958	11.1373	11.8473	11.986	11.8352	12.0765	12.1048	11.215
[truncated: 50,638 more rows]
