# Supplementary material for: Nuclear to cytoplasmic transport is a druggable dependency in MYC-driven hepatocellular carcinoma
Source: Nat Commun. 2024 Feb 1;15:963. doi: 10.1038/s41467-024-45128-y (PMC10834515; doi:10.1038/s41467-024-45128-y)
Supplement: Supplementary file 6 — Supplementary Data 2 [file 41467_2024_45128_MOESM6_ESM.xlsx]

## Sheet: SupDat2_CRISPR screen scores
Gene	CONTROL.beta	CONTROL.wald.fdr	SL.beta	SL.wald.fdr	MOUSE_SYMBOL_REFGENOME	MOUSE_ID	MOUSE_ENSEMBL	HUMAN_ID	HUMAN_SYMBOL	HUMAN_ENSEMBL
0610009B22Rik	-0.071927	0.70542	0.021802	0.86997	0610009B22Rik	66050	ENSMUSG00000007777	NA	NA	NA
0610010F05Rik	-0.06368	0.77467	-0.093078	0.43583	0610010F05Rik	71675	ENSMUSG00000042208	84542	KIAA1841	ENSG00000162929
0610010K14Rik	-0.16652	0.34478	-0.14425	0.23387	0610010K14Rik	104457	ENSMUSG00000020831	124944	C17orf49	ENSG00000258315
0610030E20Rik	-0.049938	0.84536	-0.10839	0.39223	0610030E20Rik	68364	ENSMUSG00000058706	388969	C2orf68	ENSG00000168887
0610037L13Rik	-0.043733	0.84424	0.14687	0.14296	0610037L13Rik	74098	ENSMUSG00000028608	54987	CZIB	ENSG00000162384
0610040J01Rik	0.15675	0.25423	0.14252	0.14049	0610040J01Rik	76261	ENSMUSG00000060512	55286	C4orf19	ENSG00000154274
1110004F10Rik	0.12323	0.43327	0.13	0.20309	1110004F10Rik	56372	ENSMUSG00000030663	10944	C11orf58	ENSG00000110696
1110008L16Rik	-0.10993	0.5208	-0.024397	0.8528	1110008L16Rik	66132	ENSMUSG00000021023	9692	KIAA0391	ENSG00000100890
1110008P14Rik	0.10035	0.60699	0.0032133	0.984	1110008P14Rik	73737	ENSMUSG00000039195	79095	C9orf16	ENSG00000171159
1110012L19Rik	-0.038943	0.83961	0.036313	0.7488	1110012L19Rik	68618	ENSMUSG00000045237	NA	NA	NA
1110017D15Rik	0.065059	0.75681	0.21821	0.021655	1110017D15Rik	73721	ENSMUSG00000028441	84688	C9orf24	ENSG00000164972
1110025L11Rik	0.11567	0.44483	0.026528	0.83639	1110025L11Rik	68637	ENSMUSG00000068073	NA	NA	NA
1110032A03Rik	-0.033518	0.89357	0.16872	0.09717	1110032A03Rik	68721	ENSMUSG00000037971	64776	C11orf1	ENSG00000137720
1110032F04Rik	0.10795	0.56502	0.091201	0.44679	1110032F04Rik	68725	ENSMUSG00000046999	401097	C3orf80	ENSG00000180044
1110038F14Rik	0.14938	0.46959	0.073639	0.63292	1110038F14Rik	117171	ENSMUSG00000063236	65265	C8orf33	ENSG00000182307
1110051M20Rik	0.13619	0.38277	0.2948	0.00082432	1110051M20Rik	228356	ENSMUSG00000040591	79096	C11orf49	ENSG00000149179
1110059E24Rik	-0.047082	0.81673	-0.081661	0.44586	1110059E24Rik	66206	ENSMUSG00000035171	138241	C9orf85	ENSG00000155621
1110059G10Rik	0.19801	0.11209	0.099527	0.34325	1110059G10Rik	66202	ENSMUSG00000032551	57456	KIAA1143	ENSG00000163807
1110065P20Rik	-0.058108	0.82381	-0.41903	7.83e-05	1110065P20Rik	68920	ENSMUSG00000078570	127687	C1orf122	ENSG00000197982
1190002N15Rik	-0.083641	0.6994	-0.28443	0.0060475	1190002N15Rik	68861	ENSMUSG00000045414	205428	DIPK2A	ENSG00000181744
1190005I06Rik	-0.084136	0.77872	-0.082046	0.6134	1190005I06Rik	68918	ENSMUSG00000043687	NA	NA	NA
1190007I07Rik	-0.10907	0.57608	-0.30888	0.0019681	1190007I07Rik	544717	ENSMUSG00000063320	728568	C12orf73	ENSG00000204954
1300017J02Rik	-0.117	0.46512	0.20435	0.021376	1300017J02Rik	71775	ENSMUSG00000033688	NA	NA	NA
1500009L16Rik	-0.16139	0.55776	-0.14586	0.40967	1500009L16Rik	69784	ENSMUSG00000087651	387882	C12orf75	ENSG00000235162
1500015O10Rik	-0.021576	0.93831	-0.0236	0.86347	1500015O10Rik	78896	ENSMUSG00000026051	84417	C2orf40	ENSG00000119147
1600002K03Rik	0.10719	0.5264	0.093944	0.39466	1600002K03Rik	69770	ENSMUSG00000035595	55009	C19orf24	ENSG00000228300
1600012H06Rik	-0.045892	0.8322	-0.26554	0.0041825	1600012H06Rik	67912	ENSMUSG00000050088	387263	C6orf120	ENSG00000185127
1600014C10Rik	-0.34083	0.010291	-0.26688	0.0088279	1600014C10Rik	72244	ENSMUSG00000054676	83636	C19orf12	ENSG00000131943
1600014C23Rik	-0.095997	0.58352	0.0094067	0.94605	1600014C23Rik	72240	ENSMUSG00000094690	NA	NA	NA
1600015I10Rik	0.10613	0.63244	-0.050032	0.7447	1600015I10Rik	69761	ENSMUSG00000029813	NA	NA	NA
1700001C02Rik	0.089451	0.72175	0.12844	0.34794	1700001C02Rik	75434	ENSMUSG00000029182	339778	C2orf70	ENSG00000173557
1700001C19Rik	0.10233	0.57996	0.096482	0.40911	1700001C19Rik	75462	ENSMUSG00000047150	NA	NA	NA
1700001F09Rik	-0.43137	0.00032423	-0.66355	2.01e-13	1700001F09Rik	71826	ENSMUSG00000095384	NA	NA	NA
1700001J03Rik	0.26072	0.00677	0.30598	4.92e-05	1700001J03Rik	69282	ENSMUSG00000095040	NA	NA	NA
1700001K19Rik	0.00088458	0.99734	0.0020178	0.98824	1700001K19Rik	66323	ENSMUSG00000056508	NA	NA	NA
1700001L19Rik	0.039745	0.85349	-0.006792	0.96221	1700001L19Rik	69315	ENSMUSG00000021534	134121	C5orf49	ENSG00000215217
1700001O22Rik	-0.029687	0.92336	0.10703	0.4046	1700001O22Rik	73598	ENSMUSG00000044320	375759	C9orf50	ENSG00000179058
1700001P01Rik	-0.035453	0.92215	-0.14463	0.31972	1700001P01Rik	72215	ENSMUSG00000018543	388381	C17orf98	ENSG00000275489
1700003E16Rik	0.27599	0.063841	0.092401	0.49575	1700003E16Rik	71837	ENSMUSG00000030030	388963	C2orf81	ENSG00000284308
1700003F12Rik	0.063819	0.8173	-0.084254	0.5795	1700003F12Rik	75480	ENSMUSG00000038523	128864	C20orf144	ENSG00000149609
1700006A11Rik	-0.1045	0.59047	0.20231	0.043358	1700006A11Rik	71824	ENSMUSG00000027973	NA	NA	NA
1700007K13Rik	0.2236	0.16704	0.10995	0.40055	1700007K13Rik	69327	ENSMUSG00000026831	138162	C9orf116	ENSG00000160345
1700008O03Rik	0.041673	0.83656	0.016593	0.89812	1700008O03Rik	69349	ENSMUSG00000008028	342918	C19orf81	ENSG00000235034
1700008P02Rik	0.015277	0.95787	0.062771	0.60699	1700008P02Rik	69347	ENSMUSG00000069118	NA	NA	NA
1700009N14Rik	-0.091428	0.59223	-0.095024	0.37746	1700009N14Rik	75471	ENSMUSG00000028287	NA	NA	NA
1700010B08Rik	-0.076367	0.75148	-0.0088719	0.95743	1700010B08Rik	75485	ENSMUSG00000057047	NA	NA	NA
1700010D01Rik	0.14923	0.31638	-0.0040331	0.97836	1700010D01Rik	76386	NA	NA	NA	NA
1700010I14Rik	0.077615	0.68166	-0.029079	0.82694	1700010I14Rik	66931	ENSMUSG00000023873	168090	C6orf118	ENSG00000112539
1700011L22Rik	-0.13085	0.52874	0.066141	0.63565	1700011L22Rik	67687	ENSMUSG00000031682	646603	C4orf51	ENSG00000237136
1700012A03Rik	0.017776	0.95677	0.061954	0.6506	1700012A03Rik	76382	ENSMUSG00000029766	NA	NA	NA
1700012B07Rik	0.05569	0.8023	0.060495	0.63189	1700012B07Rik	69324	ENSMUSG00000020617	NA	NA	NA
1700012B09Rik	-0.17149	0.38551	-0.067878	0.64348	1700012B09Rik	69325	ENSMUSG00000031927	643037	C11orf97	ENSG00000257057
1700012P22Rik	-0.045359	0.85228	0.054746	0.67284	1700012P22Rik	69364	ENSMUSG00000028589	93190	C1orf158	ENSG00000157330
1700013D24Rik	0.099162	0.54665	0.012643	0.92777	1700013D24Rik	76921	NA	NA	NA	NA
1700013F07Rik	-0.076317	0.64454	0.15105	0.088738	1700013F07Rik	75504	ENSMUSG00000027886	127003	C1orf194	ENSG00000179902
1700013G24Rik	-0.034909	0.86975	0.033547	0.7777	1700013G24Rik	69380	ENSMUSG00000041399	NA	NA	NA
1700013H16Rik	0.053653	0.79175	-0.062885	0.58672	1700013H16Rik	75514	ENSMUSG00000054727	NA	NA	NA
1700015F17Rik	0.10484	0.61934	0.10345	0.42308	1700015F17Rik	381716	ENSMUSG00000079666	102723899	LOC102723899	NA
1700015G11Rik	0.045534	0.85739	0.095386	0.44264	1700015G11Rik	100503036	ENSMUSG00000094445	100500938	CCDC179	ENSG00000255359
1700016C15Rik	0.13037	0.4081	0.26551	0.0025288	1700016C15Rik	69428	ENSMUSG00000015962	200159	C1orf100	ENSG00000173728
1700016D06Rik	-0.0088049	0.97863	-0.15585	0.20697	1700016D06Rik	76413	ENSMUSG00000031509	NA	NA	NA
1700016H13Rik	-0.04023	0.89193	-0.098534	0.48082	1700016H13Rik	74218	ENSMUSG00000029320	132989	C4orf36	ENSG00000163633
1700016K19Rik	0.087615	0.6275	0.11972	0.2585	1700016K19Rik	74230	ENSMUSG00000053783	400566	C17orf97	ENSG00000187624
1700017B05Rik	-0.02758	0.9134	-0.00075635	0.99509	1700017B05Rik	74211	ENSMUSG00000032300	56905	C15orf39	ENSG00000167173
1700017D01Rik	-0.014047	0.95975	0.040808	0.74223	1700017D01Rik	69369	ENSMUSG00000024729	NA	NA	NA
1700017N19Rik	0.0044118	0.98955	-0.02895	0.85516	1700017N19Rik	66605	ENSMUSG00000056912	160419	C12orf50	ENSG00000165805
1700018B08Rik	0.10487	0.60163	0.044175	0.75342	1700018B08Rik	76405	ENSMUSG00000031809	100506581	C16orf95	ENSG00000260456
1700018F24Rik	0.009313	0.97321	0.12767	0.23465	1700018F24Rik	69396	ENSMUSG00000029620	NA	NA	NA
1700019A02Rik	-0.01679	0.94975	0.031835	0.79225	1700019A02Rik	69397	ENSMUSG00000060715	NA	NA	NA
1700019D03Rik	0.096412	0.56373	0.13463	0.18018	1700019D03Rik	67080	ENSMUSG00000043629	84281	C2orf88	ENSG00000187699
1700019N19Rik	-0.052702	0.82026	0.037051	0.78126	1700019N19Rik	67507	ENSMUSG00000026931	143379	C10orf82	ENSG00000165863
1700020A23Rik	0.096625	0.60662	0.14534	0.16768	1700020A23Rik	75656	ENSMUSG00000027409	128653	C20orf141	ENSG00000258713
1700020D05Rik	-0.015952	0.9595	-0.05659	0.67447	1700020D05Rik	75555	ENSMUSG00000100937	NA	NA	NA
1700020L24Rik	-0.057766	0.80576	-0.038739	0.78155	1700020L24Rik	66330	ENSMUSG00000035085	146853	C17orf50	ENSG00000270806
1700020N15Rik	0.041827	0.86778	0.0034394	0.98322	1700020N15Rik	75509	ENSMUSG00000059690	NA	NA	NA
1700021F05Rik	0.23414	0.067596	0.22736	0.016428	1700021F05Rik	67851	ENSMUSG00000019797	51250	C6orf203	ENSG00000130349
1700021F07Rik	0.019193	0.95066	0.034295	0.80518	1700021F07Rik	72221	ENSMUSG00000027518	128602	C20orf85	ENSG00000124237
1700022I11Rik	-0.0098487	0.97602	0.003767	0.98257	1700022I11Rik	67317	ENSMUSG00000028451	138724	C9orf131	ENSG00000174038
1700023F06Rik	-0.014537	0.96378	-0.0068492	0.96731	1700023F06Rik	69441	ENSMUSG00000020940	NA	NA	NA
1700024G13Rik	-0.035463	0.91497	0.094325	0.51738	1700024G13Rik	67085	ENSMUSG00000072473	282966	C10orf53	ENSG00000178645
1700024P04Rik	0.16243	0.28033	0.12072	0.27101	1700024P04Rik	69382	ENSMUSG00000045022	NA	NA	NA
1700025F22Rik	0.057677	0.79345	0.056135	0.66045	1700025F22Rik	69416	ENSMUSG00000024728	NA	NA	NA
1700025G04Rik	0.15491	0.36959	0.20485	0.049099	1700025G04Rik	69399	ENSMUSG00000032666	81563	C1orf21	ENSG00000116667
1700028K03Rik	0.17196	0.25404	-0.060778	0.63699	1700028K03Rik	76421	ENSMUSG00000089798	388649	C1orf146	ENSG00000203910
1700028P14Rik	0.063886	0.81924	0.012477	0.94428	1700028P14Rik	67483	ENSMUSG00000033053	138255	C9orf135	ENSG00000204711
1700029F12Rik	0.11943	0.51547	0.22209	0.026555	1700029F12Rik	66479	ENSMUSG00000052075	NA	NA	NA
1700029H14Rik	0.025351	0.93331	0.050516	0.71208	1700029H14Rik	66501	ENSMUSG00000031452	100507747	C13orf46	ENSG00000283199
1700029I15Rik	0.04777	0.86563	0.039378	0.80259	1700029I15Rik	75641	ENSMUSG00000044916	143678	C11orf94	ENSG00000234776
1700029J07Rik	0.12925	0.50473	0.028749	0.85067	1700029J07Rik	69479	ENSMUSG00000071103	441054	C4orf47	ENSG00000205129
1700029P11Rik	-0.055143	0.82125	-0.13775	0.24495	1700029P11Rik	66346	ENSMUSG00000061633	NA	NA	NA
1700030J22Rik	0.042976	0.85435	-0.032167	0.81409	1700030J22Rik	69528	ENSMUSG00000031847	123775	C16orf46	ENSG00000166455
1700030K09Rik	-0.0243	0.92428	-0.10195	0.33719	1700030K09Rik	72254	ENSMUSG00000052794	84167	C19orf44	ENSG00000105072
1700031F05Rik	-0.080084	0.80991	-0.22364	0.14111	1700031F05Rik	73300	ENSMUSG00000032894	NA	NA	NA
1700034E13Rik	0.17892	0.215	0.19684	0.046314	1700034E13Rik	78414	ENSMUSG00000024532	100505841	AC010255.3	ENSG00000250803
1700034J05Rik	0.10012	0.5825	-0.02304	0.86871	1700034J05Rik	73344	ENSMUSG00000040163	728858	C12orf71	ENSG00000214700
1700037C18Rik	0.004313	0.98843	-0.1517	0.1631	1700037C18Rik	73261	ENSMUSG00000005983	646174	C16orf90	ENSG00000215131
1700037H04Rik	0.09725	0.5245	0.00072987	0.99489	1700037H04Rik	67326	ENSMUSG00000027327	54976	C20orf27	ENSG00000101220
1700042G07Rik	0.13122	0.51528	0.086332	0.52499	1700042G07Rik	67323	ENSMUSG00000078593	NA	NA	NA
1700047I17Rik2	0.082345	0.60237	0.10337	0.28721	1700047I17Rik2	100101807	ENSMUSG00000094103	283635	FAM177A1	ENSG00000151327
1700056E22Rik	0.026865	0.93731	-0.24219	0.054733	1700056E22Rik	73363	ENSMUSG00000044854	NA	NA	NA
1700057G04Rik	0.030869	0.88672	0.011899	0.9283	1700057G04Rik	78459	ENSMUSG00000074139	NA	NA	NA
1700061G19Rik	-0.066953	0.81924	0.055471	0.72542	1700061G19Rik	78625	ENSMUSG00000024209	NA	NA	NA
1700065D16Rik	-0.26779	0.07477	-0.29422	0.0037674	1700065D16Rik	73410	ENSMUSG00000096655	NA	NA	NA
1700066B19Rik	-0.058243	0.81616	-0.013464	0.93394	1700066B19Rik	73449	ENSMUSG00000073598	NA	NA	NA
1700066M21Rik	0.025345	0.92358	0.0047141	0.97475	1700066M21Rik	73467	ENSMUSG00000038323	205327	C2orf69	ENSG00000178074
1700067K01Rik	0.044119	0.85277	-0.085831	0.47458	1700067K01Rik	73453	ENSMUSG00000046408	646457	C19orf67	ENSG00000188032
1700067P10Rik	-0.049717	0.81924	-0.067398	0.57229	1700067P10Rik	68224	ENSMUSG00000021545	NA	NA	NA
1700071K01Rik	-0.30759	0.029128	-0.17412	0.11205	1700071K01Rik	237880	ENSMUSG00000080980	NA	NA	NA
1700074P13Rik	-0.039147	0.88602	-0.02361	0.87738	1700074P13Rik	73481	ENSMUSG00000029883	NA	NA	NA
1700080E11Rik	-0.078798	0.70261	-0.074672	0.54539	1700080E11Rik	73532	ENSMUSG00000032566	NA	NA	NA
1700080O16Rik	0.029656	0.90938	0.16249	0.10789	1700080O16Rik	74279	ENSMUSG00000031118	NA	NA	NA
1700088E04Rik	-0.14892	0.34813	0.064605	0.59284	1700088E04Rik	27660	ENSMUSG00000033029	84645	C22orf23	ENSG00000128346
1700092M07Rik	-0.17095	0.35371	-0.22976	0.035142	1700092M07Rik	74307	ENSMUSG00000090840	111216277	TEX54	ENSG00000283268
1700093K21Rik	0.098882	0.63019	0.027883	0.8528	1700093K21Rik	67358	ENSMUSG00000020286	339804	C2orf74	ENSG00000237651
1700094D03Rik	-0.16572	0.30937	-0.13693	0.2199	1700094D03Rik	73545	ENSMUSG00000027942	388701	C1orf189	ENSG00000163263
1700102P08Rik	-0.016907	0.96145	0.22843	0.041008	1700102P08Rik	112418	ENSMUSG00000032611	375341	C3orf62	ENSG00000188315
1700109H08Rik	-0.1173	0.49949	0.090682	0.42354	1700109H08Rik	77036	ENSMUSG00000008307	NA	NA	NA
1700113H08Rik	-0.089334	0.58769	-0.081455	0.44198	1700113H08Rik	76640	ENSMUSG00000047129	374470	C12orf42	ENSG00000179088
1700122O11Rik	-0.088733	0.6257	0.0033321	0.98156	1700122O11Rik	76651	ENSMUSG00000094928	NA	NA	NA
1700123K08Rik	0.044311	0.81616	0.12719	0.17036	1700123K08Rik	76658	ENSMUSG00000029526	NA	NA	NA
1700123O20Rik	0.06503	0.757	0.0015281	0.99168	1700123O20Rik	58248	ENSMUSG00000040822	55017	C14orf119	ENSG00000179933
1700125H20Rik	-0.058846	0.77714	0.095262	0.37746	1700125H20Rik	73634	ENSMUSG00000018479	124773	C17orf64	ENSG00000141371
1700129C05Rik	0.062877	0.80627	0.28776	0.0061345	1700129C05Rik	67932	ENSMUSG00000021977	NA	NA	NA
1810009A15Rik	-0.22538	0.10612	-0.1507	0.15242	1810009A15Rik	66276	ENSMUSG00000071653	102288414	C11orf98	ENSG00000278615
1810009J06Rik	-0.11135	0.49839	-0.35837	2.27e-05	1810009J06Rik	73626	ENSMUSG00000094808	NA	NA	NA
1810010H24Rik	0.031081	0.91161	-0.13586	0.2455	1810010H24Rik	69066	ENSMUSG00000078607	284018	C17orf58	ENSG00000186665
1810013L24Rik	-0.30881	0.056957	-0.67421	1.43e-10	1810013L24Rik	69053	ENSMUSG00000022507	29035	C16orf72	ENSG00000182831
1810022K09Rik	-0.15976	0.51214	-0.2725	0.035747	1810022K09Rik	69126	ENSMUSG00000078784	401466	C8orf59	ENSG00000176731
1810024B03Rik	0.04807	0.82381	-0.0061539	0.96685	1810024B03Rik	329509	ENSMUSG00000044145	NA	NA	NA
1810030O07Rik	0.16731	0.3104	-0.0076837	0.9623	1810030O07Rik	69155	ENSMUSG00000044148	159013	CXorf38	ENSG00000185753
1810037I17Rik	0.069072	0.74459	0.26581	0.004926	1810037I17Rik	67704	ENSMUSG00000054091	401152	C4orf3	ENSG00000164096
1810043G02Rik	0.035981	0.88273	0.028037	0.83902	1810043G02Rik	67884	ENSMUSG00000020284	755	CFAP410	ENSG00000160226
1810046K07Rik	0.022545	0.92456	0.096737	0.33263	1810046K07Rik	69809	ENSMUSG00000036027	341032	C11orf53	ENSG00000150750
1810055G02Rik	-0.058718	0.78783	-0.20021	0.044202	1810055G02Rik	72056	ENSMUSG00000035372	53838	C11orf24	ENSG00000171067
1810062G17Rik	0.0075343	0.97353	0.074394	0.44641	1810062G17Rik	72282	ENSMUSG00000027713	NA	NA	NA
1810065E05Rik	0.065205	0.74597	0.093649	0.3984	1810065E05Rik	69864	ENSMUSG00000013653	NA	NA	NA
2010003K11Rik	-0.19946	0.2087	-0.10361	0.38411	2010003K11Rik	69861	ENSMUSG00000042041	254439	C11orf86	ENSG00000173237
2010106E10Rik	0.16075	0.28367	0.25871	0.0048682	2010106E10Rik	67715	ENSMUSG00000025528	NA	NA	NA
2010109A12Rik	0.087149	0.6846	0.084275	0.51828	2010109A12Rik	75610	ENSMUSG00000029384	NA	NA	NA
2010109I03Rik	0.036206	0.8748	-0.017549	0.8975	2010109I03Rik	67038	ENSMUSG00000063522	NA	NA	NA
2010111I01Rik	-0.076435	0.81149	0.05355	0.76362	2010111I01Rik	72061	ENSMUSG00000021458	84909	AOPEP	ENSG00000148120
2010300C02Rik	0.029617	0.91531	-0.17514	0.1172	2010300C02Rik	72097	ENSMUSG00000026090	343990	KIAA1211L	ENSG00000196872
2010315B03Rik	0.058254	0.77852	0.015297	0.91404	2010315B03Rik	630836	ENSMUSG00000074829	NA	NA	NA
2200002D01Rik	-0.019983	0.94882	0.11975	0.29551	2200002D01Rik	72275	ENSMUSG00000030587	64073	C19orf33	ENSG00000167644
2200002J24Rik	-0.062836	0.78859	-0.13803	0.22806	2200002J24Rik	69147	ENSMUSG00000013083	NA	NA	NA
2210010C04Rik	-0.0083941	0.97353	0.092587	0.37392	2210010C04Rik	67373	ENSMUSG00000029882	NA	NA	NA
2210016F16Rik	0.040874	0.84609	0.071751	0.51836	2210016F16Rik	70153	ENSMUSG00000021550	84267	C9orf64	ENSG00000165118
2210016L21Rik	-0.037468	0.89124	0.1836	0.08332	2210016L21Rik	72357	ENSMUSG00000029559	64897	C12orf43	ENSG00000157895
2210407C18Rik	0.13233	0.47065	0.24157	0.015438	2210407C18Rik	78354	ENSMUSG00000037145	NA	NA	NA
2210408I21Rik	0.019918	0.95167	0.085795	0.50668	2210408I21Rik	72371	ENSMUSG00000071252	285600	KIAA0825	ENSG00000185261
2300002M23Rik	-0.036403	0.9134	0.027731	0.87108	2300002M23Rik	69542	ENSMUSG00000039269	29113	C6orf15	ENSG00000204542
2300003K06Rik	0.11123	0.53673	0.07687	0.52655	2300003K06Rik	100502865	ENSMUSG00000078257	85290	KRTAP4-3	ENSG00000196156
2300009A05Rik	-0.031947	0.89196	0.10853	0.3022	2300009A05Rik	69478	ENSMUSG00000032403	145853	C15orf61	ENSG00000189227
2310002L09Rik	0.037298	0.87151	0.093541	0.3945	2310002L09Rik	71886	ENSMUSG00000028396	NA	NA	NA
2310007B03Rik	0.10778	0.54644	0.10038	0.37746	2310007B03Rik	71874	ENSMUSG00000034159	79919	MAB21L4	ENSG00000172478
2310009B15Rik	-0.15994	0.45877	-0.12344	0.35549	2310009B15Rik	69549	ENSMUSG00000079283	388722	C1orf53	ENSG00000203724
2310011J03Rik	-0.19431	0.1064	-0.38308	1.04e-06	2310011J03Rik	66374	ENSMUSG00000020133	148223	C19orf25	ENSG00000119559
2310022A10Rik	0.041266	0.87158	-0.08743	0.49461	2310022A10Rik	66367	ENSMUSG00000049643	126526	C19orf47	ENSG00000160392
2310022B05Rik	-0.034622	0.89539	-0.21053	0.047482	2310022B05Rik	69551	ENSMUSG00000031983	84886	C1orf198	ENSG00000119280
2310030G06Rik	0.09544	0.65503	0.025562	0.87038	2310030G06Rik	66952	ENSMUSG00000032062	91894	C11orf52	ENSG00000149300
2310033P09Rik	0.046098	0.88142	0.048048	0.76063	2310033P09Rik	67862	ENSMUSG00000020441	79169	C1orf35	ENSG00000143793
2310034C09Rik	0.10917	0.52452	-0.013165	0.92778	2310034C09Rik	117172	ENSMUSG00000068078	NA	NA	NA
2310039H08Rik	-0.014385	0.96769	-0.069863	0.64244	2310039H08Rik	67101	ENSMUSG00000062619	441150	C6orf226	ENSG00000221821
2310050C09Rik	-0.26647	0.039601	-0.15239	0.1371	2310050C09Rik	66533	ENSMUSG00000090314	100129271	C1orf68	ENSG00000198854
2310057J18Rik	-0.044518	0.86053	0.064076	0.62942	2310057J18Rik	67719	ENSMUSG00000015519	NA	NA	NA
2310057M21Rik	0.011553	0.96926	-0.040337	0.77354	2310057M21Rik	68277	ENSMUSG00000040177	80007	C10orf88	ENSG00000119965
2310057N15Rik	-0.0071635	0.97777	0.091428	0.38483	2310057N15Rik	69696	ENSMUSG00000048830	NA	NA	NA
2310061I04Rik	-0.11988	0.4697	-0.22505	0.020309	2310061I04Rik	69662	ENSMUSG00000050705	221545	C6orf136	ENSG00000204564
2310061N02Rik	0.066701	0.73791	0.037191	0.77465	2310061N02Rik	69661	ENSMUSG00000050704	NA	NA	NA
2310079G19Rik	0.070342	0.7384	0.22925	0.017503	2310079G19Rik	69699	ENSMUSG00000045331	NA	NA	NA
2410002F23Rik	-0.22281	0.12372	-0.13703	0.21026	2410002F23Rik	668661	ENSMUSG00000045411	NA	NA	NA
2410004B18Rik	0.036878	0.87696	-0.02642	0.84811	2410004B18Rik	66421	ENSMUSG00000036873	148423	C1orf52	ENSG00000162642
2410004P03Rik	0.041211	0.84866	0.11688	0.25092	2410004P03Rik	73667	ENSMUSG00000071398	130813	C2orf50	ENSG00000150873
2410015M20Rik	-0.19338	0.22463	-0.065544	0.60374	2410015M20Rik	224904	ENSMUSG00000049760	125988	MICOS13	ENSG00000174917
2410124H12Rik	0.19633	0.11859	0.10416	0.31601	2410124H12Rik	76785	NA	NA	NA	NA
2410131K14Rik	0.10314	0.59047	-0.01636	0.91594	2410131K14Rik	76792	ENSMUSG00000032840	79794	C12orf49	ENSG00000111412
2410137M14Rik	-0.052014	0.79601	-0.093834	0.38263	2410137M14Rik	76797	ENSMUSG00000064308	NA	NA	NA
2410141K09Rik	0.10431	0.69174	-0.38569	0.0027634	2410141K09Rik	76803	ENSMUSG00000074832	NA	NA	NA
2510002D24Rik	0.11247	0.47815	0.056738	0.62846	2510002D24Rik	72307	ENSMUSG00000071632	128977	C22orf39	ENSG00000242259
2510009E07Rik	-0.055199	0.88563	0.024541	0.90629	2510009E07Rik	72190	ENSMUSG00000043391	285382	C3orf70	ENSG00000187068
2510039O18Rik	-0.10771	0.56284	0.071168	0.56187	2510039O18Rik	77034	ENSMUSG00000044496	90231	KIAA2013	ENSG00000116685
2610002M06Rik	0.18385	0.11776	0.1703	0.053366	2610002M06Rik	67028	ENSMUSG00000031242	NA	NA	NA
2610008E11Rik	0.20402	0.10625	0.20728	0.023966	2610008E11Rik	72128	ENSMUSG00000060301	NA	NA	NA
2610028H24Rik	0.0049329	0.9876	-0.050292	0.72093	2610028H24Rik	76964	ENSMUSG00000009114	54058	C21orf58	ENSG00000160298
2610044O15Rik8	0.032931	0.89358	-0.053316	0.67592	2610044O15Rik8	72139	ENSMUSG00000071302	NA	NA	NA
2610301B20Rik	-0.14691	0.43501	0.093422	0.45296	2610301B20Rik	67157	ENSMUSG00000059482	157657	C8orf37	ENSG00000156172
2610318N02Rik	0.083507	0.67029	-0.12053	0.28967	2610318N02Rik	70458	ENSMUSG00000049916	107985532	LOC107985532	NA
2610507B11Rik	-0.16107	0.32993	0.029388	0.83111	2610507B11Rik	72503	ENSMUSG00000010277	9703	KIAA0100	ENSG00000007202
2610524H06Rik	0.068311	0.80046	0.012515	0.94439	2610524H06Rik	330173	ENSMUSG00000072694	NA	NA	NA
2610528A11Rik	-0.051564	0.82444	-0.13324	0.2357	2610528A11Rik	70045	ENSMUSG00000096001	387695	C10orf99	ENSG00000188373
2610528J11Rik	0.11849	0.48419	0.28759	0.0016898	2610528J11Rik	66451	ENSMUSG00000028536	149466	C1orf210	ENSG00000253313
2700049A03Rik	0.11944	0.44856	0.038607	0.75535	2700049A03Rik	76967	ENSMUSG00000034601	9786	KIAA0586	ENSG00000100578
2700062C07Rik	0.078008	0.6487	-0.10306	0.31607	2700062C07Rik	68046	ENSMUSG00000024273	83608	C18orf21	ENSG00000141428
2700081O15Rik	-0.39552	0.0054373	-0.57808	7.27e-09	2700081O15Rik	108899	ENSMUSG00000053080	65998	C11orf95	ENSG00000188070
2700097O09Rik	0.10298	0.54338	0.080847	0.47458	2700097O09Rik	72658	ENSMUSG00000062198	NA	NA	NA
2810004N23Rik	0.028361	0.90961	-0.010738	0.94044	2810004N23Rik	66523	ENSMUSG00000031984	128061	C1orf131	ENSG00000143633
2810006K23Rik	-0.055167	0.80059	-0.089122	0.44261	2810006K23Rik	72650	ENSMUSG00000047635	91574	C12orf65	ENSG00000130921
2810021J22Rik	-0.092143	0.67869	-0.014502	0.93023	2810021J22Rik	69944	ENSMUSG00000020491	NA	NA	NA
2810408A11Rik	0.10057	0.56284	-0.034866	0.7871	2810408A11Rik	70419	ENSMUSG00000018570	NA	NA	NA
2810459M11Rik	-0.20718	0.4119	-0.16902	0.26721	2810459M11Rik	72792	ENSMUSG00000026227	257407	C2orf72	ENSG00000204128
2900011O08Rik	0.15071	0.37528	0.050115	0.71405	2900011O08Rik	67254	ENSMUSG00000044117	89927	C16orf45	ENSG00000166780
2900026A02Rik	-0.040343	0.84321	-0.057323	0.61548	2900026A02Rik	243219	ENSMUSG00000051339	85379	KIAA1671	ENSG00000197077
2900092C05Rik	-0.046905	0.84663	-0.016346	0.91301	2900092C05Rik	73090	ENSMUSG00000030385	147685	C19orf18	ENSG00000177025
3110009E18Rik	0.14512	0.29842	0.11099	0.27114	3110009E18Rik	73103	ENSMUSG00000026388	130355	C2orf76	ENSG00000186132
3110021N24Rik	0.0036844	0.9892	-0.034153	0.78804	3110021N24Rik	NA	NA	NA	NA	NA
3110040N11Rik	0.090586	0.5601	0.11231	0.24197	3110040N11Rik	67290	ENSMUSG00000025102	123207	C15orf40	ENSG00000169609
3110082I17Rik	-0.089407	0.63598	-0.070044	0.56625	3110082I17Rik	73212	ENSMUSG00000053553	84310	C7orf50	ENSG00000146540
3110082J24Rik	-0.074882	0.81189	-0.48117	0.00015031	3110082J24Rik	433868	ENSMUSG00000086815	NA	NA	NA
3300002I08Rik	-0.38337	0.0074541	-0.5335	3.92e-07	3300002I08Rik	69277	ENSMUSG00000063364	NA	NA	NA
3425401B19Rik	0.084164	0.67922	-0.072743	0.57464	3425401B19Rik	100504518	ENSMUSG00000071540	118461	C10orf71	ENSG00000177354
3830403N18Rik	-0.043372	0.82786	-0.046678	0.69	3830403N18Rik	70691	ENSMUSG00000031125	NA	NA	NA
3830406C13Rik	-0.33931	0.024857	-0.33905	0.0011	3830406C13Rik	218734	ENSMUSG00000033111	57415	C3orf14	ENSG00000114405
3830417A13Rik	0.12267	0.45858	0.20459	0.038722	3830417A13Rik	70696	ENSMUSG00000031179	4109	MAGEA10	ENSG00000124260
4430402I18Rik	-0.002802	0.99106	-0.069347	0.55416	4430402I18Rik	381218	ENSMUSG00000064202	55064	SPATA6L	ENSG00000106686
4833420G17Rik	-0.076157	0.67529	-0.029794	0.81207	4833420G17Rik	67392	ENSMUSG00000062822	375444	C5orf34	ENSG00000172244
4833423E24Rik	0.0008826	0.99734	0.048322	0.68462	4833423E24Rik	228151	ENSMUSG00000075217	NA	NA	NA
4833427G06Rik	-0.048016	0.84429	0.1739	0.094469	4833427G06Rik	235345	ENSMUSG00000032057	399949	C11orf88	ENSG00000183644
4833439L19Rik	0.084787	0.63235	0.038655	0.75552	4833439L19Rik	97820	ENSMUSG00000025871	57179	KIAA1191	ENSG00000122203
4921501E09Rik	0.011102	0.96785	-0.15147	0.13307	4921501E09Rik	74042	ENSMUSG00000023350	NA	NA	NA
4921504E06Rik	-0.12541	0.46485	-0.027614	0.83838	4921504E06Rik	70909	ENSMUSG00000026734	256815	C10orf67	ENSG00000179133
4921507P07Rik	0.075646	0.71717	0.16768	0.11383	4921507P07Rik	70821	ENSMUSG00000029828	136895	C7orf31	ENSG00000153790
4921509C19Rik	0.01478	0.95922	-0.12978	0.22756	4921509C19Rik	381393	ENSMUSG00000061525	NA	NA	NA
4921511M17Rik	-0.045354	0.78645	-0.12633	0.13766	4921511M17Rik	667256	ENSMUSG00000094577	NA	NA	NA
4921517D22Rik	0.19286	0.16548	0.20348	0.035438	4921517D22Rik	70900	ENSMUSG00000049902	389766	C9orf153	ENSG00000187753
4921524J17Rik	-0.13692	0.51187	-0.079431	0.56371	4921524J17Rik	66714	ENSMUSG00000036934	388272	C16orf87	ENSG00000155330
4921524L21Rik	-0.08106	0.60903	0.082748	0.41127	4921524L21Rik	70901	ENSMUSG00000039540	NA	NA	NA
4921530L21Rik	-0.15158	0.30704	-0.047082	0.69673	4921530L21Rik	66732	ENSMUSG00000034689	NA	NA	NA
4921536K21Rik	0.08666	0.64165	0.13479	0.20554	4921536K21Rik	67430	ENSMUSG00000020434	100190949	C5orf52	ENSG00000187658
4921539E11Rik	0.26541	0.11231	0.10164	0.4739	4921539E11Rik	70941	ENSMUSG00000028520	400757	C1orf141	ENSG00000203963
4922502D21Rik	-0.06772	0.74193	0.02087	0.87889	4922502D21Rik	381816	ENSMUSG00000047720	NA	NA	NA
4930402F06Rik	0.24548	0.08088	-0.01221	0.94003	4930402F06Rik	74854	ENSMUSG00000079421	NA	NA	NA
4930402H24Rik	0.0026892	0.99127	0.093852	0.38576	4930402H24Rik	228602	ENSMUSG00000027309	25943	C20orf194	ENSG00000088854
4930402K13Rik	-0.061154	0.74526	0.11401	0.24597	4930402K13Rik	75775	ENSMUSG00000045797	NA	NA	NA
4930404N11Rik	0.13907	0.3422	0.18415	0.049454	4930404N11Rik	432479	ENSMUSG00000020234	100128569	C19orf71	ENSG00000183397
4930407I10Rik	-0.10352	0.64413	-0.30951	0.0047671	4930407I10Rik	328573	ENSMUSG00000075524	79640	C22orf46	ENSG00000184208
4930415L06Rik	-0.22438	0.10875	0.013311	0.92778	4930415L06Rik	245511	ENSMUSG00000035387	NA	NA	NA
4930415O20Rik	0.0020327	0.99403	0.044165	0.71858	4930415O20Rik	73863	ENSMUSG00000022993	NA	NA	NA
4930426D05Rik	-0.14739	0.49054	-0.14232	0.28193	4930426D05Rik	74644	NA	NA	NA	NA
4930430A15Rik	0.027554	0.92164	0.08433	0.48718	4930430A15Rik	67575	ENSMUSG00000027157	NA	NA	NA
4930430F08Rik	-0.072442	0.72886	-0.030865	0.82298	4930430F08Rik	68281	ENSMUSG00000046567	91298	C12orf29	ENSG00000133641
4930432K21Rik	-0.039245	0.90107	-0.19963	0.11086	4930432K21Rik	74666	ENSMUSG00000008129	79173	C19orf57	ENSG00000132016
4930432M17Rik	-0.032802	0.9065	0.30709	0.0015049	4930432M17Rik	619318	ENSMUSG00000074248	NA	NA	NA
4930433I11Rik	0.084107	0.64342	0.072311	0.53766	4930433I11Rik	243944	ENSMUSG00000091692	NA	NA	NA
4930435E12Rik	-0.11028	0.56284	0.019304	0.89527	4930435E12Rik	74663	ENSMUSG00000022798	152405	TEX55	ENSG00000163424
4930444G20Rik	-0.011096	0.97207	0.025416	0.86615	4930444G20Rik	114671	ENSMUSG00000069712	NA	NA	NA
4930444P10Rik	0.0019813	0.99488	0.074719	0.54066	4930444P10Rik	75799	ENSMUSG00000067795	100130301	C8orf89	ENSG00000274443
4930447A16Rik	0.16197	0.24852	0.093967	0.38648	4930447A16Rik	74892	ENSMUSG00000022288	NA	NA	NA
4930447C04Rik	-0.03687	0.883	0.32763	0.00026227	4930447C04Rik	75801	ENSMUSG00000021098	317761	C14orf39	ENSG00000179008
4930449I24Rik	0.01394	0.96114	0.070625	0.58027	4930449I24Rik	67410	ENSMUSG00000079093	NA	NA	NA
4930451G09Rik	-0.042683	0.83752	0.07764	0.47702	4930451G09Rik	74684	ENSMUSG00000022543	146562	C16orf71	ENSG00000166246
4930451I11Rik	0.16253	0.28172	0.084012	0.47847	4930451I11Rik	78118	ENSMUSG00000045989	146378	C16orf92	ENSG00000167194
4930452B06Rik	0.07775	0.65707	-0.044371	0.71134	4930452B06Rik	74430	ENSMUSG00000021747	200844	C3orf67	ENSG00000163689
4930453H23Rik	0.026381	0.93629	0.19081	0.10333	4930453H23Rik	100503481	NA	NA	NA	NA
4930453N24Rik	0.12023	0.51698	0.19629	0.065781	4930453N24Rik	67609	ENSMUSG00000059920	285237	C3orf38	ENSG00000179021
4930467E23Rik	-0.24782	0.099392	-0.28543	0.0054986	4930467E23Rik	626415	ENSMUSG00000096265	NA	NA	NA
4930474N05Rik	-0.049247	0.83847	0.05852	0.65297	4930474N05Rik	218921	ENSMUSG00000096405	NA	NA	NA
4930480E11Rik	0.039531	0.86778	0.036686	0.77696	4930480E11Rik	74910	ENSMUSG00000035651	NA	NA	NA
4930486L24Rik	0.20951	0.099602	0.057617	0.63546	4930486L24Rik	214639	ENSMUSG00000050345	NA	NA	NA
4930502E18Rik	-0.15649	0.37541	-0.051108	0.71226	4930502E18Rik	75013	ENSMUSG00000055555	NA	NA	NA
4930503B20Rik	0.0436	0.84561	-0.0039493	0.97873	4930503B20Rik	75015	ENSMUSG00000048652	148418	SAMD13	ENSG00000203943
4930503E14Rik	-0.15805	0.46721	0.070614	0.64317	4930503E14Rik	74954	ENSMUSG00000072595	NA	NA	NA
4930503L19Rik	0.074983	0.67372	0.078124	0.47072	4930503L19Rik	269033	ENSMUSG00000044906	162681	C18orf54	ENSG00000166845
4930505A04Rik	-0.1119	0.54466	0.03273	0.80518	4930505A04Rik	75087	ENSMUSG00000040919	129852	C2orf73	ENSG00000177994
4930513O06Rik	-0.013119	0.96025	0.04778	0.6915	4930513O06Rik	75125	ENSMUSG00000031270	NA	NA	NA
4930519F16Rik	0.034484	0.86505	0.1147	0.22445	4930519F16Rik	75106	NA	NA	NA	NA
4930519G04Rik	-0.031251	0.92428	-0.017716	0.91861	4930519G04Rik	67593	ENSMUSG00000029564	NA	NA	NA
4930522H14Rik	-0.091869	0.75289	0.086036	0.5871	4930522H14Rik	67646	ENSMUSG00000060491	284546	C1orf185	ENSG00000204006
4930523C07Rik	0.087372	0.61813	0.12163	0.23427	4930523C07Rik	67647	ENSMUSG00000090394	9674	KIAA0040	ENSG00000235750
4930524B15Rik	-0.032941	0.90321	0.012913	0.93467	4930524B15Rik	67592	ENSMUSG00000020299	133491	C5orf47	ENSG00000185056
4930524N10Rik	0.053792	0.80314	-0.024992	0.85758	4930524N10Rik	75071	ENSMUSG00000059663	NA	NA	NA
4930539E08Rik	0.083508	0.71149	0.12099	0.354	4930539E08Rik	207819	ENSMUSG00000048905	389384	C6orf222	ENSG00000189325
4930544D05Rik	-0.012681	0.96603	-0.17075	0.11662	4930544D05Rik	668433	ENSMUSG00000087279	100130311	C17orf107	ENSG00000205710
4930544G11Rik	0.1581	0.37664	0.13377	0.26954	4930544G11Rik	67653	ENSMUSG00000036463	NA	NA	NA
4930548H24Rik	-0.13585	0.51732	0.023446	0.8835	4930548H24Rik	67656	ENSMUSG00000029138	NA	NA	NA
4930550C14Rik	-0.028078	0.91674	0.13829	0.19307	4930550C14Rik	75311	ENSMUSG00000005131	160140	C11orf65	ENSG00000166323
4930550L24Rik	-0.023554	0.93702	0.097124	0.41317	4930550L24Rik	75352	ENSMUSG00000046180	NA	NA	NA
4930555G01Rik	-0.10917	0.65389	-0.025816	0.87683	4930555G01Rik	108978	ENSMUSG00000096197	NA	NA	NA
4930558K02Rik	0.12068	0.48352	0.016653	0.90867	4930558K02Rik	75368	ENSMUSG00000086277	92346	C1orf105	ENSG00000180999
4930562C15Rik	-0.019862	0.94246	-0.0014925	0.99166	4930562C15Rik	78809	ENSMUSG00000022518	342346	C16orf96	ENSG00000205832
4930563E22Rik	0.029591	0.91717	0.012737	0.93632	4930563E22Rik	75304	NA	388327	C17orf100	ENSG00000256806
4930564C03Rik	0.10686	0.54247	-0.04076	0.75542	4930564C03Rik	75341	NA	NA	NA	NA
4930564D02Rik	-0.15551	0.34556	0.013335	0.92774	4930564D02Rik	75269	ENSMUSG00000051788	NA	NA	NA
4930567H17Rik	-0.080572	0.73433	-0.071376	0.61847	4930567H17Rik	619303	NA	NA	NA	NA
4930568D16Rik	0.15924	0.27644	0.03136	0.81003	4930568D16Rik	75859	ENSMUSG00000026882	NA	NA	NA
4930571K23Rik	-0.12268	0.51839	-0.0040196	0.97951	4930571K23Rik	75861	NA	NA	NA	NA
4930578C19Rik	0.16259	0.35447	0.15033	0.1971	4930578C19Rik	75905	ENSMUSG00000037358	79742	DIPK2B	ENSG00000147113
4930578I06Rik	0.11297	0.53824	0.038499	0.78629	4930578I06Rik	67750	ENSMUSG00000021961	203076	C8orf74	ENSG00000171060
4930579F01Rik	-0.011825	0.96435	-0.0053358	0.96955	4930579F01Rik	67741	ENSMUSG00000012042	84103	C4orf17	ENSG00000138813
4930579G24Rik	-0.053007	0.81123	-0.087665	0.44974	4930579G24Rik	75939	ENSMUSG00000027811	201725	C4orf46	ENSG00000205208
4930590J08Rik	0.1054	0.58433	-0.042807	0.75875	4930590J08Rik	381798	ENSMUSG00000034063	84077	C3orf20	ENSG00000131379
4930591A17Rik	-0.057284	0.74687	-0.080808	0.42379	4930591A17Rik	68175	NA	NA	NA	NA
4930595M18Rik	-0.0046366	0.98704	0.14817	0.14792	4930595M18Rik	245492	ENSMUSG00000060673	NA	NA	NA
4930596D02Rik	0.073042	0.72822	0.0034184	0.98257	4930596D02Rik	239036	ENSMUSG00000041068	NA	NA	NA
4931406B18Rik	-0.1178	0.51974	-0.076007	0.54634	4931406B18Rik	74054	ENSMUSG00000013353	NA	NA	NA
4931406C07Rik	0.074422	0.75681	0.16273	0.16071	4931406C07Rik	70984	ENSMUSG00000031938	28970	C11orf54	ENSG00000182919
4931406P16Rik	-0.073601	0.74034	-0.06727	0.60461	4931406P16Rik	233103	ENSMUSG00000066571	9710	KIAA0355	ENSG00000166398
4931408C20Rik	-0.21232	0.20862	-0.25629	0.016954	4931408C20Rik	210940	ENSMUSG00000073722	NA	NA	NA
4931414P19Rik	0.098102	0.55612	0.24286	0.0059231	4931414P19Rik	74359	ENSMUSG00000022179	60686	C14orf93	ENSG00000100802
4931417E11Rik	-0.10848	0.54687	0.085552	0.44893	4931417E11Rik	66740	ENSMUSG00000056197	NA	NA	NA
4931423N10Rik	0.0080198	0.97814	0.029341	0.8359	4931423N10Rik	70981	ENSMUSG00000026774	NA	NA	NA
4931428F04Rik	0.035204	0.8986	-0.044431	0.75257	4931428F04Rik	74356	ENSMUSG00000014837	653319	KIAA0895L	ENSG00000196123
4931429L15Rik	-0.14718	0.27571	0.043293	0.70124	4931429L15Rik	74361	ENSMUSG00000056617	NA	NA	NA
4931440F15Rik	0.14009	0.37783	0.16577	0.099698	4931440F15Rik	216622	ENSMUSG00000078157	NA	NA	NA
4932411N23Rik	0.037305	0.91131	-0.019855	0.91546	4932411N23Rik	237029	ENSMUSG00000058670	NA	NA	NA
4932414N04Rik	0.12838	0.41223	0.015137	0.91469	4932414N04Rik	75721	ENSMUSG00000079324	NA	NA	NA
4932416K20Rik	-0.083303	0.65109	-0.044117	0.72093	4932416K20Rik	442809	NA	NA	NA	NA
4932429P05Rik	0.44893	7.78e-05	0.19517	0.075469	4932429P05Rik	245509	ENSMUSG00000079513	139420	PPP4R3C	ENSG00000224960
4932438A13Rik	0.035144	0.89301	0.17898	0.084088	4932438A13Rik	229227	ENSMUSG00000037270	84162	KIAA1109	ENSG00000138688
4932438H23Rik	-0.087535	0.66496	-0.20097	0.056947	4932438H23Rik	74387	ENSMUSG00000039851	56245	C21orf62	ENSG00000205929
4933402D24Rik	-0.1185	0.46881	-0.023986	0.85653	4933402D24Rik	74426	ENSMUSG00000025961	NA	NA	NA
4933402E13Rik	0.0335	0.87937	0.21172	0.017291	4933402E13Rik	74437	ENSMUSG00000045330	NA	NA	NA
4933402J07Rik	-0.055348	0.80332	0.1435	0.16625	4933402J07Rik	330820	ENSMUSG00000069971	123970	C16orf78	ENSG00000166152
4933402N03Rik	0.14917	0.41759	-0.0075547	0.96445	4933402N03Rik	233918	ENSMUSG00000013668	399814	C10orf120	ENSG00000183559
4933402N22Rik	-0.14875	0.37437	-0.12718	0.2609	4933402N22Rik	545732	ENSMUSG00000067848	NA	NA	NA
4933403O08Rik	0.070479	0.75681	0.031335	0.82781	4933403O08Rik	71030	ENSMUSG00000079460	NA	NA	NA
4933405L10Rik	0.085174	0.72095	0.088834	0.51633	4933405L10Rik	71046	ENSMUSG00000013158	388284	C16orf86	ENSG00000159761
4933405O20Rik	0.011303	0.96838	-0.010199	0.9448	4933405O20Rik	243996	ENSMUSG00000084234	100631258	LOC100631258	NA
4933406M09Rik	0.095653	0.55526	0.13123	0.18787	4933406M09Rik	240755	ENSMUSG00000050526	NA	NA	NA
4933408B17Rik	0.047221	0.8612	-0.16545	0.17083	4933408B17Rik	271508	ENSMUSG00000049357	NA	NA	NA
4933409G03Rik	-0.01525	0.96594	0.076781	0.6125	4933409G03Rik	227998	ENSMUSG00000053896	NA	NA	NA
4933411K16Rik	-0.070034	0.72244	0.086013	0.43429	4933411K16Rik	66765	ENSMUSG00000090369	414157	C10orf62	ENSG00000203942
4933412E24Rik	-0.13412	0.5681	-0.26931	0.032409	4933412E24Rik	71088	ENSMUSG00000071749	NA	NA	NA
4933415F23Rik	0.070453	0.78239	0.1307	0.29951	4933415F23Rik	66755	ENSMUSG00000073730	NA	NA	NA
4933416I08Rik	0.024677	0.92439	0.12311	0.23453	4933416I08Rik	71159	ENSMUSG00000079593	NA	NA	NA
4933417A18Rik	-0.16187	0.37783	-0.15583	0.19185	4933417A18Rik	66761	ENSMUSG00000021415	404220	C6orf201	ENSG00000185689
4933421I07Rik	0.050742	0.81579	0.089722	0.42549	4933421I07Rik	71162	ENSMUSG00000030463	NA	NA	NA
4933425L06Rik	0.096578	0.60428	0.21565	0.029516	4933425L06Rik	66763	ENSMUSG00000021718	NA	NA	NA
4933427D06Rik	0.11542	0.52076	0.18042	0.07523	4933427D06Rik	232217	ENSMUSG00000055403	NA	NA	NA
4933427D14Rik	0.016909	0.96185	0.10998	0.41875	4933427D14Rik	74477	ENSMUSG00000020807	9851	KIAA0753	ENSG00000198920
4933428G20Rik	-0.15673	0.33103	-0.30802	0.0012846	4933428G20Rik	100141474	ENSMUSG00000047988	NA	NA	NA
4933430I17Rik	-0.11587	0.59457	0.21195	0.059883	4933430I17Rik	214106	ENSMUSG00000058046	257169	C9orf43	ENSG00000157653
4933434E20Rik	-0.020235	0.94602	-0.23299	0.027001	4933434E20Rik	99650	ENSMUSG00000027942	25912	C1orf43	ENSG00000143612
4933436I01Rik	0.1809	0.23712	0.25153	0.010695	4933436I01Rik	66780	ENSMUSG00000025288	NA	NA	NA
5031410I06Rik	-0.27059	0.010561	-0.38239	1.44e-06	5031410I06Rik	381622	ENSMUSG00000051940	NA	NA	NA
5031439G07Rik	0.19566	0.13522	0.2436	0.0071756	5031439G07Rik	223739	ENSMUSG00000036046	23313	KIAA0930	ENSG00000100364
5330417C22Rik	0.084405	0.6473	0.1372	0.18541	5330417C22Rik	229722	ENSMUSG00000040412	57535	KIAA1324	ENSG00000116299
5430401F13Rik	0.026462	0.92512	0.21184	0.035074	5430401F13Rik	71392	ENSMUSG00000094113	NA	NA	NA
5430402E10Rik	-0.013137	0.96517	0.0090681	0.95377	5430402E10Rik	71351	ENSMUSG00000044121	NA	NA	NA
5430419D17Rik	-0.2345	0.16106	-0.13257	0.29903	5430419D17Rik	71395	ENSMUSG00000006204	NA	NA	NA
5430427O19Rik	-0.0096596	0.968	0.18235	0.029277	5430427O19Rik	71398	ENSMUSG00000025058	80231	CXorf21	ENSG00000120280
5530400C23Rik	0.1754	0.19533	0.054689	0.6509	5530400C23Rik	232426	ENSMUSG00000055594	NA	NA	NA
5730409E04Rik	0.096996	0.67398	0.063547	0.67284	5730409E04Rik	230757	ENSMUSG00000073755	127703	C1orf216	ENSG00000142686
5730455P16Rik	-0.03767	0.86314	-0.1711	0.071118	5730455P16Rik	70591	ENSMUSG00000057181	64149	C17orf75	ENSG00000108666
5730507C01Rik	-0.013663	0.96594	-0.24245	0.029176	5730507C01Rik	236366	ENSMUSG00000073197	NA	NA	NA
5830411N06Rik	0.14041	0.33643	0.19299	0.039509	5830411N06Rik	244234	ENSMUSG00000054672	NA	SCART1	ENSG00000214279
5830473C10Rik	-0.099852	0.6096	0.056301	0.6692	5830473C10Rik	622307	ENSMUSG00000070690	NA	NA	NA
6030458C11Rik	0.019913	0.9429	0.063406	0.60381	6030458C11Rik	77877	ENSMUSG00000022195	55322	C5orf22	ENSG00000082213
6030468B19Rik	0.093996	0.65095	0.005832	0.97094	6030468B19Rik	77727	ENSMUSG00000025573	100141515	C17orf99	ENSG00000187997
6030498E09Rik	0.12485	0.41562	-0.070857	0.54135	6030498E09Rik	77883	ENSMUSG00000051361	NA	NA	NA
6330403K07Rik	0.007611	0.98031	0.14861	0.20124	6330403K07Rik	103712	NA	728392	LOC728392	NA
6330409D20Rik	0.16729	0.24528	0.23978	0.0097035	6330409D20Rik	70730	ENSMUSG00000009551	NA	NA	NA
6430531B16Rik	0.031703	0.92428	0.14198	0.27091	6430531B16Rik	381933	ENSMUSG00000073795	NA	NA	NA
6430548M08Rik	0.024838	0.92017	0.13582	0.16195	6430548M08Rik	234797	ENSMUSG00000031824	9764	KIAA0513	ENSG00000135709
6430550D23Rik	0.31639	0.022117	0.11383	0.37991	6430550D23Rik	320095	ENSMUSG00000074646	140873	C20orf173	ENSG00000125975
6430571L13Rik	-0.26653	0.17631	-0.065008	0.68516	6430571L13Rik	235599	ENSMUSG00000037977	51161	C3orf18	ENSG00000088543
6720489N17Rik	0.072068	0.77714	-0.035802	0.82717	6720489N17Rik	211378	ENSMUSG00000072066	NA	NA	NA
6820408C15Rik	-0.078618	0.76593	-0.14573	0.26371	6820408C15Rik	228778	ENSMUSG00000032680	140680	C20orf96	ENSG00000196476
7420426K07Rik	0.10009	0.56502	0.052403	0.67047	7420426K07Rik	546157	ENSMUSG00000074123	NA	NA	NA
7530416G11Rik	0.090476	0.69553	-0.082876	0.56297	7530416G11Rik	328577	ENSMUSG00000096607	NA	NA	NA
8030423J24Rik	0.0070128	0.97829	0.14285	0.1371	8030423J24Rik	77166	NA	NA	NA	NA
8030462N17Rik	0.15804	0.3104	0.13096	0.23436	8030462N17Rik	212163	ENSMUSG00000047466	147339	C18orf25	ENSG00000152242
9030025P20Rik	-0.29549	0.014356	-0.4046	2.75e-06	9030025P20Rik	100041574	ENSMUSG00000116953	55780	ERMARD	ENSG00000130023
9030624G23Rik	-0.16064	0.34478	-0.22336	0.035261	9030624G23Rik	66808	ENSMUSG00000073158	NA	NA	NA
9130008F23Rik	0.06596	0.80196	0.13252	0.30578	9130008F23Rik	71583	ENSMUSG00000054951	135398	C6orf141	ENSG00000197261
9130019O22Rik	-0.040267	0.86545	0.02155	0.87514	9130019O22Rik	78921	ENSMUSG00000030823	NA	NA	NA
9130023H24Rik	0.089021	0.63379	0.035236	0.78804	9130023H24Rik	100043133	ENSMUSG00000062944	NA	NA	NA
9130204L05Rik	-0.041084	0.86456	0.039752	0.75911	9130204L05Rik	229550	ENSMUSG00000091175	NA	NA	NA
9130401M01Rik	-0.064657	0.74564	0.11037	0.28847	9130401M01Rik	75758	ENSMUSG00000101892	NA	NA	NA
9130409I23Rik	0.012011	0.96114	0.092009	0.35188	9130409I23Rik	619326	ENSMUSG00000038768	NA	NA	NA
9230110F15Rik	0.024835	0.92245	0.12467	0.223	9230110F15Rik	77080	ENSMUSG00000047980	NA	NA	NA
9230112D13Rik	-0.084505	0.66137	-0.035561	0.78566	9230112D13Rik	78243	ENSMUSG00000021797	NA	NA	NA
9330159F19Rik	-0.012782	0.96195	0.0030022	0.98322	9330159F19Rik	212448	ENSMUSG00000004360	9729	KIAA0408	ENSG00000189367
9330182L06Rik	0.064819	0.80032	0.15484	0.19595	9330182L06Rik	231014	ENSMUSG00000056004	222223	KIAA1324L	ENSG00000164659
9330182O14Rik	0.17638	0.177	-0.00042119	0.99719	9330182O14Rik	328531	ENSMUSG00000094112	NA	NA	NA
9430007A20Rik	0.0042815	0.98632	0.062429	0.5695	9430007A20Rik	381572	ENSMUSG00000028593	NA	NA	NA
9430015G10Rik	0.27463	0.018921	0.18362	0.062732	9430015G10Rik	230996	ENSMUSG00000059939	54991	C1orf159	ENSG00000131591
9430038I01Rik	0.0519	0.81932	-0.0071789	0.96279	9430038I01Rik	77252	ENSMUSG00000040139	NA	NA	NA
9430069I07Rik	-0.071265	0.72162	0.075241	0.51497	9430069I07Rik	77358	ENSMUSG00000094447	NA	NA	NA
9530002B09Rik	-0.13662	0.49896	-0.16023	0.16991	9530002B09Rik	77432	ENSMUSG00000023263	NA	NA	NA
9530003J23Rik	-0.080655	0.75761	-0.1184	0.39334	9530003J23Rik	77397	ENSMUSG00000020177	NA	NA	NA
9530053A07Rik	0.013468	0.96594	0.041421	0.78054	9530053A07Rik	319482	ENSMUSG00000078776	NA	NA	NA
9530068E07Rik	0.030909	0.90136	0.065868	0.58606	9530068E07Rik	213673	ENSMUSG00000036275	56951	C5orf15	ENSG00000113583
9530077C05Rik	-0.16164	0.2642	-0.12284	0.24035	9530077C05Rik	68283	ENSMUSG00000036411	23366	KIAA0895	ENSG00000164542
9830107B12Rik	-0.057781	0.75928	-0.13106	0.1823	9830107B12Rik	328829	ENSMUSG00000073386	NA	NA	NA
9930012K11Rik	-0.12288	0.54282	-0.0043646	0.97836	9930012K11Rik	268759	ENSMUSG00000044551	541565	C8orf58	ENSG00000241852
9930021J03Rik	0.16107	0.38057	-0.048899	0.74039	9930021J03Rik	240613	ENSMUSG00000046138	158358	KIAA2026	ENSG00000183354
9930104L06Rik	-0.10426	0.57536	-0.16893	0.10536	9930104L06Rik	194268	ENSMUSG00000044730	54955	C1orf109	ENSG00000116922
9930111J21Rik1	-0.14387	0.5896	-0.30963	0.024651	9930111J21Rik1	667214	ENSMUSG00000069893	NA	NA	NA
9930111J21Rik2	0.0084421	0.97602	-0.075975	0.53503	9930111J21Rik2	245240	ENSMUSG00000069892	NA	NA	NA
a	-0.10373	0.72136	-0.074412	0.65846	a	50518	ENSMUSG00000027596	434	ASIP	ENSG00000101440
A130010J15Rik	-0.059296	0.80454	-0.04891	0.72015	A130010J15Rik	319266	ENSMUSG00000079144	148304	C1orf74	ENSG00000162757
A1bg	-0.010022	0.96877	0.098442	0.337	A1bg	117586	ENSMUSG00000022347	1	A1BG	ENSG00000121410
A1cf	-0.031659	0.91829	0.028918	0.85034	A1cf	69865	ENSMUSG00000052595	29974	A1CF	ENSG00000148584
A230050P20Rik	-0.072906	0.70453	-0.070118	0.54578	A230050P20Rik	319278	ENSMUSG00000038884	55337	C19orf66	ENSG00000130813
A2m	0.10772	0.54244	0.015467	0.91697	A2m	232345	ENSMUSG00000030111	NA	NA	NA
BC048546	0.10715	0.61588	0.26132	0.016871	A2ml1	232400	ENSMUSG00000047228	144203	OVOS2	ENSG00000177359
A330070K13Rik	-0.093682	0.62779	0.026533	0.84648	A330070K13Rik	381673	ENSMUSG00000052014	NA	NA	NA
A3galt2	-0.08562	0.64253	0.078992	0.49651	A3galt2	215493	ENSMUSG00000028794	127550	A3GALT2	ENSG00000184389
A430005L14Rik	-0.020554	0.93831	-0.14815	0.13969	A430005L14Rik	97159	ENSMUSG00000047613	339448	C1orf174	ENSG00000198912
A430033K04Rik	0.052998	0.79615	-0.024634	0.8526	A430033K04Rik	243308	ENSMUSG00000056014	NA	NA	NA
A430078G23Rik	0.053855	0.80684	0.046483	0.71937	A430078G23Rik	319493	ENSMUSG00000074497	NA	NA	NA
A430089I19Rik	-0.14373	0.3104	-0.16943	0.066898	A430089I19Rik	331195	ENSMUSG00000094560	NA	NA	NA
A4galt	0.15306	0.31549	0.11825	0.28473	A4galt	239559	ENSMUSG00000047878	53947	A4GALT	ENSG00000128274
A4gnt	0.0074609	0.97825	0.039141	0.75726	A4gnt	333424	ENSMUSG00000037953	51146	A4GNT	ENSG00000118017
A530016L24Rik	0.063355	0.75289	0.096037	0.38533	A530016L24Rik	319942	ENSMUSG00000043122	400258	C14orf180	ENSG00000184601
A530032D15Rik	-0.31371	0.011091	-0.60377	2.05e-12	A530032D15Rik	381287	ENSMUSG00000089844	NA	NA	NA
A530064D06Rik	0.14095	0.46336	0.11817	0.36069	A530064D06Rik	328830	ENSMUSG00000043939	NA	NA	NA
A630001G21Rik	0.10206	0.5095	0.17588	0.047301	A630001G21Rik	319997	ENSMUSG00000052760	NA	NA	NA
A630023A22Rik	0.032051	0.9134	-0.0039674	0.98087	A630023A22Rik	105518	ENSMUSG00000095493	NA	NA	NA
A630073D07Rik	0.1407	0.32065	0.17514	0.058518	A630073D07Rik	381819	ENSMUSG00000067541	NA	NA	NA
A630076J17Rik	-0.032187	0.91682	-0.024791	0.87667	A630076J17Rik	319929	ENSMUSG00000094613	NA	NA	NA
A630095E13Rik	-0.07613	0.74613	0.090127	0.47227	A630095E13Rik	235973	ENSMUSG00000070313	NA	NA	NA
A630095N17Rik	0.13489	0.37381	0.056097	0.64096	A630095N17Rik	381272	ENSMUSG00000096094	NA	NA	NA
A730008H23Rik	-0.41052	0.052417	-0.79122	9.47e-09	A730008H23Rik	212427	NA	NA	NA	NA
A830010M20Rik	0.13331	0.48495	0.21155	0.053507	A830010M20Rik	231570	ENSMUSG00000111375	23285	KIAA1107	ENSG00000189195
A830018L16Rik	0.15559	0.36419	0.17628	0.10681	A830018L16Rik	320492	ENSMUSG00000057715	116328	C8orf34	ENSG00000165084
A930009A15Rik	0.0063465	0.98295	0.053821	0.68173	A930009A15Rik	77798	ENSMUSG00000092210	NA	NA	NA
A930018P22Rik	-0.060107	0.81189	0.013005	0.93741	A930018P22Rik	68243	ENSMUSG00000032671	100131378	C11orf91	ENSG00000205177
AA414768	0.10926	0.5096	0.11541	0.27438	AA414768	245350	NA	NA	NA	NA
AA467197	-0.025859	0.94239	-0.0087221	0.96271	AA467197	433470	ENSMUSG00000033213	84419	C15orf48	ENSG00000166920
AA792892	-0.18805	0.18625	-0.16726	0.099049	AA792892	100554	ENSMUSG00000073497	NA	NA	NA
AA986860	-0.052622	0.8333	-0.0057158	0.97236	AA986860	212439	ENSMUSG00000042510	79098	C1orf116	ENSG00000182795
Aaas	0.15598	0.41174	-0.15195	0.23609	Aaas	223921	ENSMUSG00000036678	8086	AAAS	ENSG00000094914
Aacs	-0.12433	0.54628	-0.19572	0.092707	Aacs	78894	ENSMUSG00000029482	65985	AACS	ENSG00000081760
Aadac	0.0090505	0.9764	0.041399	0.76791	Aadac	67758	ENSMUSG00000027761	13	AADAC	ENSG00000114771
Aadacl2	0.093641	0.60794	0.17471	0.076043	Aadacl2	639634	ENSMUSG00000091376	NA	NA	NA
Aadacl3	0.0057929	0.98773	0.026695	0.88001	Aadacl3	230883	ENSMUSG00000078507	126767	AADACL3	ENSG00000188984
Gm13177	-0.10366	0.6175	-0.090927	0.46906	Aadacl4	435815	ENSMUSG00000070609	NA	NA	NA
Aadat	0.1133	0.50474	0.084733	0.45395	Aadat	23923	ENSMUSG00000057228	51166	AADAT	ENSG00000109576
Aaed1	-0.02071	0.93822	-0.041214	0.74375	Aaed1	66129	ENSMUSG00000021482	195827	PRXL2C	ENSG00000158122
Aagab	0.0074193	0.97778	-0.23873	0.011836	Aagab	66939	ENSMUSG00000037257	79719	AAGAB	ENSG00000103591
Aak1	-0.012913	0.96318	0.0099876	0.9447	Aak1	269774	ENSMUSG00000057230	22848	AAK1	ENSG00000115977
Aamdc	0.041934	0.84927	-0.075314	0.51605	Aamdc	66273	ENSMUSG00000035642	28971	AAMDC	ENSG00000087884
Aamp	-0.47668	0.0025188	-0.73085	5.83e-11	Aamp	227290	ENSMUSG00000006299	14	AAMP	ENSG00000127837
Aanat	-0.039179	0.8612	0.11302	0.27982	Aanat	11298	ENSMUSG00000020804	15	AANAT	ENSG00000129673
Aar2	0.15618	0.30704	0.15498	0.13208	Aar2	68295	ENSMUSG00000027628	25980	AAR2	ENSG00000131043
Aard	-0.18757	0.30776	-0.078214	0.58428	Aard	239435	ENSMUSG00000068522	441376	AARD	ENSG00000205002
Aars	-0.33796	0.025	-0.35393	0.00091215	Aars	234734	ENSMUSG00000031960	16	AARS	ENSG00000090861
Aars2	-0.13575	0.38057	-0.47861	1.06e-08	Aars2	224805	ENSMUSG00000023938	57505	AARS2	ENSG00000124608
Aarsd1	-0.034403	0.91041	0.0046846	0.97818	Aarsd1	69684	ENSMUSG00000075528	80755	AARSD1	ENSG00000266967
Aasdh	0.045504	0.83143	0.04364	0.72444	Aasdh	231326	ENSMUSG00000055923	132949	AASDH	ENSG00000157426
Aasdhppt	-0.054992	0.81924	-0.3367	0.00079055	Aasdhppt	67618	ENSMUSG00000025894	60496	AASDHPPT	ENSG00000149313
Aass	0.14299	0.34478	0.19215	0.045861	Aass	30956	ENSMUSG00000029695	10157	AASS	ENSG00000008311
Aatf	-0.041924	0.85904	-0.17407	0.090262	Aatf	56321	ENSMUSG00000018697	26574	AATF	ENSG00000275700
Aatk	0.018189	0.95727	-0.060541	0.67206	Aatk	11302	ENSMUSG00000025375	9625	AATK	ENSG00000181409
AB124611	-0.013568	0.9597	0.049463	0.67478	AB124611	382062	ENSMUSG00000057191	255809	C19orf38	ENSG00000214212
Abat	-0.1087	0.58165	0.051096	0.69882	Abat	268860	ENSMUSG00000057880	18	ABAT	ENSG00000183044
Abca1	0.0065531	0.98022	0.038355	0.75997	Abca1	11303	ENSMUSG00000015243	19	ABCA1	ENSG00000165029
Abca12	-0.093157	0.66623	-0.1008	0.42143	Abca12	74591	ENSMUSG00000050296	26154	ABCA12	ENSG00000144452
Abca13	-0.1892	0.33507	-0.021009	0.90149	Abca13	268379	ENSMUSG00000004668	154664	ABCA13	ENSG00000179869
Abca14	-0.020432	0.93831	-0.0435	0.72053	Abca14	67928	ENSMUSG00000062017	NA	NA	NA
Abca15	-0.054109	0.7844	0.11115	0.26349	Abca15	320631	ENSMUSG00000054746	NA	NA	NA
Abca16	0.074161	0.74051	-0.011555	0.94204	Abca16	233810	ENSMUSG00000051900	NA	NA	NA
Abca17	0.23264	0.14436	-0.050586	0.73561	Abca17	381072	ENSMUSG00000035435	NA	NA	NA
Abca2	0.14534	0.39552	0.010034	0.94883	Abca2	11305	ENSMUSG00000026944	20	ABCA2	ENSG00000107331
Abca3	0.0093158	0.97248	0.091751	0.39817	Abca3	27410	ENSMUSG00000024130	21	ABCA3	ENSG00000167972
Abca4	0.042806	0.83998	0.13983	0.15853	Abca4	11304	ENSMUSG00000028125	24	ABCA4	ENSG00000198691
Abca5	0.062768	0.783	-0.044265	0.74806	Abca5	217265	ENSMUSG00000018800	23461	ABCA5	ENSG00000154265
Abca6	0.096866	0.5781	0.16384	0.1058	Abca6	76184	ENSMUSG00000044749	NA	NA	NA
Abca7	-0.034644	0.88856	-0.059429	0.6336	Abca7	27403	ENSMUSG00000035722	10347	ABCA7	ENSG00000064687
Abca8a	-0.10769	0.58707	0.09808	0.41551	Abca8a	217258	ENSMUSG00000041828	NA	NA	NA
Abca8b	0.027526	0.91975	-0.020774	0.88473	Abca8b	27404	ENSMUSG00000020620	NA	NA	NA
Abca9	-0.016657	0.95809	0.053765	0.6857	Abca9	217262	ENSMUSG00000041797	10350	ABCA9	ENSG00000154258
Abcb10	0.13759	0.44389	-0.014412	0.92778	Abcb10	56199	ENSMUSG00000031974	23456	ABCB10	ENSG00000135776
Abcb11	0.11853	0.48495	0.17275	0.092666	Abcb11	27413	ENSMUSG00000027048	8647	ABCB11	ENSG00000073734
Abcb1a	0.26273	0.038906	0.15246	0.15171	Abcb1a	18671	ENSMUSG00000040584	5243	ABCB1	ENSG00000085563
Abcb1b	-0.096952	0.55629	-0.021682	0.86613	Abcb1b	18669	ENSMUSG00000028970	5243	ABCB1	ENSG00000085563
Abcb4	-0.0045282	0.98513	0.14225	0.1081	Abcb4	18670	ENSMUSG00000042476	NA	NA	NA
Abcb5	0.1036	0.5822	0.25643	0.0075672	Abcb5	77706	ENSMUSG00000072791	340273	ABCB5	ENSG00000004846
Abcb6	0.12637	0.42568	0.095529	0.40018	Abcb6	74104	ENSMUSG00000026198	10058	ABCB6	ENSG00000115657
Abcb7	-0.33708	0.0029482	-0.63738	1.52e-14	Abcb7	11306	ENSMUSG00000031333	22	ABCB7	ENSG00000131269
Abcb8	-0.035872	0.86942	0.024967	0.84334	Abcb8	74610	ENSMUSG00000028973	11194	ABCB8	ENSG00000197150
Abcb9	0.049598	0.84596	0.032513	0.82808	Abcb9	56325	ENSMUSG00000029408	23457	ABCB9	ENSG00000150967
Abcc1	-0.0094914	0.9749	-0.074798	0.55508	Abcc1	17250	ENSMUSG00000023088	4363	ABCC1	ENSG00000103222
Abcc10	0.023995	0.94043	0.076123	0.57647	Abcc10	224814	ENSMUSG00000032842	89845	ABCC10	ENSG00000124574
Abcc12	-0.071941	0.70429	-0.017881	0.8967	Abcc12	244562	ENSMUSG00000036872	NA	NA	NA
Abcc2	-0.12777	0.52452	-0.3743	0.00029252	Abcc2	12780	ENSMUSG00000025194	1244	ABCC2	ENSG00000023839
Abcc3	-0.28768	0.18326	-0.23594	0.092458	Abcc3	76408	ENSMUSG00000020865	8714	ABCC3	ENSG00000108846
Abcc4	0.080465	0.75076	-0.051843	0.74247	Abcc4	239273	ENSMUSG00000032849	10257	ABCC4	ENSG00000125257
Abcc5	-0.079274	0.72546	-0.011321	0.94426	Abcc5	27416	ENSMUSG00000022822	10057	ABCC5	ENSG00000114770
Abcc6	-0.025144	0.92861	-0.031943	0.81645	Abcc6	27421	ENSMUSG00000030834	368	ABCC6	ENSG00000091262
Abcc8	-0.046483	0.81581	-0.091498	0.38372	Abcc8	20927	ENSMUSG00000040136	6833	ABCC8	ENSG00000006071
Abcc9	0.012963	0.96044	-0.016097	0.90345	Abcc9	20928	ENSMUSG00000030249	10060	ABCC9	ENSG00000069431
Abcd1	0.013847	0.95833	-0.076908	0.48871	Abcd1	11666	ENSMUSG00000031378	215	ABCD1	ENSG00000101986
Abcd2	0.16666	0.2347	0.16875	0.07975	Abcd2	26874	ENSMUSG00000055782	225	ABCD2	ENSG00000173208
Abcd3	0.0035873	0.99106	0.013505	0.93915	Abcd3	19299	ENSMUSG00000028127	5825	ABCD3	ENSG00000117528
Abcd4	0.14737	0.26634	-0.067175	0.54003	Abcd4	19300	ENSMUSG00000021240	5826	ABCD4	ENSG00000119688
Abce1	-0.1245	0.64007	-0.32482	0.011368	Abce1	24015	ENSMUSG00000058355	6059	ABCE1	ENSG00000164163
Abcf1	-0.074085	0.72766	-0.38095	7.82e-05	Abcf1	224742	ENSMUSG00000038762	23	ABCF1	ENSG00000204574
Abcf2	-0.16418	0.40192	-0.003565	0.98322	Abcf2	27407	ENSMUSG00000028953	10061	ABCF2	ENSG00000033050
Abcf3	-0.11573	0.55612	0.069192	0.59336	Abcf3	27406	ENSMUSG00000003234	55324	ABCF3	ENSG00000161204
Abcg1	0.038772	0.87151	-0.07164	0.55948	Abcg1	11307	ENSMUSG00000024030	9619	ABCG1	ENSG00000160179
Abcg2	-0.0082048	0.97814	0.096401	0.42144	Abcg2	26357	ENSMUSG00000029802	9429	ABCG2	ENSG00000118777
Abcg3	0.030951	0.89028	0.15298	0.097664	Abcg3	27405	ENSMUSG00000029299	NA	NA	NA
Abcg4	0.11177	0.55094	0.099366	0.41121	Abcg4	192663	ENSMUSG00000032131	64137	ABCG4	ENSG00000172350
Abcg5	0.18955	0.16804	0.074683	0.53012	Abcg5	27409	ENSMUSG00000040505	64240	ABCG5	ENSG00000138075
Abcg8	-0.026833	0.9065	0.038566	0.74223	Abcg8	67470	ENSMUSG00000024254	64241	ABCG8	ENSG00000143921
Abhd1	0.011716	0.96885	0.0063979	0.96868	Abhd1	57742	ENSMUSG00000006638	NA	NA	NA
Abhd10	0.074535	0.7121	0.24595	0.0094727	Abhd10	213012	ENSMUSG00000033157	55347	ABHD10	ENSG00000144827
Abhd11	-0.085809	0.70402	-0.0016071	0.99186	Abhd11	68758	ENSMUSG00000040532	83451	ABHD11	ENSG00000106077
Abhd12	0.075231	0.76704	0.023425	0.88822	Abhd12	76192	ENSMUSG00000032046	26090	ABHD12	ENSG00000100997
Abhd12b	-0.023846	0.92724	-0.02308	0.8621	Abhd12b	100504285	ENSMUSG00000090121	145447	ABHD12B	ENSG00000131969
Abhd13	0.11619	0.57719	0.13947	0.2585	Abhd13	68904	ENSMUSG00000040396	84945	ABHD13	ENSG00000139826
Abhd14a	0.1303	0.41561	0.18027	0.068934	Abhd14a	68644	ENSMUSG00000042210	25864	ABHD14A	ENSG00000248487
Abhd14b	0.066138	0.74849	0.16216	0.1197	Abhd14b	76491	ENSMUSG00000042073	84836	ABHD14B	ENSG00000114779
Abhd15	0.21267	0.1597	0.070849	0.59114	Abhd15	67477	ENSMUSG00000000686	116236	ABHD15	ENSG00000168792
Abhd16a	0.090974	0.55314	0.21477	0.010029	Abhd16a	193742	ENSMUSG00000007036	7920	ABHD16A	ENSG00000204427
Abhd16b	-0.079071	0.70842	-0.15411	0.15967	Abhd16b	241850	ENSMUSG00000055882	140701	ABHD16B	ENSG00000183260
Abhd17a	-0.025402	0.93824	0.088476	0.50618	Abhd17a	216169	ENSMUSG00000003346	81926	ABHD17A	ENSG00000129968
Abhd17b	-0.1234	0.57103	0.12874	0.30326	Abhd17b	226016	ENSMUSG00000047368	51104	ABHD17B	ENSG00000107362
Abhd17c	0.037255	0.8578	0.04677	0.68532	Abhd17c	70178	ENSMUSG00000038459	58489	ABHD17C	ENSG00000136379
3110057O12Rik	-0.054475	0.78568	0.048122	0.68443	Abhd18	269423	ENSMUSG00000037818	80167	ABHD18	ENSG00000164074
Abhd2	-0.028803	0.91531	0.031087	0.82142	Abhd2	54608	ENSMUSG00000039202	11057	ABHD2	ENSG00000140526
Abhd3	-0.036007	0.88102	0.16436	0.098367	Abhd3	106861	ENSMUSG00000002475	171586	ABHD3	ENSG00000158201
Abhd4	0.056113	0.77987	-0.06051	0.60645	Abhd4	105501	ENSMUSG00000040997	63874	ABHD4	ENSG00000100439
Abhd5	-0.12835	0.38013	-0.1279	0.18859	Abhd5	67469	ENSMUSG00000032540	51099	ABHD5	ENSG00000011198
Abhd6	0.071445	0.6745	0.13266	0.15225	Abhd6	66082	ENSMUSG00000025277	57406	ABHD6	ENSG00000163686
Abhd8	0.016396	0.95879	0.19789	0.063584	Abhd8	64296	ENSMUSG00000007950	79575	ABHD8	ENSG00000127220
Abi1	0.18007	0.24216	0.03591	0.79731	Abi1	11308	ENSMUSG00000058835	10006	ABI1	ENSG00000136754
Abi2	0.021935	0.93602	0.19478	0.040309	Abi2	329165	ENSMUSG00000026782	10152	ABI2	ENSG00000138443
Abi3	-0.063967	0.77411	-0.11066	0.34179	Abi3	66610	ENSMUSG00000018381	51225	ABI3	ENSG00000108798
Abi3bp	0.1225	0.38621	0.046113	0.68858	Abi3bp	320712	ENSMUSG00000035258	25890	ABI3BP	ENSG00000154175
Abl1	0.4935	1.51e-07	0.22707	0.015494	Abl1	11350	ENSMUSG00000026842	25	ABL1	ENSG00000097007
Abl2	0.3021	0.0030009	0.31916	9.36e-05	Abl2	11352	ENSMUSG00000026596	27	ABL2	ENSG00000143322
Ablim1	0.12617	0.33887	0.083683	0.40067	Ablim1	226251	ENSMUSG00000025085	3983	ABLIM1	ENSG00000099204
Ablim2	0.057939	0.80543	0.1662	0.13493	Ablim2	231148	ENSMUSG00000029095	84448	ABLIM2	ENSG00000163995
Ablim3	-0.015059	0.95812	0.13156	0.20952	Ablim3	319713	ENSMUSG00000032735	22885	ABLIM3	ENSG00000173210
Abo	0.0039638	0.9892	-0.11966	0.29851	Abo	80908	ENSMUSG00000015787	28	ABO	ENSG00000175164
Abr	0.21329	0.16868	0.16414	0.15883	Abr	109934	ENSMUSG00000017631	29	ABR	ENSG00000159842
Abra	0.1102	0.49728	0.086499	0.42943	Abra	223513	ENSMUSG00000042895	137735	ABRA	ENSG00000174429
Abracl	0.07263	0.68693	0.081452	0.44889	Abracl	73112	ENSMUSG00000078453	58527	ABRACL	ENSG00000146386
Fam175a	-0.08853	0.70177	-0.0135	0.93631	Abraxas1	70681	ENSMUSG00000035234	84142	ABRAXAS1	ENSG00000163322
Fam175b	0.3054	0.0086561	0.19386	0.05445	Abraxas2	109359	ENSMUSG00000030965	23172	ABRAXAS2	ENSG00000165660
Abt1	-0.079771	0.70375	-0.57834	5.21e-10	Abt1	30946	ENSMUSG00000036376	29777	ABT1	ENSG00000146109
Abtb1	0.011984	0.97041	-0.089337	0.51458	Abtb1	80283	ENSMUSG00000030083	80325	ABTB1	ENSG00000114626
Abtb2	0.21305	0.11105	0.093972	0.41012	Abtb2	99382	ENSMUSG00000032724	25841	ABTB2	ENSG00000166016
Acaa1a	0.10281	0.51375	0.068991	0.5318	Acaa1a	113868	ENSMUSG00000036138	NA	NA	NA
Acaa1b	-0.12464	0.54361	-0.051183	0.73024	Acaa1b	235674	ENSMUSG00000010651	30	ACAA1	ENSG00000060971
Acaa2	-0.087035	0.63675	0.071712	0.5318	Acaa2	52538	ENSMUSG00000036880	10449	ACAA2	ENSG00000167315
Acaca	-0.21665	0.11191	-0.3694	2.44e-05	Acaca	107476	ENSMUSG00000020532	31	ACACA	ENSG00000278540
Acacb	0.05103	0.80437	0.17169	0.067347	Acacb	100705	ENSMUSG00000042010	32	ACACB	ENSG00000076555
Acad10	-0.10248	0.67756	-0.054272	0.72824	Acad10	71985	ENSMUSG00000029456	NA	NA	NA
Acad11	-0.041671	0.85269	0.033149	0.79612	Acad11	102632	ENSMUSG00000090150	84129	ACAD11	ENSG00000240303
Acad12	0.0085735	0.97549	0.048318	0.70467	Acad12	338350	ENSMUSG00000042647	NA	NA	NA
Acad8	-0.070607	0.73433	0.083581	0.47501	Acad8	66948	ENSMUSG00000031969	27034	ACAD8	ENSG00000151498
Acad9	0.11051	0.54985	0.28013	0.0029785	Acad9	229211	ENSMUSG00000027710	28976	ACAD9	ENSG00000177646
Acadl	0.10616	0.56589	0.006555	0.96691	Acadl	11363	ENSMUSG00000026003	33	ACADL	ENSG00000115361
Acadm	-0.0088127	0.97482	0.24597	0.007119	Acadm	11364	ENSMUSG00000062908	34	ACADM	ENSG00000117054
Acads	-0.044177	0.86609	-0.13593	0.24999	Acads	11409	ENSMUSG00000029545	35	ACADS	ENSG00000122971
Acadsb	-0.095096	0.63671	-0.041834	0.75663	Acadsb	66885	ENSMUSG00000030861	36	ACADSB	ENSG00000196177
Acadvl	-0.095306	0.66232	-0.14323	0.23716	Acadvl	11370	ENSMUSG00000018574	37	ACADVL	ENSG00000072778
Acan	0.069346	0.69582	-0.0048529	0.97195	Acan	11595	ENSMUSG00000030607	176	ACAN	ENSG00000157766
Acap1	0.077055	0.70402	0.11777	0.28764	Acap1	216859	ENSMUSG00000001588	9744	ACAP1	ENSG00000072818
Acap2	0.086981	0.65593	-0.052681	0.68717	Acap2	78618	ENSMUSG00000049076	23527	ACAP2	ENSG00000114331
Acap3	0.024735	0.93034	0.082796	0.48823	Acap3	140500	ENSMUSG00000029033	116983	ACAP3	ENSG00000131584
Acat1	0.087454	0.58749	0.11088	0.2664	Acat1	110446	ENSMUSG00000032047	38	ACAT1	ENSG00000075239
Acat2	0.13477	0.316	-0.077942	0.45826	Acat2	110460	ENSMUSG00000023832	NA	NA	NA
Acat3	-0.20766	0.45822	-0.29016	0.081408	Acat3	224530	ENSMUSG00000062480	NA	NA	NA
Acbd3	0.035982	0.89883	0.063221	0.65317	Acbd3	170760	ENSMUSG00000026499	64746	ACBD3	ENSG00000182827
Acbd4	-0.18367	0.30924	-0.12853	0.29423	Acbd4	67131	ENSMUSG00000056938	79777	ACBD4	ENSG00000181513
Acbd5	-0.0068551	0.98526	-0.22541	0.078117	Acbd5	74159	ENSMUSG00000026781	91452	ACBD5	ENSG00000107897
Acbd6	0.10303	0.59717	0.13414	0.23445	Acbd6	72482	ENSMUSG00000033701	84320	ACBD6	ENSG00000230124
Acbd7	0.14147	0.2347	0.011806	0.92531	Acbd7	78245	ENSMUSG00000026644	414149	ACBD7	ENSG00000176244
Accs	0.10322	0.56502	0.096873	0.40392	Accs	329470	ENSMUSG00000040272	84680	ACCS	ENSG00000110455
Accsl	0.070164	0.72009	-0.08271	0.47356	Accsl	381411	ENSMUSG00000075023	NA	NA	NA
Acd	-0.27915	0.033377	-0.4565	2.62e-07	Acd	497652	ENSMUSG00000038000	65057	ACD	ENSG00000102977
Ace	-0.13158	0.38394	0.0012393	0.9922	Ace	11421	ENSMUSG00000020681	1636	ACE	ENSG00000159640
Ace2	0.0096999	0.968	0.043018	0.69848	Ace2	70008	ENSMUSG00000015405	59272	ACE2	ENSG00000130234
Ace3	-0.022776	0.94197	0.030785	0.83832	Ace3	217246	ENSMUSG00000101605	NA	NA	NA
Acer1	0.049178	0.86072	0.1604	0.19106	Acer1	171168	ENSMUSG00000045019	125981	ACER1	ENSG00000167769
Acer2	0.15656	0.31158	0.21188	0.031393	Acer2	230379	ENSMUSG00000038007	340485	ACER2	ENSG00000177076
Acer3	-0.21936	0.081684	-0.083979	0.43532	Acer3	66190	ENSMUSG00000030760	55331	ACER3	ENSG00000078124
Ache	-0.0719	0.76441	-0.099919	0.44003	Ache	11423	ENSMUSG00000023328	43	ACHE	ENSG00000087085
Acin1	0.13338	0.40359	-0.47421	9.88e-08	Acin1	56215	ENSMUSG00000022185	22985	ACIN1	ENSG00000100813
Ackr2	0.075108	0.70416	0.11723	0.27811	Ackr2	59289	ENSMUSG00000044534	1238	ACKR2	ENSG00000144648
Ackr3	-0.015079	0.95337	0.10585	0.28744	Ackr3	12778	ENSMUSG00000044337	57007	ACKR3	ENSG00000144476
Ackr4	0.0040091	0.98859	-0.0035456	0.98036	Ackr4	252837	ENSMUSG00000079355	51554	ACKR4	ENSG00000129048
Acly	0.22904	0.085368	0.11238	0.32028	Acly	104112	ENSMUSG00000020917	47	ACLY	ENSG00000131473
Acmsd	0.16702	0.1913	0.14327	0.1292	Acmsd	266645	ENSMUSG00000026348	130013	ACMSD	ENSG00000153086
Acnat1	0.020288	0.9523	-0.11107	0.39009	Acnat1	230161	ENSMUSG00000070985	NA	NA	NA
Acnat2	-0.012401	0.96625	-0.062137	0.63047	Acnat2	209186	ENSMUSG00000060317	NA	NA	NA
Aco1	0.062074	0.73389	0.10916	0.27071	Aco1	11428	ENSMUSG00000028405	48	ACO1	ENSG00000122729
Aco2	-0.021297	0.95242	-0.32505	0.0049423	Aco2	11429	ENSMUSG00000022477	50	ACO2	ENSG00000100412
Irg1	0.092995	0.56169	0.063735	0.56277	Acod1	16365	ENSMUSG00000022126	730249	ACOD1	ENSG00000102794
Acot1	-0.058076	0.81943	-0.020098	0.89716	Acot1	26897	ENSMUSG00000072949	NA	NA	NA
Acot10	0.075436	0.72048	0.095537	0.42764	Acot10	64833	ENSMUSG00000047565	NA	NA	NA
Acot11	-0.02449	0.92359	0.066456	0.55965	Acot11	329910	ENSMUSG00000034853	26027	ACOT11	ENSG00000162390
Acot12	0.0023095	0.99247	0.093896	0.35365	Acot12	74156	ENSMUSG00000021620	134526	ACOT12	ENSG00000172497
Acot13	0.11501	0.45004	0.061133	0.5979	Acot13	66834	ENSMUSG00000006717	55856	ACOT13	ENSG00000112304
Acot2	-0.010134	0.97359	0.069758	0.6074	Acot2	171210	ENSMUSG00000021226	NA	NA	NA
Acot3	0.18259	0.23104	-0.0852	0.49344	Acot3	171281	ENSMUSG00000021228	NA	NA	NA
Acot4	0.024408	0.93073	-0.014095	0.92549	Acot4	171282	ENSMUSG00000052392	NA	NA	NA
Acot5	-0.19009	0.42376	-0.059192	0.72856	Acot5	217698	ENSMUSG00000042540	NA	NA	NA
Acot6	-0.00028191	0.999	0.12606	0.21598	Acot6	217700	ENSMUSG00000043487	641372	ACOT6	ENSG00000205669
Acot7	-0.063485	0.74694	0.084402	0.44147	Acot7	70025	ENSMUSG00000028937	11332	ACOT7	ENSG00000097021
Acot8	-0.045068	0.83467	-0.10418	0.33118	Acot8	170789	ENSMUSG00000017307	10005	ACOT8	ENSG00000101473
Acot9	-0.022511	0.92477	0.078595	0.44987	Acot9	56360	ENSMUSG00000025287	23597	ACOT9	ENSG00000123130
Acox1	-0.037864	0.87076	-0.048111	0.70421	Acox1	11430	ENSMUSG00000020777	51	ACOX1	ENSG00000161533
Acox2	0.015651	0.95787	-0.0017649	0.99064	Acox2	93732	ENSMUSG00000021751	8309	ACOX2	ENSG00000168306
Acox3	-0.079961	0.67811	-0.072478	0.53953	Acox3	80911	ENSMUSG00000029098	8310	ACOX3	ENSG00000087008
Acoxl	0.10223	0.54786	-0.011103	0.93896	Acoxl	74121	ENSMUSG00000027380	55289	ACOXL	ENSG00000153093
Acp1	-0.1175	0.54361	-0.53853	1.49e-08	Acp1	11431	ENSMUSG00000044573	52	ACP1	ENSG00000143727
Acp2	-0.023438	0.92512	-0.035525	0.77119	Acp2	11432	ENSMUSG00000002103	53	ACP2	ENSG00000134575
Acpt	-0.022865	0.94423	-0.27423	0.014651	Acp4	100503991	ENSMUSG00000012777	93650	ACP4	ENSG00000142513
Acp5	-0.078094	0.72674	-0.18807	0.091331	Acp5	11433	ENSMUSG00000001348	54	ACP5	ENSG00000102575
Acp6	-0.12785	0.48419	-0.1691	0.113	Acp6	66659	ENSMUSG00000028093	51205	ACP6	ENSG00000162836
Papl	-0.061841	0.79492	0.031997	0.8246	Acp7	101744	ENSMUSG00000037469	390928	ACP7	ENSG00000183760
Acpp	0.1167	0.50202	0.28762	0.0016348	Acpp	56318	ENSMUSG00000032561	55	ACPP	ENSG00000014257
Acr	0.1124	0.68729	0.097967	0.5563	Acr	11434	ENSMUSG00000022622	49	ACR	ENSG00000100312
Acrbp	0.02681	0.90819	0.020203	0.87464	Acrbp	54137	ENSMUSG00000072770	84519	ACRBP	ENSG00000111644
Acrv1	0.13481	0.3771	0.14411	0.15657	Acrv1	11451	ENSMUSG00000032110	56	ACRV1	ENSG00000134940
Acsbg1	-0.032894	0.88481	-0.099673	0.34397	Acsbg1	94180	ENSMUSG00000032281	23205	ACSBG1	ENSG00000103740
Acsbg2	-0.00060389	0.99791	-0.0056442	0.96802	Acsbg2	328845	ENSMUSG00000024207	81616	ACSBG2	ENSG00000130377
Acsf2	0.049329	0.83435	0.026849	0.85279	Acsf2	264895	ENSMUSG00000076435	80221	ACSF2	ENSG00000167107
Acsf3	0.19927	0.2545	0.15275	0.21232	Acsf3	257633	ENSMUSG00000015016	197322	ACSF3	ENSG00000176715
Acsl1	0.15216	0.36618	0.27587	0.0038534	Acsl1	14081	ENSMUSG00000018796	2180	ACSL1	ENSG00000151726
Acsl3	-0.021945	0.93004	-0.045083	0.7055	Acsl3	74205	ENSMUSG00000032883	2181	ACSL3	ENSG00000123983
Acsl4	-0.14056	0.3399	-0.15517	0.10768	Acsl4	50790	ENSMUSG00000031278	2182	ACSL4	ENSG00000068366
Acsl5	0.082766	0.67874	0.011926	0.93794	Acsl5	433256	ENSMUSG00000024981	51703	ACSL5	ENSG00000197142
Acsl6	-0.053812	0.80543	0.03309	0.79978	Acsl6	216739	ENSMUSG00000020333	23305	ACSL6	ENSG00000164398
Acsm1	-0.013665	0.96318	-0.044008	0.74414	Acsm1	117147	ENSMUSG00000033533	116285	ACSM1	ENSG00000166743
Acsm2	-0.0036002	0.9892	0.047578	0.69749	Acsm2	233799	ENSMUSG00000030945	348158	ACSM2B	ENSG00000066813
Acsm3	0.047178	0.81618	0.036024	0.76717	Acsm3	20216	ENSMUSG00000030935	6296	ACSM3	ENSG00000005187
Acsm4	0.15809	0.51396	0.016251	0.93644	Acsm4	233801	ENSMUSG00000047026	341392	ACSM4	ENSG00000215009
Acsm5	0.1337	0.43802	0.29448	0.0019555	Acsm5	272428	ENSMUSG00000030972	54988	ACSM5	ENSG00000183549
Acss1	-0.031971	0.90019	0.063285	0.60794	Acss1	68738	ENSMUSG00000027452	84532	ACSS1	ENSG00000154930
Acss2	0.043113	0.83108	0.092174	0.37206	Acss2	60525	ENSMUSG00000027605	55902	ACSS2	ENSG00000131069
Acss3	0.011194	0.97028	0.14836	0.1814	Acss3	380660	ENSMUSG00000035948	79611	ACSS3	ENSG00000111058
Acta1	0.067116	0.74173	0.16297	0.10852	Acta1	11459	ENSMUSG00000031972	58	ACTA1	ENSG00000143632
Acta2	0.059748	0.76798	0.18643	0.049426	Acta2	11475	ENSMUSG00000035783	59	ACTA2	ENSG00000107796
Actb	-0.37155	0.027087	-0.39908	0.00035477	Actb	11461	ENSMUSG00000029580	60	ACTB	ENSG00000075624
Actbl2	0.073818	0.74628	0.15998	0.14884	Actbl2	238880	ENSMUSG00000055194	345651	ACTBL2	ENSG00000169067
Actc1	-0.0037558	0.9902	0.038742	0.78465	Actc1	11464	ENSMUSG00000068614	70	ACTC1	ENSG00000159251
Actg1	-0.43194	0.00042079	-0.49952	2.84e-08	Actg1	11465	ENSMUSG00000062825	71	ACTG1	ENSG00000184009
Actg2	0.12536	0.53578	0.13942	0.26859	Actg2	11468	ENSMUSG00000059430	72	ACTG2	ENSG00000163017
Actl10	0.097595	0.61284	0.1306	0.24353	Actl10	70362	ENSMUSG00000078129	170487	ACTL10	ENSG00000182584
Actl11	-0.028914	0.92607	-0.026053	0.86547	Actl11	67722	ENSMUSG00000066368	NA	NA	NA
Actl6a	-0.28161	0.023812	-0.38512	1.4e-05	Actl6a	56456	ENSMUSG00000027671	86	ACTL6A	ENSG00000136518
Actl6b	0.018888	0.94619	0.045886	0.72512	Actl6b	83766	ENSMUSG00000029712	51412	ACTL6B	ENSG00000077080
Actl7a	0.040889	0.82873	0.17149	0.044235	Actl7a	11470	ENSMUSG00000070979	10881	ACTL7A	ENSG00000187003
Actl7b	0.013659	0.96261	0.21366	0.033147	Actl7b	11471	ENSMUSG00000070980	10880	ACTL7B	ENSG00000148156
Actl9	0.097196	0.59692	0.10822	0.34165	Actl9	69481	ENSMUSG00000092519	284382	ACTL9	ENSG00000181786
Actn1	-0.1584	0.25367	-0.034035	0.78116	Actn1	109711	ENSMUSG00000015143	87	ACTN1	ENSG00000072110
Actn2	0.063623	0.77382	0.34113	0.00012239	Actn2	11472	ENSMUSG00000052374	88	ACTN2	ENSG00000077522
Actn3	-0.025179	0.92612	0.079408	0.49983	Actn3	11474	ENSMUSG00000006457	89	ACTN3	ENSG00000248746
Actn4	-0.14805	0.33887	-0.02542	0.84907	Actn4	60595	ENSMUSG00000054808	81	ACTN4	ENSG00000130402
Actr10	-0.20143	0.23827	-0.52439	1.17e-07	Actr10	56444	ENSMUSG00000021076	55860	ACTR10	ENSG00000131966
Actr1a	0.2142	0.3104	-0.11011	0.49461	Actr1a	54130	ENSMUSG00000025228	10121	ACTR1A	ENSG00000138107
Actr1b	0.062059	0.77134	0.12176	0.25752	Actr1b	226977	ENSMUSG00000037351	10120	ACTR1B	ENSG00000115073
Actr2	-0.27152	0.11479	-0.29205	0.01025	Actr2	66713	ENSMUSG00000020152	10097	ACTR2	ENSG00000138071
Actr3	-0.016287	0.9572	-0.056508	0.66712	Actr3	74117	ENSMUSG00000026341	10096	ACTR3	ENSG00000115091
Actr3b	0.16693	0.22016	0.14544	0.14259	Actr3b	242894	ENSMUSG00000056367	57180	ACTR3B	ENSG00000133627
Actr5	0.28009	0.0065649	0.39017	3.84e-07	Actr5	109275	ENSMUSG00000037761	79913	ACTR5	ENSG00000101442
Actr6	-0.072401	0.75019	-0.29395	0.0042612	Actr6	67019	ENSMUSG00000019948	64431	ACTR6	ENSG00000075089
Actr8	-0.30436	0.0081593	-0.4287	2.22e-07	Actr8	56249	ENSMUSG00000015971	93973	ACTR8	ENSG00000113812
Actrt1	0.18271	0.2292	0.26074	0.0062298	Actrt1	73360	ENSMUSG00000046615	139741	ACTRT1	ENSG00000123165
Actrt2	0.0071727	0.97916	0.04602	0.71729	Actrt2	73353	ENSMUSG00000051276	140625	ACTRT2	ENSG00000169717
Actrt3	-0.0083714	0.9804	0.085344	0.54199	Actrt3	76652	ENSMUSG00000037737	84517	ACTRT3	ENSG00000184378
Acvr1	-0.39986	0.0020277	-0.43985	6.86e-06	Acvr1	11477	ENSMUSG00000026836	90	ACVR1	ENSG00000115170
Acvr1b	0.071221	0.72162	-0.012543	0.93265	Acvr1b	11479	ENSMUSG00000000532	91	ACVR1B	ENSG00000135503
Acvr1c	-0.035161	0.88142	-0.16163	0.11014	Acvr1c	269275	ENSMUSG00000026834	130399	ACVR1C	ENSG00000123612
Acvr2a	-0.036919	0.90107	0.020164	0.90006	Acvr2a	11480	ENSMUSG00000052155	92	ACVR2A	ENSG00000121989
Acvr2b	0.00013471	0.99959	-0.015862	0.90629	Acvr2b	11481	ENSMUSG00000061393	93	ACVR2B	ENSG00000114739
Acvrl1	-0.020065	0.93602	0.034544	0.77119	Acvrl1	11482	ENSMUSG00000000530	94	ACVRL1	ENSG00000139567
Acy1	-0.14437	0.38301	-0.11899	0.27804	Acy1	109652	ENSMUSG00000023262	95	ACY1	ENSG00000243989
Acy3	-0.024251	0.9507	-0.069116	0.67823	Acy3	71670	ENSMUSG00000024866	91703	ACY3	ENSG00000132744
Acyp1	0.037446	0.83847	0.10421	0.25496	Acyp1	66204	ENSMUSG00000008822	97	ACYP1	ENSG00000119640
Acyp2	-0.080574	0.74403	-0.15549	0.20117	Acyp2	75572	ENSMUSG00000060923	98	ACYP2	ENSG00000170634
Ada	0.52407	0.00039993	0.3394	0.0066515	Ada	11486	ENSMUSG00000017697	100	ADA	ENSG00000196839
Adad1	0.005181	0.98549	0.082102	0.48565	Adad1	21744	ENSMUSG00000027719	132612	ADAD1	ENSG00000164113
Adad2	0.21316	0.14169	0.2487	0.013371	Adad2	75773	ENSMUSG00000024266	161931	ADAD2	ENSG00000140955
Adal	-0.10401	0.51581	0.081542	0.43708	Adal	75894	ENSMUSG00000027259	161823	ADAL	ENSG00000168803
Adam10	0.046332	0.84505	0.31255	0.00053452	Adam10	11487	ENSMUSG00000054693	102	ADAM10	ENSG00000137845
Adam11	-0.27239	0.26777	-0.28281	0.05561	Adam11	11488	ENSMUSG00000020926	4185	ADAM11	ENSG00000073670
Adam12	0.0079113	0.9763	0.084133	0.44752	Adam12	11489	ENSMUSG00000054555	8038	ADAM12	ENSG00000148848
Adam15	-0.13022	0.46428	-0.23629	0.023126	Adam15	11490	ENSMUSG00000028041	8751	ADAM15	ENSG00000143537
Adam17	-0.14399	0.31552	0.10145	0.31536	Adam17	11491	ENSMUSG00000052593	6868	ADAM17	ENSG00000151694
Adam18	-0.01176	0.97241	0.083825	0.55356	Adam18	13524	ENSMUSG00000031552	8749	ADAM18	ENSG00000168619
Adam19	-0.017777	0.96025	-0.023201	0.89191	Adam19	11492	ENSMUSG00000011256	8728	ADAM19	ENSG00000135074
Adam1a	0.080684	0.67453	0.18544	0.059899	Adam1a	280668	ENSMUSG00000072647	NA	NA	NA
Adam1b	-0.066889	0.76456	0.12054	0.27851	Adam1b	280667	ENSMUSG00000062438	NA	NA	NA
Adam2	-0.022416	0.93034	0.024053	0.85315	Adam2	11495	ENSMUSG00000022039	2515	ADAM2	ENSG00000104755
Adam20	0.12222	0.56928	0.1554	0.20067	Adam20	384806	ENSMUSG00000046282	NA	NA	NA
Adam21	0.0885	0.66297	0.1771	0.094529	Adam21	56622	ENSMUSG00000008438	NA	NA	NA
Adam22	-0.017082	0.95383	-0.061271	0.62863	Adam22	11496	ENSMUSG00000040537	53616	ADAM22	ENSG00000008277
Adam23	0.068966	0.74679	0.025357	0.8595	Adam23	23792	ENSMUSG00000025964	8745	ADAM23	ENSG00000114948
Adam24	0.11028	0.51272	0.19299	0.04513	Adam24	13526	ENSMUSG00000046723	646479	ADAM24P	ENSG00000214607
Adam25	0.091684	0.5476	0.27592	0.00044617	Adam25	23793	ENSMUSG00000071937	8748	ADAM20	ENSG00000134007
Adam26a	0.026155	0.91417	0.17029	0.068471	Adam26a	13525	ENSMUSG00000048516	NA	NA	NA
Adam26b	0.13687	0.41773	0.19619	0.058557	Adam26b	382007	ENSMUSG00000063900	NA	NA	NA
Adam28	-0.19283	0.22259	-0.10559	0.36386	Adam28	13522	ENSMUSG00000014725	10863	ADAM28	ENSG00000042980
Adam29	0.19069	0.066198	0.15333	0.0673	Adam29	244486	ENSMUSG00000046258	11086	ADAM29	ENSG00000168594
Adam3	0.10468	0.5452	0.16116	0.10398	Adam3	11497	ENSMUSG00000031553	NA	NA	NA
Adam30	0.12159	0.4021	0.057162	0.6126	Adam30	71078	ENSMUSG00000043468	11085	ADAM30	ENSG00000134249
Adam32	-0.0085622	0.97353	0.032301	0.79324	Adam32	353188	ENSMUSG00000037437	NA	NA	NA
Adam33	-0.1114	0.54895	-0.032357	0.81768	Adam33	110751	ENSMUSG00000027318	80332	ADAM33	ENSG00000149451
Adam34	0.12413	0.36054	0.25185	0.001915	Adam34	252866	ENSMUSG00000079058	NA	NA	NA
Adam39	0.047628	0.80454	0.2227	0.008172	Adam39	546055	ENSMUSG00000054033	8748	ADAM20	ENSG00000134007
Adam4	0.084125	0.6447	0.09147	0.41159	Adam4	11498	ENSMUSG00000072972	NA	NA	NA
Adam5	0.019889	0.93602	0.066847	0.53951	Adam5	11499	ENSMUSG00000031554	NA	NA	NA
Adam6a	0.021111	0.94074	0.12532	0.25146	Adam6a	238406	ENSMUSG00000043945	NA	NA	NA
Adam6b	-0.065695	0.72136	-0.058506	0.60647	Adam6b	238405	ENSMUSG00000051804	NA	NA	NA
Adam7	-0.083053	0.66981	0.13713	0.19129	Adam7	11500	ENSMUSG00000022056	8756	ADAM7	ENSG00000069206
Adam8	-0.1001	0.5887	-0.059986	0.63268	Adam8	11501	ENSMUSG00000025473	101	ADAM8	ENSG00000151651
Adam9	-0.13559	0.47938	-0.042905	0.76455	Adam9	11502	ENSMUSG00000031555	8754	ADAM9	ENSG00000168615
Adamdec1	-0.012307	0.96491	-0.039781	0.75535	Adamdec1	58860	ENSMUSG00000022057	27299	ADAMDEC1	ENSG00000134028
Adamts1	0.027125	0.91953	-0.012446	0.93565	Adamts1	11504	ENSMUSG00000022893	9510	ADAMTS1	ENSG00000154734
Adamts10	0.28547	0.020782	0.17899	0.085814	Adamts10	224697	ENSMUSG00000024299	81794	ADAMTS10	ENSG00000142303
Adamts12	-0.046175	0.85232	0.04135	0.76451	Adamts12	239337	ENSMUSG00000047497	81792	ADAMTS12	ENSG00000151388
Adamts13	-0.068045	0.72162	0.089527	0.40086	Adamts13	279028	ENSMUSG00000014852	11093	ADAMTS13	ENSG00000160323
Adamts14	0.10278	0.64072	0.055814	0.69876	Adamts14	237360	ENSMUSG00000059901	140766	ADAMTS14	ENSG00000138316
Adamts15	-0.061542	0.80454	0.12379	0.30642	Adamts15	235130	ENSMUSG00000033453	170689	ADAMTS15	ENSG00000166106
Adamts16	0.04502	0.83482	0.12434	0.23834	Adamts16	271127	ENSMUSG00000049538	170690	ADAMTS16	ENSG00000145536
Adamts17	0.067592	0.76247	0.1068	0.38148	Adamts17	233332	ENSMUSG00000058145	170691	ADAMTS17	ENSG00000140470
Adamts18	0.061735	0.77467	0.083584	0.47919	Adamts18	208936	ENSMUSG00000053399	170692	ADAMTS18	ENSG00000140873
Adamts19	-0.058768	0.80543	0.12712	0.27615	Adamts19	240322	ENSMUSG00000053441	171019	ADAMTS19	ENSG00000145808
Adamts2	0.2459	0.088406	0.1925	0.08211	Adamts2	216725	ENSMUSG00000036545	9509	ADAMTS2	ENSG00000087116
Adamts20	-0.075179	0.69789	0.012518	0.93207	Adamts20	223838	ENSMUSG00000022449	80070	ADAMTS20	ENSG00000173157
Adamts3	0.0059344	0.98344	0.10155	0.36114	Adamts3	330119	ENSMUSG00000043635	9508	ADAMTS3	ENSG00000156140
Adamts4	0.024876	0.93702	0.0044516	0.97836	Adamts4	240913	ENSMUSG00000006403	9507	ADAMTS4	ENSG00000158859
Adamts5	0.15924	0.25313	0.022395	0.86646	Adamts5	23794	ENSMUSG00000022894	11096	ADAMTS5	ENSG00000154736
Adamts6	-0.029604	0.89133	0.049841	0.65318	Adamts6	108154	ENSMUSG00000046169	11174	ADAMTS6	ENSG00000049192
Adamts7	-0.0078969	0.97588	0.0056358	0.96782	Adamts7	108153	ENSMUSG00000032363	11173	ADAMTS7	ENSG00000136378
Adamts8	0.0062984	0.98291	0.03631	0.78556	Adamts8	30806	ENSMUSG00000031994	11095	ADAMTS8	ENSG00000134917
Adamts9	0.2283	0.1065	0.11602	0.31751	Adamts9	101401	ENSMUSG00000030022	56999	ADAMTS9	ENSG00000163638
Adamtsl1	-0.01436	0.96875	-0.073116	0.64332	Adamtsl1	77739	ENSMUSG00000066113	92949	ADAMTSL1	ENSG00000178031
Adamtsl2	-0.12288	0.43754	-0.049345	0.67997	Adamtsl2	77794	ENSMUSG00000036040	9719	ADAMTSL2	ENSG00000197859
Adamtsl3	0.18294	0.18281	0.13722	0.17975	Adamtsl3	269959	ENSMUSG00000070469	57188	ADAMTSL3	ENSG00000156218
Adamtsl4	-0.055516	0.81582	-0.14503	0.21153	Adamtsl4	229595	ENSMUSG00000015850	54507	ADAMTSL4	ENSG00000143382
Adamtsl5	0.029576	0.91487	0.098275	0.41085	Adamtsl5	66548	ENSMUSG00000043822	339366	ADAMTSL5	ENSG00000185761
Adap1	-0.015519	0.95242	0.064225	0.55672	Adap1	231821	ENSMUSG00000056413	11033	ADAP1	ENSG00000105963
Adap2	-0.043658	0.84853	-0.11458	0.30697	Adap2	216991	ENSMUSG00000020709	55803	ADAP2	ENSG00000184060
Adar	0.059078	0.79287	-0.060122	0.64873	Adar	56417	ENSMUSG00000027951	103	ADAR	ENSG00000160710
Adarb1	0.058995	0.80537	0.17053	0.12713	Adarb1	110532	ENSMUSG00000020262	104	ADARB1	ENSG00000197381
Adarb2	-0.049773	0.81188	0.021647	0.86835	Adarb2	94191	ENSMUSG00000052551	105	ADARB2	ENSG00000185736
Adat1	-0.20601	0.19681	-0.10173	0.39466	Adat1	30947	ENSMUSG00000031949	23536	ADAT1	ENSG00000065457
Adat2	0.30347	0.028492	-0.28604	0.011922	Adat2	66757	ENSMUSG00000019808	134637	ADAT2	ENSG00000189007
Adat3	0.085497	0.63045	-0.093892	0.39374	Adat3	100113398	ENSMUSG00000113640	113179	ADAT3	ENSG00000213638
Adck1	-0.17093	0.32302	-0.17724	0.10698	Adck1	72113	ENSMUSG00000021044	57143	ADCK1	ENSG00000063761
Adck2	-0.14764	0.3475	-0.14289	0.17204	Adck2	57869	ENSMUSG00000046947	90956	ADCK2	ENSG00000133597
Adck5	-0.050868	0.81157	0.16121	0.10284	Adck5	268822	ENSMUSG00000022550	203054	ADCK5	ENSG00000173137
Adcy1	0.16843	0.22973	0.25816	0.0032043	Adcy1	432530	ENSMUSG00000020431	107	ADCY1	ENSG00000164742
Adcy10	-0.058649	0.82381	0.095697	0.49265	Adcy10	271639	ENSMUSG00000026567	55811	ADCY10	ENSG00000143199
Adcy2	0.2212	0.063956	0.30787	0.00019839	Adcy2	210044	ENSMUSG00000021536	108	ADCY2	ENSG00000078295
Adcy3	0.1379	0.45581	0.11303	0.3454	Adcy3	104111	ENSMUSG00000020654	109	ADCY3	ENSG00000138031
Adcy4	0.21591	0.10456	0.17305	0.093124	Adcy4	104110	ENSMUSG00000022220	196883	ADCY4	ENSG00000129467
Adcy5	0.079423	0.65289	-0.093388	0.3879	Adcy5	224129	ENSMUSG00000022840	111	ADCY5	ENSG00000173175
Adcy6	-0.0073296	0.97914	0.052184	0.6779	Adcy6	11512	ENSMUSG00000022994	112	ADCY6	ENSG00000174233
Adcy7	0.01189	0.968	0.013948	0.9267	Adcy7	11513	ENSMUSG00000031659	113	ADCY7	ENSG00000121281
Adcy8	0.070727	0.74624	0.19036	0.075414	Adcy8	11514	ENSMUSG00000022376	114	ADCY8	ENSG00000155897
Adcy9	0.090274	0.60219	0.15268	0.11652	Adcy9	11515	ENSMUSG00000005580	115	ADCY9	ENSG00000162104
Adcyap1	-0.046092	0.82885	-0.012637	0.92789	Adcyap1	11516	ENSMUSG00000024256	116	ADCYAP1	ENSG00000141433
Adcyap1r1	0.10495	0.62884	0.021661	0.89182	Adcyap1r1	11517	ENSMUSG00000029778	117	ADCYAP1R1	ENSG00000078549
Add1	0.046642	0.82729	0.13449	0.18176	Add1	11518	ENSMUSG00000029106	118	ADD1	ENSG00000087274
Add2	-0.37473	0.0022453	-0.12149	0.27917	Add2	11519	ENSMUSG00000030000	119	ADD2	ENSG00000075340
Add3	0.041941	0.82759	0.13158	0.15181	Add3	27360	ENSMUSG00000025026	120	ADD3	ENSG00000148700
Adgb	0.18063	0.17485	0.067412	0.55972	Adgb	215772	ENSMUSG00000050994	79747	ADGB	ENSG00000118492
Adh1	-0.011841	0.96594	0.088234	0.436	Adh1	11522	ENSMUSG00000074207	126	ADH1C	ENSG00000248144
Adh4	0.10228	0.62215	0.052454	0.7086	Adh4	26876	ENSMUSG00000037797	127	ADH4	ENSG00000198099
Adh5	-0.11452	0.59678	-0.22125	0.055117	Adh5	11532	ENSMUSG00000028138	128	ADH5	ENSG00000197894
Adh6a	-0.030038	0.91799	0.019374	0.90078	Adh6a	69117	ENSMUSG00000053054	NA	NA	NA
Adh7	-0.042963	0.84887	0.078252	0.49461	Adh7	11529	ENSMUSG00000055301	131	ADH7	ENSG00000196344
Adhfe1	0.060579	0.77467	0.12492	0.2502	Adhfe1	76187	ENSMUSG00000025911	137872	ADHFE1	ENSG00000147576
Adi1	-0.040085	0.84851	0.05637	0.62051	Adi1	104923	ENSMUSG00000020629	55256	ADI1	ENSG00000182551
Adig	-0.093602	0.66981	0.10012	0.41166	Adig	246747	ENSMUSG00000044405	149685	ADIG	ENSG00000182035
Adipoq	0.10463	0.51202	0.11793	0.2346	Adipoq	11450	ENSMUSG00000022878	9370	ADIPOQ	ENSG00000181092
Adipor1	-0.22568	0.17802	0.090803	0.47001	Adipor1	72674	ENSMUSG00000026457	51094	ADIPOR1	ENSG00000159346
Adipor2	-0.01123	0.96746	0.062066	0.5961	Adipor2	68465	ENSMUSG00000030168	79602	ADIPOR2	ENSG00000006831
Adk	-0.15816	0.41828	0.052789	0.71451	Adk	11534	ENSMUSG00000039197	132	ADK	ENSG00000156110
Adm	-0.091957	0.64884	-0.28512	0.005342	Adm	11535	ENSMUSG00000030790	133	ADM	ENSG00000148926
Adm2	0.17209	0.23545	0.068759	0.56554	Adm2	223780	ENSMUSG00000054136	79924	ADM2	ENSG00000128165
Adnp	-0.0011327	0.99677	0.097219	0.37281	Adnp	11538	ENSMUSG00000051149	23394	ADNP	ENSG00000101126
Adnp2	-0.10767	0.5847	0.04601	0.73287	Adnp2	240442	ENSMUSG00000053950	22850	ADNP2	ENSG00000101544
Ado	0.095658	0.57889	0.080139	0.47293	Ado	211488	ENSMUSG00000057134	84890	ADO	ENSG00000181915
Adora1	0.13027	0.34975	0.13956	0.1371	Adora1	11539	ENSMUSG00000042429	134	ADORA1	ENSG00000163485
Adora2a	0.057454	0.76759	0.15075	0.11043	Adora2a	11540	ENSMUSG00000020178	135	ADORA2A	ENSG00000128271
Adora2b	0.06794	0.75295	0.041847	0.75538	Adora2b	11541	ENSMUSG00000018500	136	ADORA2B	ENSG00000170425
Adora3	0.077579	0.67869	0.20902	0.028913	Adora3	11542	ENSMUSG00000000562	140	ADORA3	ENSG00000282608
Adpgk	-0.026673	0.91568	0.23263	0.0090831	Adpgk	72141	ENSMUSG00000025236	83440	ADPGK	ENSG00000159322
Adprh	-0.097655	0.57503	0.041815	0.73021	Adprh	11544	ENSMUSG00000002844	141	ADPRH	ENSG00000144843
Adprhl1	0.099383	0.49469	0.11573	0.2157	Adprhl1	234072	ENSMUSG00000031448	113622	ADPRHL1	ENSG00000153531
Adprhl2	0.11462	0.49991	-0.010966	0.94056	Adprhl2	100206	ENSMUSG00000042558	54936	ADPRHL2	ENSG00000116863
Adprm	0.104	0.57252	0.30213	0.00088474	Adprm	66358	ENSMUSG00000020910	56985	ADPRM	ENSG00000170222
Adra1a	-0.071149	0.73571	0.022273	0.87312	Adra1a	11549	ENSMUSG00000045875	148	ADRA1A	ENSG00000120907
Adra1b	0.012952	0.96594	0.052266	0.69648	Adra1b	11548	ENSMUSG00000050541	147	ADRA1B	ENSG00000170214
Adra1d	0.024796	0.93464	-0.0016254	0.99169	Adra1d	11550	ENSMUSG00000027335	146	ADRA1D	ENSG00000171873
Adra2a	-0.19591	0.35824	-0.037945	0.82184	Adra2a	11551	ENSMUSG00000033717	150	ADRA2A	ENSG00000150594
Adra2b	0.13178	0.46392	0.13121	0.26349	Adra2b	11552	ENSMUSG00000058620	151	ADRA2B	ENSG00000274286
Adra2c	0.2427	0.062638	0.14692	0.16391	Adra2c	11553	ENSMUSG00000045318	152	ADRA2C	ENSG00000184160
Adrb1	-0.13542	0.44765	0.0099956	0.94733	Adrb1	11554	ENSMUSG00000035283	153	ADRB1	ENSG00000043591
Adrb2	0.092138	0.60424	0.10771	0.31601	Adrb2	11555	ENSMUSG00000045730	154	ADRB2	ENSG00000169252
Adrb3	0.23713	0.11916	0.061385	0.66143	Adrb3	11556	ENSMUSG00000031489	155	ADRB3	ENSG00000188778
Adrm1	-0.12234	0.60927	-0.064141	0.67398	Adrm1	56436	ENSMUSG00000039041	11047	ADRM1	ENSG00000130706
Adsl	-0.081591	0.64342	-0.22825	0.011475	Adsl	11564	ENSMUSG00000022407	158	ADSL	ENSG00000239900
Adss	-0.07607	0.68481	-0.11156	0.28707	Adss	11566	ENSMUSG00000015961	159	ADSS	ENSG00000035687
Adssl1	0.3387	0.0026948	0.026033	0.85515	Adssl1	11565	ENSMUSG00000011148	122622	ADSSL1	ENSG00000185100
Adtrp	0.069388	0.75965	0.070982	0.59385	Adtrp	109254	ENSMUSG00000058022	84830	ADTRP	ENSG00000111863
Aebp1	0.023101	0.95104	-0.0049329	0.97957	Aebp1	11568	ENSMUSG00000020473	165	AEBP1	ENSG00000106624
Aebp2	0.19906	0.15574	0.10374	0.36373	Aebp2	11569	ENSMUSG00000030232	121536	AEBP2	ENSG00000139154
Aen	0.015047	0.96165	-0.23909	0.030703	Aen	68048	ENSMUSG00000030609	64782	AEN	ENSG00000181026
Aes	-0.1832	0.22158	-0.094378	0.41	Aes	14797	ENSMUSG00000054452	166	AES	ENSG00000104964
AF067061	-0.12178	0.43258	-0.15836	0.098631	AF067061	236546	ENSMUSG00000095071	NA	NA	NA
AF067063	0.0083558	0.97572	0.05294	0.66562	AF067063	380878	ENSMUSG00000094237	NA	NA	NA
AF366264	-0.078498	0.74462	0.032373	0.83234	AF366264	231201	ENSMUSG00000057116	NA	NA	NA
Afap1	-0.07993	0.6608	-0.093511	0.38605	Afap1	70292	ENSMUSG00000029094	60312	AFAP1	ENSG00000196526
Afap1l1	0.0087738	0.977	-0.0030053	0.98498	Afap1l1	106877	ENSMUSG00000033032	134265	AFAP1L1	ENSG00000157510
Afap1l2	-0.044413	0.84257	0.013543	0.92549	Afap1l2	226250	ENSMUSG00000025083	84632	AFAP1L2	ENSG00000169129
Mllt4	0.058707	0.76441	-0.14917	0.13182	Afdn	17356	ENSMUSG00000068036	4301	AFDN	ENSG00000130396
Aff1	0.11813	0.47098	0.11431	0.28792	Aff1	17355	ENSMUSG00000029313	4299	AFF1	ENSG00000172493
Aff2	-0.025533	0.91419	0.12838	0.1834	Aff2	14266	ENSMUSG00000031189	2334	AFF2	ENSG00000155966
Aff3	0.013284	0.96594	0.10289	0.39817	Aff3	16764	ENSMUSG00000037138	3899	AFF3	ENSG00000144218
Aff4	-0.089235	0.64814	0.10847	0.32888	Aff4	93736	ENSMUSG00000049470	27125	AFF4	ENSG00000072364
Lace1	0.039042	0.9114	-0.22129	0.10463	Afg1l	215951	ENSMUSG00000038302	246269	AFG1L	ENSG00000135537
Afg3l1	-0.033019	0.89387	0.0069057	0.9628	Afg3l1	114896	ENSMUSG00000031967	NA	NA	NA
Afg3l2	0.12226	0.56284	-0.24071	0.047131	Afg3l2	69597	ENSMUSG00000024527	10939	AFG3L2	ENSG00000141385
Afm	-0.088317	0.72822	0.11417	0.40255	Afm	280662	ENSMUSG00000029369	173	AFM	ENSG00000079557
Afmid	-0.043796	0.86778	-0.02298	0.87785	Afmid	71562	ENSMUSG00000017718	125061	AFMID	ENSG00000183077
Afp	0.02163	0.93351	0.0472	0.69494	Afp	11576	ENSMUSG00000054932	174	AFP	ENSG00000081051
Aftph	0.040931	0.83108	-0.014818	0.90714	Aftph	216549	ENSMUSG00000049659	54812	AFTPH	ENSG00000119844
Aga	0.077871	0.74349	-0.0069665	0.96758	Aga	11593	ENSMUSG00000031521	175	AGA	ENSG00000038002
Agap1	0.014503	0.9585	0.35555	1.64e-05	Agap1	347722	ENSMUSG00000055013	116987	AGAP1	ENSG00000157985
Agap2	-0.077715	0.70711	0.011276	0.93972	Agap2	216439	ENSMUSG00000025422	116986	AGAP2	ENSG00000135439
Agap3	-0.17367	0.28287	-0.075363	0.53907	Agap3	213990	ENSMUSG00000023353	116988	AGAP3	ENSG00000133612
Agbl1	0.051835	0.82446	-0.041656	0.76347	Agbl1	244071	ENSMUSG00000025754	123624	AGBL1	ENSG00000273540
Agbl2	0.11225	0.4701	-0.021011	0.87219	Agbl2	271813	ENSMUSG00000040812	79841	AGBL2	ENSG00000165923
Agbl3	0.099095	0.56733	0.089134	0.42333	Agbl3	76223	ENSMUSG00000038836	340351	AGBL3	ENSG00000146856
Agbl4	0.051195	0.82381	-0.11413	0.33312	Agbl4	78933	ENSMUSG00000061298	84871	AGBL4	ENSG00000186094
Agbl5	0.088278	0.62132	0.045754	0.71028	Agbl5	231093	ENSMUSG00000029165	60509	AGBL5	ENSG00000084693
Ager	-0.15038	0.41005	0.13215	0.24936	Ager	11596	ENSMUSG00000015452	177	AGER	ENSG00000204305
Agfg1	0.075265	0.67403	0.16838	0.069518	Agfg1	15463	ENSMUSG00000026159	3267	AGFG1	ENSG00000173744
Agfg2	0.074763	0.64144	0.11099	0.23878	Agfg2	231801	ENSMUSG00000029722	3268	AGFG2	ENSG00000106351
Aggf1	0.29038	0.01981	0.11584	0.32693	Aggf1	66549	ENSMUSG00000021681	55109	AGGF1	ENSG00000164252
Agk	0.019084	0.95242	-0.017205	0.91076	Agk	69923	ENSMUSG00000029916	55750	AGK	ENSG00000006530
Agl	0.25249	0.030557	0.12883	0.21108	Agl	77559	ENSMUSG00000033400	178	AGL	ENSG00000162688
Agmat	0.025602	0.93887	0.14417	0.25426	Agmat	75986	ENSMUSG00000040706	79814	AGMAT	ENSG00000116771
Agmo	0.11882	0.52295	-0.077275	0.54661	Agmo	319660	ENSMUSG00000050103	392636	AGMO	ENSG00000187546
Ago1	-0.05312	0.80332	-0.18802	0.054905	Ago1	236511	ENSMUSG00000041530	26523	AGO1	ENSG00000092847
Ago2	-0.19187	0.2988	-0.059836	0.68231	Ago2	239528	ENSMUSG00000036698	27161	AGO2	ENSG00000123908
Ago3	0.018948	0.93702	0.061765	0.56081	Ago3	214150	ENSMUSG00000028842	192669	AGO3	ENSG00000126070
Ago4	0.023723	0.93824	0.13113	0.24806	Ago4	76850	ENSMUSG00000042500	192670	AGO4	ENSG00000134698
Agpat1	0.032688	0.89193	-0.049377	0.69343	Agpat1	55979	ENSMUSG00000034254	10554	AGPAT1	ENSG00000204310
Agpat2	0.090836	0.62943	-0.10896	0.34307	Agpat2	67512	ENSMUSG00000026922	10555	AGPAT2	ENSG00000169692
Agpat3	-0.037116	0.89434	0.031098	0.83832	Agpat3	28169	ENSMUSG00000001211	56894	AGPAT3	ENSG00000160216
Agpat4	-0.008391	0.97863	0.10163	0.43432	Agpat4	68262	ENSMUSG00000023827	56895	AGPAT4	ENSG00000026652
Agpat5	0.062811	0.74524	0.04386	0.71688	Agpat5	52123	ENSMUSG00000031467	55326	AGPAT5	ENSG00000155189
Agps	0.09681	0.60219	0.18678	0.060151	Agps	228061	ENSMUSG00000042410	8540	AGPS	ENSG00000018510
Agr2	0.097094	0.61701	-0.16802	0.12275	Agr2	23795	ENSMUSG00000020581	10551	AGR2	ENSG00000106541
Agr3	0.032429	0.90737	0.058796	0.66616	Agr3	403205	ENSMUSG00000036231	155465	AGR3	ENSG00000173467
Agrn	-0.065638	0.74687	0.085847	0.44268	Agrn	11603	ENSMUSG00000041936	375790	AGRN	ENSG00000188157
Agrp	0.010719	0.97321	0.021799	0.88704	Agrp	11604	ENSMUSG00000005705	181	AGRP	ENSG00000159723
Agt	0.028387	0.91598	0.073317	0.5543	Agt	11606	ENSMUSG00000031980	183	AGT	ENSG00000135744
Agtpbp1	0.14481	0.39385	0.0016033	0.99168	Agtpbp1	67269	ENSMUSG00000021557	23287	AGTPBP1	ENSG00000135049
Agtr1a	0.088065	0.59047	0.31326	7.21e-05	Agtr1a	11607	ENSMUSG00000049115	185	AGTR1	ENSG00000144891
Agtr1b	-0.047352	0.82381	0.046831	0.70445	Agtr1b	11608	ENSMUSG00000054988	185	AGTR1	ENSG00000144891
Agtr2	-0.011157	0.96669	0.032536	0.79255	Agtr2	11609	ENSMUSG00000068122	186	AGTR2	ENSG00000180772
Agtrap	-0.24235	0.082769	-0.093665	0.41984	Agtrap	11610	ENSMUSG00000029007	57085	AGTRAP	ENSG00000177674
Agxt	0.16945	0.2946	0.083685	0.49794	Agxt	11611	ENSMUSG00000026272	189	AGXT	ENSG00000172482
Agxt2	0.045146	0.84567	-0.034991	0.79357	Agxt2	268782	ENSMUSG00000089678	64902	AGXT2	ENSG00000113492
Ahctf1	-0.014037	0.96594	-0.10553	0.4205	Ahctf1	226747	ENSMUSG00000026491	25909	AHCTF1	ENSG00000153207
Ahcy	-0.099779	0.58616	-0.27735	0.0038287	Ahcy	269378	ENSMUSG00000027597	191	AHCY	ENSG00000101444
Ahcyl1	-0.088347	0.64037	-0.076766	0.51017	Ahcyl1	229709	ENSMUSG00000027893	10768	AHCYL1	ENSG00000168710
Ahcyl2	0.19136	0.27666	-0.047561	0.75535	Ahcyl2	74340	ENSMUSG00000029772	23382	AHCYL2	ENSG00000158467
Ahdc1	0.053285	0.89154	0.045564	0.82219	Ahdc1	230793	ENSMUSG00000037692	27245	AHDC1	ENSG00000126705
Ahi1	-0.057302	0.78857	-0.042117	0.74065	Ahi1	52906	ENSMUSG00000019986	54806	AHI1	ENSG00000135541
Ahnak	-0.15117	0.50473	-0.23067	0.067086	Ahnak	66395	ENSMUSG00000069833	79026	AHNAK	ENSG00000124942
Ahr	-0.23734	0.16344	-0.48844	3.05e-06	Ahr	11622	ENSMUSG00000019256	196	AHR	ENSG00000106546
Ahrr	-0.11679	0.59561	-0.058581	0.6869	Ahrr	11624	ENSMUSG00000021575	57491	AHRR	ENSG00000063438
Ahsa1	0.14423	0.25299	-0.0050282	0.96938	Ahsa1	217737	ENSMUSG00000021037	10598	AHSA1	ENSG00000100591
Ahsa2	-0.022601	0.93431	-0.12122	0.264	Ahsa2	268390	ENSMUSG00000020288	130872	AHSA2P	ENSG00000173209
Ahsg	0.16223	0.23862	0.032629	0.79612	Ahsg	11625	ENSMUSG00000022868	197	AHSG	ENSG00000145192
AI182371	-0.0065516	0.98183	-0.16373	0.12612	AI182371	98870	ENSMUSG00000035875	NA	NA	NA
AI413582	0.065055	0.81112	-0.21594	0.089084	AI413582	106672	ENSMUSG00000062753	NA	NA	NA
AI429214	-0.23637	0.18987	-0.11023	0.40423	AI429214	621080	ENSMUSG00000074384	157773	C8orf48	ENSG00000164743
AI464131	-0.017589	0.94881	0.047471	0.69364	AI464131	329828	ENSMUSG00000046312	57462	MYORG	ENSG00000164976
AI467606	-0.12446	0.4824	-0.099553	0.39064	AI467606	101602	ENSMUSG00000045165	283897	C16orf54	ENSG00000185905
AI593442	0.16324	0.33219	0.26108	0.010013	AI593442	330941	ENSMUSG00000078307	399947	C11orf87	ENSG00000185742
AI597479	-0.036876	0.90547	-0.18773	0.1329	AI597479	98404	ENSMUSG00000010290	79074	C2orf49	ENSG00000135974
AI661453	-0.036925	0.8835	-0.069706	0.58058	AI661453	224833	ENSMUSG00000034382	647024	C6orf132	ENSG00000188112
AI837181	-0.017882	0.96138	-0.063612	0.69243	AI837181	107242	ENSMUSG00000047423	83638	C11orf68	ENSG00000175573
AI987944	-0.11301	0.5401	-0.11282	0.32308	AI987944	233168	ENSMUSG00000056383	NA	NA	NA
Aicda	0.12624	0.39794	0.15801	0.099859	Aicda	11628	ENSMUSG00000040627	57379	AICDA	ENSG00000111732
Aida	0.14188	0.36789	0.23651	0.012405	Aida	108909	ENSMUSG00000042901	64853	AIDA	ENSG00000186063
Aif1	0.056745	0.80332	0.028283	0.84018	Aif1	11629	ENSMUSG00000024397	199	AIF1	ENSG00000204472
Aif1l	0.047838	0.87151	0.16272	0.20771	Aif1l	108897	ENSMUSG00000001864	83543	AIF1L	ENSG00000126878
Aifm1	-0.14271	0.38787	-0.051416	0.6857	Aifm1	26926	ENSMUSG00000036932	9131	AIFM1	ENSG00000156709
Aifm2	-0.082314	0.68503	0.053744	0.6707	Aifm2	71361	ENSMUSG00000020085	84883	AIFM2	ENSG00000042286
Aifm3	0.00067444	0.99803	-0.024127	0.87379	Aifm3	72168	ENSMUSG00000022763	150209	AIFM3	ENSG00000183773
Aig1	0.17561	0.18775	0.13483	0.17551	Aig1	66253	ENSMUSG00000019806	51390	AIG1	ENSG00000146416
Aim2	-0.078845	0.74437	-0.16474	0.16197	Aim2	383619	ENSMUSG00000037860	9447	AIM2	ENSG00000163568
Aimp1	-0.044285	0.86813	-0.041162	0.77033	Aimp1	13722	ENSMUSG00000028029	9255	AIMP1	ENSG00000164022
Aimp2	0.0079428	0.97863	0.20747	0.044663	Aimp2	231872	ENSMUSG00000029610	7965	AIMP2	ENSG00000106305
Aip	-0.065699	0.79527	-0.1269	0.30689	Aip	11632	ENSMUSG00000024847	9049	AIP	ENSG00000110711
Aipl1	0.0026956	0.99111	0.13062	0.18771	Aipl1	114230	ENSMUSG00000040554	23746	AIPL1	ENSG00000129221
Aire	-0.10426	0.64325	-0.0011198	0.99454	Aire	11634	ENSMUSG00000000731	326	AIRE	ENSG00000160224
Ajap1	0.058368	0.77797	0.038557	0.76308	Ajap1	230959	ENSMUSG00000039546	55966	AJAP1	ENSG00000196581
Gm996	-0.082097	0.69425	-0.067587	0.59669	Ajm1	381353	ENSMUSG00000029419	389813	AJM1	ENSG00000232434
Ajuba	0.32969	0.0010936	0.64006	1.7e-17	Ajuba	16475	ENSMUSG00000022178	84962	AJUBA	ENSG00000129474
Ak1	0.0084601	0.97592	0.077664	0.49607	Ak1	11636	ENSMUSG00000026817	203	AK1	ENSG00000106992
Ak2	0.024845	0.93674	-0.065301	0.64096	Ak2	11637	ENSMUSG00000028792	204	AK2	ENSG00000004455
Ak3	0.022733	0.92428	0.11107	0.25534	Ak3	56248	ENSMUSG00000024782	50808	AK3	ENSG00000147853
Ak4	0.13754	0.37479	0.12337	0.24287	Ak4	11639	ENSMUSG00000028527	205	AK4	ENSG00000162433
Ak5	0.041333	0.84596	0.043897	0.71599	Ak5	229949	ENSMUSG00000039058	26289	AK5	ENSG00000154027
Ak6	0.077756	0.76768	0.28192	0.014147	Ak6	102216272	ENSMUSG00000078941	6880	TAF9	ENSG00000273841
Ak7	0.074883	0.72535	0.11506	0.33395	Ak7	78801	ENSMUSG00000041323	122481	AK7	ENSG00000140057
Ak8	0.063947	0.76813	-0.11544	0.31886	Ak8	68870	ENSMUSG00000026807	158067	AK8	ENSG00000165695
A330050F15Rik	0.19508	0.17774	0.12695	0.25465	Akain1	320722	ENSMUSG00000091636	642597	AKAIN1	ENSG00000231824
Akap1	-0.0055081	0.98626	0.04099	0.78276	Akap1	11640	ENSMUSG00000018428	8165	AKAP1	ENSG00000121057
Akap10	-0.13658	0.34311	-0.039784	0.73915	Akap10	56697	ENSMUSG00000047804	11216	AKAP10	ENSG00000108599
Akap11	-0.048428	0.81189	0.12993	0.1779	Akap11	219181	ENSMUSG00000022016	11215	AKAP11	ENSG00000023516
Akap12	0.04985	0.82164	0.080566	0.4997	Akap12	83397	ENSMUSG00000038587	9590	AKAP12	ENSG00000131016
Akap13	0.15053	0.30352	0.059232	0.62551	Akap13	75547	ENSMUSG00000066406	11214	AKAP13	ENSG00000170776
Akap14	0.075346	0.73811	-0.048628	0.72642	Akap14	434756	ENSMUSG00000036551	158798	AKAP14	ENSG00000186471
Akap17b	-0.20169	0.23623	-0.17423	0.13099	Akap17b	338351	ENSMUSG00000059708	NA	NA	NA
Akap2	0.15312	0.30325	0.062529	0.6033	Akap2	11641	ENSMUSG00000038729	NA	NA	NA
Akap3	-0.12551	0.5648	-0.013987	0.93484	Akap3	11642	ENSMUSG00000030344	10566	AKAP3	ENSG00000111254
Akap4	0.082742	0.66297	0.15561	0.1251	Akap4	11643	ENSMUSG00000050089	8852	AKAP4	ENSG00000147081
Akap5	0.17174	0.261	0.021507	0.87955	Akap5	238276	ENSMUSG00000021057	9495	AKAP5	ENSG00000179841
Akap6	0.077005	0.70238	0.072786	0.5561	Akap6	238161	ENSMUSG00000061603	9472	AKAP6	ENSG00000151320
Akap7	0.13061	0.51577	-0.0018092	0.99123	Akap7	432442	ENSMUSG00000039166	9465	AKAP7	ENSG00000118507
Akap8	-0.087382	0.61483	-0.10135	0.33871	Akap8	56399	ENSMUSG00000024045	10270	AKAP8	ENSG00000105127
Akap8l	-0.13201	0.49798	-0.016158	0.91814	Akap8l	54194	ENSMUSG00000002625	26993	AKAP8L	ENSG00000011243
Akap9	-0.03031	0.91063	0.010616	0.94376	Akap9	100986	ENSMUSG00000040407	10142	AKAP9	ENSG00000127914
Akip1	0.14609	0.29101	0.18403	0.040347	Akip1	57373	ENSMUSG00000031023	56672	AKIP1	ENSG00000166452
Akirin1	-0.064736	0.75542	0.046018	0.71666	Akirin1	68050	ENSMUSG00000023075	79647	AKIRIN1	ENSG00000174574
Akirin2	-0.36838	0.01571	-0.3767	0.00051967	Akirin2	433693	ENSMUSG00000028291	55122	AKIRIN2	ENSG00000135334
Akna	-0.045926	0.8321	0.072998	0.52188	Akna	100182	ENSMUSG00000039158	80709	AKNA	ENSG00000106948
Aknad1	0.016622	0.96145	0.13396	0.3022	Aknad1	329738	ENSMUSG00000049565	254268	AKNAD1	ENSG00000162641
Akp3	-0.061212	0.7951	-0.034884	0.80377	Akp3	11648	ENSMUSG00000036500	NA	NA	NA
Akr1a1	0.036801	0.89028	0.087174	0.48862	Akr1a1	58810	ENSMUSG00000028692	10327	AKR1A1	ENSG00000117448
Akr1b10	0.10663	0.50839	0.18664	0.040939	Akr1b10	67861	ENSMUSG00000061758	57016	AKR1B10	ENSG00000198074
Akr1b3	0.047462	0.82381	0.061639	0.61673	Akr1b3	11677	ENSMUSG00000001642	231	AKR1B1	ENSG00000085662
Akr1b7	0.058334	0.7713	0.085054	0.44248	Akr1b7	11997	ENSMUSG00000052131	NA	NA	NA
Akr1b8	0.081063	0.59346	-0.069747	0.49644	Akr1b8	14187	ENSMUSG00000029762	NA	NA	NA
Akr1c12	-0.021496	0.93945	-0.0094628	0.94957	Akr1c12	622402	ENSMUSG00000021211	NA	NA	NA
Akr1c13	0.18515	0.23286	0.22687	0.025163	Akr1c13	27384	ENSMUSG00000021213	NA	NA	NA
Akr1c14	0.04867	0.82256	0.047896	0.70146	Akr1c14	105387	ENSMUSG00000033715	NA	NA	NA
Akr1c18	0.066407	0.74907	-0.021266	0.87933	Akr1c18	105349	ENSMUSG00000021214	NA	NA	NA
Akr1c19	0.14572	0.49852	0.18895	0.12593	Akr1c19	432720	ENSMUSG00000071551	NA	NA	NA
Akr1c20	0.03729	0.88142	0.17431	0.093881	Akr1c20	116852	ENSMUSG00000054757	NA	NA	NA
Akr1c21	-0.01458	0.96329	-0.066487	0.62686	Akr1c21	77337	ENSMUSG00000021207	NA	NA	NA
Akr1c6	0.062468	0.78369	-0.14867	0.1876	Akr1c6	83702	ENSMUSG00000021210	NA	NA	NA
Akr1cl	0.10217	0.51187	0.041279	0.72736	Akr1cl	70861	ENSMUSG00000025955	NA	NA	NA
Akr1d1	0.010488	0.96802	-0.026569	0.83368	Akr1d1	208665	ENSMUSG00000038641	6718	AKR1D1	ENSG00000122787
Akr1e1	0.2921	0.044173	-0.058482	0.69747	Akr1e1	56043	ENSMUSG00000045410	83592	AKR1E2	ENSG00000165568
Akr7a5	-0.005369	0.9845	0.12017	0.25933	Akr7a5	110198	ENSMUSG00000028743	8574	AKR7A2	ENSG00000053371
Akt1	-0.16862	0.31552	-0.1828	0.087396	Akt1	11651	ENSMUSG00000001729	207	AKT1	ENSG00000142208
Akt1s1	-0.067968	0.78621	-0.087816	0.50599	Akt1s1	67605	ENSMUSG00000011096	84335	AKT1S1	ENSG00000204673
Akt2	-0.1037	0.55526	-0.042979	0.73248	Akt2	11652	ENSMUSG00000004056	208	AKT2	ENSG00000105221
Akt3	0.18	0.16143	0.14264	0.1371	Akt3	23797	ENSMUSG00000019699	10000	AKT3	ENSG00000117020
Aktip	-0.085944	0.6937	0.05234	0.70614	Aktip	14339	ENSMUSG00000031667	64400	AKTIP	ENSG00000166971
Alad	-0.095815	0.66714	0.012763	0.93827	Alad	17025	ENSMUSG00000028393	210	ALAD	ENSG00000148218
Alas1	-0.15144	0.30352	0.074585	0.51282	Alas1	11655	ENSMUSG00000032786	211	ALAS1	ENSG00000023330
Alas2	0.14052	0.41223	0.36681	3.56e-05	Alas2	11656	ENSMUSG00000025270	212	ALAS2	ENSG00000158578
Alb	0.076455	0.73056	0.15708	0.15042	Alb	11657	ENSMUSG00000029368	213	ALB	ENSG00000163631
Alcam	0.14604	0.37479	0.15977	0.13314	Alcam	11658	ENSMUSG00000022636	214	ALCAM	ENSG00000170017
Aldh16a1	-0.25265	0.11916	-0.21756	0.061985	Aldh16a1	69748	ENSMUSG00000007833	126133	ALDH16A1	ENSG00000161618
Aldh18a1	0.075462	0.72521	-0.064144	0.63423	Aldh18a1	56454	ENSMUSG00000025007	5832	ALDH18A1	ENSG00000059573
Aldh1a1	0.08147	0.68121	0.20136	0.041321	Aldh1a1	11668	ENSMUSG00000053279	216	ALDH1A1	ENSG00000165092
Aldh1a2	0.086331	0.69545	0.13048	0.27567	Aldh1a2	19378	ENSMUSG00000013584	8854	ALDH1A2	ENSG00000128918
Aldh1a3	-0.083064	0.69645	0.020958	0.88849	Aldh1a3	56847	ENSMUSG00000015134	220	ALDH1A3	ENSG00000184254
Aldh1a7	0.071362	0.76978	0.24819	0.022819	Aldh1a7	26358	ENSMUSG00000024747	216	ALDH1A1	ENSG00000165092
Aldh1b1	0.10396	0.62167	0.093864	0.46911	Aldh1b1	72535	ENSMUSG00000035561	219	ALDH1B1	ENSG00000137124
Aldh1l1	0.025512	0.91419	-0.00099626	0.99371	Aldh1l1	107747	ENSMUSG00000030088	10840	ALDH1L1	ENSG00000144908
Aldh1l2	-0.00075171	0.99776	-0.067129	0.57364	Aldh1l2	216188	ENSMUSG00000020256	160428	ALDH1L2	ENSG00000136010
Aldh2	-0.044763	0.8986	0.1218	0.40151	Aldh2	11669	ENSMUSG00000029455	217	ALDH2	ENSG00000111275
Aldh3a1	0.035707	0.90726	0.1741	0.14605	Aldh3a1	11670	ENSMUSG00000019102	218	ALDH3A1	ENSG00000108602
Aldh3a2	0.023946	0.93076	0.11224	0.31106	Aldh3a2	11671	ENSMUSG00000010025	NA	NA	NA
Aldh3b1	-0.052247	0.80792	-0.05464	0.6545	Aldh3b1	67689	ENSMUSG00000024885	221	ALDH3B1	ENSG00000006534
Aldh3b2	0.096603	0.59148	0.20824	0.028849	Aldh3b2	621603	ENSMUSG00000075296	222	ALDH3B2	ENSG00000132746
Aldh4a1	0.042503	0.85755	0.19958	0.045532	Aldh4a1	212647	ENSMUSG00000028737	8659	ALDH4A1	ENSG00000159423
Aldh5a1	0.2919	0.02715	0.0045699	0.97789	Aldh5a1	214579	ENSMUSG00000035936	7915	ALDH5A1	ENSG00000112294
Aldh6a1	0.16931	0.24265	0.15369	0.13366	Aldh6a1	104776	ENSMUSG00000021238	4329	ALDH6A1	ENSG00000119711
Aldh7a1	-0.098187	0.60979	-0.031588	0.81853	Aldh7a1	110695	ENSMUSG00000053644	501	ALDH7A1	ENSG00000164904
Aldh8a1	-0.00134	0.99585	0.026539	0.84281	Aldh8a1	237320	ENSMUSG00000037542	64577	ALDH8A1	ENSG00000118514
Aldh9a1	-0.021625	0.94195	-0.06065	0.65031	Aldh9a1	56752	ENSMUSG00000026687	223	ALDH9A1	ENSG00000143149
Aldoa	-0.62927	6.89e-10	-0.96206	7.4e-29	Aldoa	11674	ENSMUSG00000030695	226	ALDOA	ENSG00000149925
Aldoart1	0.13444	0.5186	0.0065113	0.97104	Aldoart1	353204	ENSMUSG00000059343	NA	NA	NA
Aldoart2	0.1082	0.46982	0.011091	0.93482	Aldoart2	79459	ENSMUSG00000063129	NA	NA	NA
Aldob	-0.0093105	0.97278	-0.0095054	0.9468	Aldob	230163	ENSMUSG00000028307	229	ALDOB	ENSG00000136872
Aldoc	0.10004	0.53117	0.16678	0.071463	Aldoc	11676	ENSMUSG00000017390	230	ALDOC	ENSG00000109107
Alg1	-0.25013	0.07477	-0.55011	1.55e-09	Alg1	208211	ENSMUSG00000039427	56052	ALG1	ENSG00000033011
Alg10b	-0.40714	0.0023879	-0.48595	7.31e-07	Alg10b	380959	ENSMUSG00000075470	144245	ALG10B	ENSG00000175548
Alg11	-0.18367	0.39411	-0.22974	0.06843	Alg11	207958	ENSMUSG00000063362	440138	ALG11	ENSG00000253710
Alg12	-0.085502	0.67306	-0.17013	0.11266	Alg12	223774	ENSMUSG00000035845	79087	ALG12	ENSG00000182858
Alg13	-0.0074399	0.9763	-0.087071	0.41238	Alg13	67574	ENSMUSG00000041718	79868	ALG13	ENSG00000101901
Alg14	0.074293	0.77987	0.19097	0.12699	Alg14	66789	ENSMUSG00000039887	199857	ALG14	ENSG00000172339
Alg2	-0.28754	0.030324	-0.41656	4.74e-06	Alg2	56737	ENSMUSG00000039740	85365	ALG2	ENSG00000119523
Alg3	-0.22791	0.080302	-0.52915	3.39e-10	Alg3	208624	ENSMUSG00000033809	10195	ALG3	ENSG00000214160
Alg5	-0.23658	0.079589	-0.2728	0.0033059	Alg5	66248	ENSMUSG00000036632	29880	ALG5	ENSG00000120697
Alg6	-0.23309	0.063296	-0.28034	0.0015494	Alg6	320438	ENSMUSG00000073792	29929	ALG6	ENSG00000088035
Alg8	-0.16522	0.34488	-0.04515	0.74244	Alg8	381903	ENSMUSG00000035704	79053	ALG8	ENSG00000159063
Alg9	0.12313	0.46244	-0.024701	0.85957	Alg9	102580	ENSMUSG00000032059	79796	ALG9	ENSG00000086848
Alk	-0.048813	0.80948	0.098488	0.34178	Alk	11682	ENSMUSG00000055471	238	ALK	ENSG00000171094
Fam150a	0.036528	0.87151	0.0079313	0.95584	Alkal1	620393	ENSMUSG00000087247	389658	ALKAL1	ENSG00000196711
Fam150b	-0.021544	0.93848	0.034529	0.7919	Alkal2	100294583	ENSMUSG00000054204	285016	ALKAL2	ENSG00000189292
Alkbh1	-0.016258	0.95727	0.23295	0.014004	Alkbh1	211064	ENSMUSG00000079036	8846	ALKBH1	ENSG00000100601
Alkbh2	-0.076039	0.66297	-0.19035	0.035166	Alkbh2	231642	ENSMUSG00000044339	121642	ALKBH2	ENSG00000189046
Alkbh3	0.081024	0.67922	-0.18598	0.071616	Alkbh3	69113	ENSMUSG00000040174	221120	ALKBH3	ENSG00000166199
Alkbh4	0.094372	0.5918	0.17929	0.062882	Alkbh4	72041	ENSMUSG00000039754	54784	ALKBH4	ENSG00000160993
Alkbh5	-0.11606	0.55612	0.035903	0.79716	Alkbh5	268420	ENSMUSG00000042650	54890	ALKBH5	ENSG00000091542
Alkbh6	0.14148	0.36714	0.046473	0.71921	Alkbh6	233065	ENSMUSG00000042831	84964	ALKBH6	ENSG00000239382
Alkbh7	0.16935	0.2748	0.15806	0.13777	Alkbh7	66400	ENSMUSG00000002661	84266	ALKBH7	ENSG00000125652
Alkbh8	0.067345	0.76704	-0.014137	0.92981	Alkbh8	67667	ENSMUSG00000025899	91801	ALKBH8	ENSG00000137760
Allc	0.23241	0.18509	0.16786	0.19397	Allc	94041	ENSMUSG00000020636	55821	ALLC	ENSG00000151360
Alms1	0.083042	0.6229	0.10094	0.31914	Alms1	236266	ENSMUSG00000063810	7840	ALMS1	ENSG00000116127
Alox12	0.041464	0.89358	0.0093562	0.95902	Alox12	11684	ENSMUSG00000000320	239	ALOX12	ENSG00000108839
Alox12b	-0.21412	0.18244	0.0015548	0.99194	Alox12b	11686	ENSMUSG00000032807	242	ALOX12B	ENSG00000179477
Alox12e	0.089853	0.58553	0.062949	0.57326	Alox12e	11685	ENSMUSG00000018907	NA	NA	NA
Alox15	0.095182	0.66782	0.096905	0.46028	Alox15	11687	ENSMUSG00000018924	NA	NA	NA
Alox5	-0.002243	0.99324	-0.013602	0.92223	Alox5	11689	ENSMUSG00000025701	240	ALOX5	ENSG00000012779
Alox5ap	-0.055162	0.83656	0.06893	0.62491	Alox5ap	11690	ENSMUSG00000060063	241	ALOX5AP	ENSG00000132965
Alox8	-0.084699	0.76105	0.037296	0.82729	Alox8	11688	ENSMUSG00000020891	247	ALOX15B	ENSG00000179593
Aloxe3	-0.19307	0.18	-0.27103	0.0042414	Aloxe3	23801	ENSMUSG00000020892	59344	ALOXE3	ENSG00000179148
Alpi	-0.0047469	0.98632	-0.042718	0.73892	Alpi	76768	ENSMUSG00000079440	NA	NA	NA
Alpk1	0.26898	0.017563	0.15714	0.11159	Alpk1	71481	ENSMUSG00000028028	80216	ALPK1	ENSG00000073331
Alpk2	0.0076546	0.97749	-0.026153	0.84443	Alpk2	225638	ENSMUSG00000032845	115701	ALPK2	ENSG00000198796
Alpk3	0.20538	0.15913	0.24734	0.01086	Alpk3	116904	ENSMUSG00000038763	57538	ALPK3	ENSG00000136383
Alpl	0.12222	0.45394	0.15904	0.10766	Alpl	11647	ENSMUSG00000028766	249	ALPL	ENSG00000162551
Alppl2	0.1846	0.12243	0.30436	0.00010897	Alppl2	11650	ENSMUSG00000026246	NA	NA	NA
Als2	-0.062708	0.74193	0.027333	0.82673	Als2	74018	ENSMUSG00000026024	57679	ALS2	ENSG00000003393
Als2cl	-0.0044232	0.9885	0.073733	0.55059	Als2cl	235633	ENSMUSG00000044037	259173	ALS2CL	ENSG00000178038
Als2cr11	0.051996	0.79096	0.17999	0.044155	Als2cr11	73463	ENSMUSG00000072295	151254	C2CD6	ENSG00000155754
Als2cr12	0.1052	0.51065	0.21099	0.016368	Als2cr12	108812	ENSMUSG00000047528	130540	ALS2CR12	ENSG00000155749
Alx1	0.023653	0.93025	0.019793	0.88854	Alx1	216285	ENSMUSG00000036602	8092	ALX1	ENSG00000180318
Alx3	-0.040811	0.85983	0.058009	0.64908	Alx3	11694	ENSMUSG00000014603	257	ALX3	ENSG00000156150
Alx4	-0.12294	0.5681	-0.109	0.41317	Alx4	11695	ENSMUSG00000040310	60529	ALX4	ENSG00000052850
Alyref	-0.29113	0.099842	-0.57464	1.84e-07	Alyref	21681	ENSMUSG00000025134	10189	ALYREF	ENSG00000183684
Alyref2	-0.044922	0.84566	-0.15308	0.14884	Alyref2	56009	ENSMUSG00000060244	NA	NA	NA
Amacr	-0.14199	0.37473	-0.15845	0.13365	Amacr	17117	ENSMUSG00000022244	23600	AMACR	ENSG00000242110
Ambn	0.059338	0.76625	-0.026447	0.83901	Ambn	11698	ENSMUSG00000029288	258	AMBN	ENSG00000178522
Ambp	0.18988	0.15036	0.3268	8.39e-05	Ambp	11699	ENSMUSG00000028356	259	AMBP	ENSG00000106927
Ambra1	1.1774	5.47e-36	0.34075	0.0017371	Ambra1	228361	ENSMUSG00000040506	55626	AMBRA1	ENSG00000110497
Amd1	-0.074308	0.72728	-0.21572	0.035707	Amd1	11702	ENSMUSG00000075232	262	AMD1	ENSG00000123505
Amd2	-0.25231	0.11837	-0.029769	0.84661	Amd2	100041585	ENSMUSG00000063953	NA	NA	NA
Amdhd1	-0.098565	0.5688	-0.12315	0.23348	Amdhd1	71761	ENSMUSG00000015890	144193	AMDHD1	ENSG00000139344
Amdhd2	-0.0042558	0.98642	-0.12425	0.20742	Amdhd2	245847	ENSMUSG00000036820	51005	AMDHD2	ENSG00000162066
Amelx	-0.12279	0.46721	0.00040637	0.99734	Amelx	11704	ENSMUSG00000031354	265	AMELX	ENSG00000125363
Amer1	-0.048899	0.81916	0.045835	0.71426	Amer1	72345	ENSMUSG00000050332	139285	AMER1	ENSG00000184675
Amer2	0.1045	0.60979	0.055178	0.69413	Amer2	72125	ENSMUSG00000021986	219287	AMER2	ENSG00000165566
Amer3	-0.086388	0.64915	-0.058799	0.63898	Amer3	211383	ENSMUSG00000045174	205147	AMER3	ENSG00000178171
Amfr	0.20837	0.085738	0.15685	0.10463	Amfr	23802	ENSMUSG00000031751	267	AMFR	ENSG00000159461
Amh	0.10324	0.58616	0.11922	0.297	Amh	11705	ENSMUSG00000035262	268	AMH	ENSG00000104899
Amhr2	0.059268	0.79314	0.042111	0.75206	Amhr2	110542	ENSMUSG00000023047	269	AMHR2	ENSG00000135409
Amigo1	0.071181	0.74687	0.19868	0.057596	Amigo1	229715	ENSMUSG00000050947	57463	AMIGO1	ENSG00000181754
Amigo2	0.069587	0.70842	-0.12809	0.21496	Amigo2	105827	ENSMUSG00000048218	347902	AMIGO2	ENSG00000139211
Amigo3	-0.037506	0.8693	-0.067123	0.56509	Amigo3	320844	ENSMUSG00000032593	386724	AMIGO3	ENSG00000176020
Ammecr1	0.16136	0.40346	0.17205	0.15753	Ammecr1	56068	ENSMUSG00000042225	9949	AMMECR1	ENSG00000101935
Ammecr1l	0.0029131	0.99198	0.088905	0.47426	Ammecr1l	225339	ENSMUSG00000041915	83607	AMMECR1L	ENSG00000144233
Amn	0.14164	0.40558	0.11892	0.29898	Amn	93835	ENSMUSG00000021278	81693	AMN	ENSG00000166126
Amn1	0.08042	0.68138	0.1661	0.099886	Amn1	232566	ENSMUSG00000068250	196394	AMN1	ENSG00000151743
Amot	0.17573	0.20799	0.15001	0.133	Amot	27494	ENSMUSG00000041688	154796	AMOT	ENSG00000126016
Amotl1	-0.16354	0.36054	-0.074848	0.56756	Amotl1	75723	ENSMUSG00000013076	154810	AMOTL1	ENSG00000166025
Amotl2	0.86442	7.16e-33	0.3476	6.84e-06	Amotl2	56332	ENSMUSG00000032531	51421	AMOTL2	ENSG00000114019
Ampd1	-0.041367	0.85349	-0.064204	0.58444	Ampd1	229665	ENSMUSG00000070385	270	AMPD1	ENSG00000116748
Ampd2	-0.036697	0.88444	0.16696	0.11571	Ampd2	109674	ENSMUSG00000027889	271	AMPD2	ENSG00000116337
Ampd3	0.036528	0.8886	0.28514	0.0030974	Ampd3	11717	ENSMUSG00000005686	272	AMPD3	ENSG00000133805
Amph	0.084149	0.63456	0.081249	0.45822	Amph	218038	ENSMUSG00000021314	273	AMPH	ENSG00000078053
Amt	0.028988	0.89707	0.07064	0.51446	Amt	434437	ENSMUSG00000032607	275	AMT	ENSG00000145020
Amtn	0.10097	0.57312	0.02042	0.88456	Amtn	71421	ENSMUSG00000029282	401138	AMTN	ENSG00000187689
Amy1	0.004962	0.98766	0.24513	0.016132	Amy1	11722	ENSMUSG00000074264	NA	NA	NA
Amy2a2	-0.25276	0.0089899	-0.21516	0.006885	Amy2a2	100043688	ENSMUSG00000096569	279	AMY2A	ENSG00000243480
Amy2b	-0.092823	0.55524	0.03841	0.73788	Amy2b	545562	NA	NA	NA	NA
Amz1	0.085732	0.67398	-0.069169	0.59401	Amz1	231842	ENSMUSG00000050022	155185	AMZ1	ENSG00000174945
Amz2	-0.027317	0.91298	0.0022479	0.98733	Amz2	13929	ENSMUSG00000020610	51321	AMZ2	ENSG00000196704
Anapc1	-0.44314	0.002258	-0.35315	0.0012684	Anapc1	17222	ENSMUSG00000014355	64682	ANAPC1	ENSG00000153107
Anapc10	-0.18547	0.15913	-0.33976	6.12e-05	Anapc10	68999	ENSMUSG00000036977	10393	ANAPC10	ENSG00000164162
Anapc11	-0.089407	0.67075	-0.28931	0.004327	Anapc11	66156	ENSMUSG00000025135	51529	ANAPC11	ENSG00000141552
Anapc13	0.1502	0.35255	-0.13727	0.2331	Anapc13	69010	ENSMUSG00000035048	25847	ANAPC13	ENSG00000129055
Anapc15	0.17969	0.18504	0.046921	0.70693	Anapc15	75430	ENSMUSG00000030649	25906	ANAPC15	ENSG00000110200
Anapc16	0.076013	0.75663	0.20148	0.067928	Anapc16	52717	ENSMUSG00000020107	119504	ANAPC16	ENSG00000166295
Anapc2	-0.28929	0.086506	-0.38928	0.00035467	Anapc2	99152	ENSMUSG00000026965	29882	ANAPC2	ENSG00000176248
Anapc4	-0.098997	0.69399	-0.0116	0.94787	Anapc4	52206	ENSMUSG00000029176	29945	ANAPC4	ENSG00000053900
Anapc5	-0.21635	0.11537	-0.23726	0.01321	Anapc5	59008	ENSMUSG00000029472	51433	ANAPC5	ENSG00000089053
Anapc7	-0.11095	0.4713	0.078528	0.45337	Anapc7	56317	ENSMUSG00000029466	51434	ANAPC7	ENSG00000196510
Ang	0.069381	0.75302	0.0086249	0.95601	Ang	11727	ENSMUSG00000072115	283	ANG	ENSG00000214274
Ang2	0.0014485	0.99677	-0.12384	0.38759	Ang2	11731	ENSMUSG00000047894	NA	NA	NA
Ang3	-0.059679	0.77427	-0.055362	0.65268	Ang3	11730	NA	NA	NA	NA
Ang4	-0.0070955	0.98022	-0.012527	0.93344	Ang4	219033	ENSMUSG00000060615	NA	NA	NA
Ang5	0.17913	0.35447	0.1343	0.32292	Ang5	503844	ENSMUSG00000053961	NA	NA	NA
Ang6	0.081327	0.62327	0.20571	0.017198	Ang6	630952	ENSMUSG00000072598	283	ANG	ENSG00000214274
Angel1	0.018497	0.94424	0.010768	0.94008	Angel1	68737	ENSMUSG00000021257	23357	ANGEL1	ENSG00000013523
Angel2	-0.043147	0.8536	-0.059895	0.63073	Angel2	52477	ENSMUSG00000026634	90806	ANGEL2	ENSG00000174606
Angpt1	0.012071	0.96926	0.04021	0.78666	Angpt1	11600	ENSMUSG00000022309	284	ANGPT1	ENSG00000154188
Angpt2	0.023163	0.9507	0.22649	0.072982	Angpt2	11601	ENSMUSG00000031465	285	ANGPT2	ENSG00000091879
Angpt4	-0.031929	0.91117	-0.083962	0.51537	Angpt4	11602	ENSMUSG00000027460	51378	ANGPT4	ENSG00000101280
Angptl1	-0.022233	0.92302	0.15947	0.067913	Angptl1	72713	ENSMUSG00000033544	9068	ANGPTL1	ENSG00000116194
Angptl2	-0.001802	0.99542	-0.0014483	0.99201	Angptl2	26360	ENSMUSG00000004105	23452	ANGPTL2	ENSG00000136859
Angptl3	-0.14322	0.45437	-0.1152	0.3454	Angptl3	30924	ENSMUSG00000028553	27329	ANGPTL3	ENSG00000132855
Angptl4	-0.098821	0.67621	0.038793	0.80377	Angptl4	57875	ENSMUSG00000002289	51129	ANGPTL4	ENSG00000167772
Angptl6	-0.071863	0.76625	-0.067749	0.61995	Angptl6	70726	ENSMUSG00000038742	83854	ANGPTL6	ENSG00000130812
Angptl7	0.19562	0.23985	0.11255	0.37089	Angptl7	654812	ENSMUSG00000028989	10218	ANGPTL7	ENSG00000171819
Gm6484	0.022765	0.93331	0.064428	0.59673	Angptl8	624219	ENSMUSG00000047822	55908	ANGPTL8	ENSG00000130173
Ank	0.021225	0.93377	0.064534	0.56551	Ank	11732	ENSMUSG00000022265	56172	ANKH	ENSG00000154122
Ank1	-0.0034713	0.99157	-0.11773	0.40498	Ank1	11733	ENSMUSG00000031543	286	ANK1	ENSG00000029534
Ank2	-0.12637	0.42966	0.12251	0.22578	Ank2	109676	ENSMUSG00000032826	287	ANK2	ENSG00000145362
Ank3	0.1804	0.30937	-0.023526	0.88434	Ank3	11735	ENSMUSG00000069601	288	ANK3	ENSG00000151150
Ankar	0.18848	0.27787	0.24508	0.022819	Ankar	319695	ENSMUSG00000039342	150709	ANKAR	ENSG00000151687
Ankdd1b	0.18627	0.16118	0.26047	0.0033955	Ankdd1b	271144	ENSMUSG00000047117	728780	ANKDD1B	ENSG00000189045
Ankef1	-0.20299	0.21672	-0.19224	0.074185	Ankef1	319196	ENSMUSG00000074771	63926	ANKEF1	ENSG00000132623
4932411E22Rik	0.16635	0.27758	0.082773	0.48903	Ankfn1	382543	ENSMUSG00000047773	162282	ANKFN1	ENSG00000153930
Ankfn1	-0.17499	0.22533	-0.17098	0.085894	Ankfn1	382543	ENSMUSG00000047773	162282	ANKFN1	ENSG00000153930
Ankfy1	-0.24156	0.07142	-0.17384	0.085814	Ankfy1	11736	ENSMUSG00000020790	51479	ANKFY1	ENSG00000185722
Ankhd1	-0.12017	0.53583	-0.24616	0.019861	Ankhd1	108857	ENSMUSG00000024483	54882	ANKHD1	ENSG00000131503
Ankib1	-0.28225	0.061078	-0.31087	0.003461	Ankib1	70797	ENSMUSG00000040351	54467	ANKIB1	ENSG00000001629
Ankk1	-0.10251	0.54361	0.172	0.063656	Ankk1	244859	ENSMUSG00000032257	255239	ANKK1	ENSG00000170209
Ankle1	-0.065921	0.7914	-0.2012	0.077139	Ankle1	234396	ENSMUSG00000046295	126549	ANKLE1	ENSG00000160117
Ankle2	-0.27976	0.049845	-0.30288	0.002526	Ankle2	71782	ENSMUSG00000029501	23141	ANKLE2	ENSG00000176915
Ankmy1	-0.040431	0.88142	-0.13251	0.26338	Ankmy1	241158	ENSMUSG00000034212	51281	ANKMY1	ENSG00000144504
Ankmy2	0.091556	0.57206	0.067079	0.5449	Ankmy2	217473	ENSMUSG00000036188	57037	ANKMY2	ENSG00000106524
Ankra2	-0.11267	0.67614	0.28316	0.020608	Ankra2	68558	ENSMUSG00000021661	57763	ANKRA2	ENSG00000164331
Ankrd1	0.17216	0.32597	0.042295	0.77557	Ankrd1	107765	ENSMUSG00000024803	27063	ANKRD1	ENSG00000148677
Ankrd10	0.10501	0.50767	-0.020703	0.87312	Ankrd10	102334	ENSMUSG00000031508	55608	ANKRD10	ENSG00000088448
Ankrd11	0.29943	0.024944	0.032566	0.82729	Ankrd11	77087	ENSMUSG00000035569	29123	ANKRD11	ENSG00000167522
Ankrd12	0.098989	0.58207	0.13961	0.1814	Ankrd12	106585	ENSMUSG00000034647	23253	ANKRD12	ENSG00000101745
Ankrd13a	-0.19661	0.13882	-0.086264	0.42523	Ankrd13a	68420	ENSMUSG00000041870	88455	ANKRD13A	ENSG00000076513
Ankrd13b	-0.1505	0.38252	-0.097136	0.42098	Ankrd13b	268445	ENSMUSG00000037907	124930	ANKRD13B	ENSG00000198720
Ankrd13c	0.20953	0.080984	0.017662	0.89518	Ankrd13c	433667	ENSMUSG00000039988	81573	ANKRD13C	ENSG00000118454
Ankrd13d	0.033075	0.91041	-0.13188	0.29373	Ankrd13d	68423	ENSMUSG00000005986	338692	ANKRD13D	ENSG00000172932
Ankrd16	0.027801	0.90417	-0.042743	0.71877	Ankrd16	320816	ENSMUSG00000047909	54522	ANKRD16	ENSG00000134461
Ankrd17	-0.46087	0.00029147	-0.42627	8.36e-06	Ankrd17	81702	ENSMUSG00000055204	26057	ANKRD17	ENSG00000132466
Ankrd2	0.067748	0.7121	0.30489	0.00016465	Ankrd2	56642	ENSMUSG00000025172	26287	ANKRD2	ENSG00000165887
Ankrd22	0.11564	0.52312	0.10878	0.34213	Ankrd22	52024	ENSMUSG00000024774	118932	ANKRD22	ENSG00000152766
Ankrd23	-0.070731	0.78415	-0.01135	0.94605	Ankrd23	78321	ENSMUSG00000067653	200539	ANKRD23	ENSG00000163126
Ankrd24	-0.040079	0.84376	-0.044921	0.69853	Ankrd24	70615	ENSMUSG00000054708	170961	ANKRD24	ENSG00000089847
Ankrd26	0.14495	0.38946	0.18278	0.083348	Ankrd26	232339	ENSMUSG00000007827	NA	NA	NA
Ankrd27	-0.10946	0.67869	-0.14459	0.30789	Ankrd27	245886	ENSMUSG00000034867	84079	ANKRD27	ENSG00000105186
Ankrd28	-0.1392	0.37783	0.0095565	0.94642	Ankrd28	105522	ENSMUSG00000014496	23243	ANKRD28	ENSG00000206560
Ankrd29	0.01105	0.9754	0.1792	0.15257	Ankrd29	225187	ENSMUSG00000057766	147463	ANKRD29	ENSG00000154065
Ankrd33	0.032719	0.88536	0.11977	0.23305	Ankrd33	208258	ENSMUSG00000047034	341405	ANKRD33	ENSG00000167612
Ankrd33b	0.16098	0.28964	0.17616	0.075425	Ankrd33b	67434	ENSMUSG00000022237	651746	ANKRD33B	ENSG00000164236
Ankrd34a	-0.18861	0.16504	-0.082581	0.46028	Ankrd34a	545554	ENSMUSG00000049097	284615	ANKRD34A	ENSG00000272031
Ankrd34b	0.035461	0.88603	-0.13808	0.20346	Ankrd34b	218440	ENSMUSG00000045034	340120	ANKRD34B	ENSG00000189127
Ankrd34c	0.035689	0.89016	-0.0089533	0.95388	Ankrd34c	330998	ENSMUSG00000047606	390616	ANKRD34C	ENSG00000235711
Ankrd35	0.099006	0.61452	0.26368	0.0074356	Ankrd35	213121	ENSMUSG00000038354	148741	ANKRD35	ENSG00000198483
Ankrd36	0.070335	0.70823	0.11806	0.24638	Ankrd36	76389	ENSMUSG00000020481	NA	NA	NA
Ankrd37	0.026953	0.91531	0.19872	0.036453	Ankrd37	654824	ENSMUSG00000050914	353322	ANKRD37	ENSG00000186352
Ankrd39	0.11399	0.67713	0.28212	0.023821	Ankrd39	109346	ENSMUSG00000079610	51239	ANKRD39	ENSG00000213337
Ankrd40	-0.21281	0.15484	-0.23992	0.014306	Ankrd40	71452	ENSMUSG00000020864	91369	ANKRD40	ENSG00000154945
Ankrd42	0.053821	0.7914	0.056293	0.63671	Ankrd42	73845	ENSMUSG00000041343	338699	ANKRD42	ENSG00000137494
Ankrd44	-0.10123	0.62304	-0.022302	0.88331	Ankrd44	329154	ENSMUSG00000052331	91526	ANKRD44	ENSG00000065413
Ankrd45	0.066024	0.75006	0.040508	0.75631	Ankrd45	73844	ENSMUSG00000044835	339416	ANKRD45	ENSG00000183831
Ankrd46	-0.093885	0.5785	0.054383	0.64114	Ankrd46	68839	ENSMUSG00000048307	157567	ANKRD46	ENSG00000186106
Ankrd49	-0.16504	0.43441	-0.31511	0.0069342	Ankrd49	56503	ENSMUSG00000031931	54851	ANKRD49	ENSG00000168876
Ankrd50	0.11203	0.5467	-0.011874	0.94059	Ankrd50	99696	ENSMUSG00000044864	57182	ANKRD50	ENSG00000151458
Ankrd52	-0.33593	0.011953	-0.23481	0.022286	Ankrd52	237615	ENSMUSG00000014498	283373	ANKRD52	ENSG00000139645
Ankrd53	0.19082	0.25299	0.074971	0.58078	Ankrd53	75305	ENSMUSG00000014747	79998	ANKRD53	ENSG00000144031
Ankrd54	0.082244	0.67398	0.13676	0.20146	Ankrd54	223690	ENSMUSG00000033055	129138	ANKRD54	ENSG00000100124
Ankrd55	0.057334	0.79601	-0.024015	0.86757	Ankrd55	77318	ENSMUSG00000049985	79722	ANKRD55	ENSG00000164512
Ankrd6	-0.048125	0.79929	0.011096	0.93195	Ankrd6	140577	ENSMUSG00000040183	22881	ANKRD6	ENSG00000135299
Ankrd60	-0.043358	0.87644	-0.05907	0.6824	Ankrd60	70065	ENSMUSG00000027517	140731	ANKRD60	ENSG00000124227
Ankrd61	0.032283	0.89214	0.091293	0.406	Ankrd61	66729	ENSMUSG00000029607	100310846	ANKRD61	ENSG00000157999
Ankrd63	-0.099232	0.65289	-0.074629	0.58607	Ankrd63	383787	ENSMUSG00000078137	100131244	ANKRD63	ENSG00000230778
Ankrd66	0.041063	0.8698	-0.074967	0.55725	Ankrd66	100043332	ENSMUSG00000096140	100287718	ANKRD66	ENSG00000230062
Ankrd7	0.048156	0.8434	-0.041352	0.7632	Ankrd7	75196	ENSMUSG00000029517	56311	ANKRD7	ENSG00000106013
Ankrd9	-0.059941	0.81189	-0.066264	0.63825	Ankrd9	74251	ENSMUSG00000037904	122416	ANKRD9	ENSG00000156381
Anks1	0.25558	0.0083004	0.39574	3.88e-08	Anks1	224650	ENSMUSG00000024219	23294	ANKS1A	ENSG00000064999
Anks1b	0.091526	0.6175	0.05093	0.68227	Anks1b	77531	ENSMUSG00000058589	56899	ANKS1B	ENSG00000185046
Anks3	0.5185	1.74e-08	0.29073	0.0010699	Anks3	72615	ENSMUSG00000022515	124401	ANKS3	ENSG00000168096
Anks4b	-0.10643	0.5501	0.028015	0.83397	Anks4b	72074	ENSMUSG00000030909	257629	ANKS4B	ENSG00000175311
Anks6	0.076474	0.66981	0.10113	0.33346	Anks6	75691	ENSMUSG00000066191	203286	ANKS6	ENSG00000165138
Ankzf1	0.099163	0.61618	0.028658	0.84483	Ankzf1	52231	ENSMUSG00000026199	55139	ANKZF1	ENSG00000163516
Anln	-0.14609	0.31867	-0.15929	0.10068	Anln	68743	ENSMUSG00000036777	54443	ANLN	ENSG00000011426
Ano1	-0.045188	0.85983	0.027149	0.85335	Ano1	101772	ENSMUSG00000031075	55107	ANO1	ENSG00000131620
Ano10	-0.028337	0.90499	0.055395	0.63302	Ano10	102566	ENSMUSG00000037949	55129	ANO10	ENSG00000160746
Ano2	-0.10532	0.5178	-0.16259	0.085814	Ano2	243634	ENSMUSG00000038115	57101	ANO2	ENSG00000047617
Ano3	0.19936	0.1197	0.2047	0.026606	Ano3	228432	ENSMUSG00000074968	63982	ANO3	ENSG00000134343
Ano4	0.030601	0.90532	0.18517	0.064947	Ano4	320091	ENSMUSG00000035189	121601	ANO4	ENSG00000151572
Ano5	-0.11565	0.4864	-0.10119	0.35034	Ano5	233246	ENSMUSG00000055489	203859	ANO5	ENSG00000171714
Ano6	0.15175	0.33429	0.021847	0.87791	Ano6	105722	ENSMUSG00000064210	196527	ANO6	ENSG00000177119
Ano7	0.0087067	0.97824	-0.018962	0.90617	Ano7	404545	ENSMUSG00000034107	50636	ANO7	ENSG00000146205
Ano8	0.024627	0.9134	0.084774	0.40369	Ano8	382014	ENSMUSG00000034863	57719	ANO8	ENSG00000074855
Ano9	0.053778	0.80792	0.12485	0.24256	Ano9	71345	ENSMUSG00000054662	338440	ANO9	ENSG00000185101
Anp32a	-0.094891	0.5649	0.084431	0.4266	Anp32a	11737	ENSMUSG00000032249	8125	ANP32A	ENSG00000140350
Anp32b	-0.16752	0.45441	-0.35901	0.0037477	Anp32b	67628	ENSMUSG00000028333	10541	ANP32B	ENSG00000136938
Anp32e	0.10346	0.62597	0.14015	0.23959	Anp32e	66471	ENSMUSG00000015749	81611	ANP32E	ENSG00000143401
Anpep	0.043974	0.8162	0.085219	0.39817	Anpep	16790	ENSMUSG00000039062	290	ANPEP	ENSG00000166825
Antxr1	0.024874	0.92662	0.070892	0.5621	Antxr1	69538	ENSMUSG00000033420	84168	ANTXR1	ENSG00000169604
Antxr2	0.040062	0.87158	0.059015	0.64367	Antxr2	71914	ENSMUSG00000029338	118429	ANTXR2	ENSG00000163297
Antxrl	-0.014841	0.96025	0.12105	0.28172	Antxrl	239029	ENSMUSG00000047441	195977	ANTXRL	ENSG00000274209
Anxa1	-0.077658	0.65566	0.13754	0.1471	Anxa1	16952	ENSMUSG00000024659	301	ANXA1	ENSG00000135046
Anxa10	-0.05088	0.84229	-0.087519	0.49563	Anxa10	26359	ENSMUSG00000031635	11199	ANXA10	ENSG00000109511
Anxa11	0.048031	0.86986	0.03671	0.82326	Anxa11	11744	ENSMUSG00000021866	311	ANXA11	ENSG00000122359
Anxa13	0.14306	0.3786	0.11449	0.31182	Anxa13	69787	NA	312	ANXA13	ENSG00000104537
Anxa2	0.052368	0.79287	0.16418	0.07581	Anxa2	12306	ENSMUSG00000032231	302	ANXA2	ENSG00000182718
Anxa3	0.061753	0.77987	0.15169	0.1558	Anxa3	11745	ENSMUSG00000029484	306	ANXA3	ENSG00000138772
Anxa4	-0.0097442	0.9734	0.077537	0.53808	Anxa4	11746	ENSMUSG00000029994	307	ANXA4	ENSG00000196975
Anxa5	0.09818	0.61902	-0.049725	0.71466	Anxa5	11747	ENSMUSG00000027712	308	ANXA5	ENSG00000164111
Anxa6	-0.066665	0.72373	0.018658	0.88628	Anxa6	11749	ENSMUSG00000018340	309	ANXA6	ENSG00000197043
Anxa7	0.064345	0.79652	-0.010855	0.94801	Anxa7	11750	ENSMUSG00000021814	310	ANXA7	ENSG00000138279
Anxa8	0.1193	0.37553	0.1518	0.084884	Anxa8	11752	ENSMUSG00000021950	NA	NA	NA
Anxa9	-0.011494	0.96926	0.0504	0.70806	Anxa9	71790	ENSMUSG00000015702	8416	ANXA9	ENSG00000143412
Aoah	0.091602	0.67633	-0.05069	0.72977	Aoah	27052	ENSMUSG00000021322	313	AOAH	ENSG00000136250
Aoc1	0.097797	0.5973	0.13056	0.24064	Aoc1	76507	ENSMUSG00000029811	NA	NA	NA
Aoc2	0.058118	0.78113	0.01196	0.93484	Aoc2	237940	ENSMUSG00000078651	314	AOC2	ENSG00000131480
Aoc3	-0.021683	0.93576	0.0074501	0.95965	Aoc3	11754	ENSMUSG00000019326	8639	AOC3	ENSG00000131471
Aox1	0.11809	0.50839	-0.0172	0.91026	Aox1	11761	ENSMUSG00000063558	316	AOX1	ENSG00000138356
Aox2	0.078828	0.80437	-0.24868	0.095041	Aox2	213043	ENSMUSG00000079554	NA	NA	NA
Aox3	-0.00058067	0.99823	0.16396	0.12486	Aox3	71724	ENSMUSG00000064294	NA	NA	NA
Aox4	-0.025306	0.9384	-0.14835	0.23002	Aox4	71872	ENSMUSG00000038242	NA	NA	NA
Ap1ar	0.14295	0.40764	0.17383	0.10499	Ap1ar	211556	ENSMUSG00000074238	55435	AP1AR	ENSG00000138660
Ap1b1	0.15783	0.35126	-0.01185	0.94079	Ap1b1	11764	ENSMUSG00000009090	162	AP1B1	ENSG00000100280
Ap1g1	0.038124	0.86179	-0.057112	0.63423	Ap1g1	11765	ENSMUSG00000031731	164	AP1G1	ENSG00000166747
Ap1g2	0.026355	0.92122	0.075566	0.52483	Ap1g2	11766	ENSMUSG00000040701	8906	AP1G2	ENSG00000213983
Ap1m1	0.00051233	0.99823	-0.48827	4.03e-08	Ap1m1	11767	ENSMUSG00000003033	8907	AP1M1	ENSG00000072958
Ap1m2	0.2504	0.11873	0.19662	0.094529	Ap1m2	11768	ENSMUSG00000003309	10053	AP1M2	ENSG00000129354
Ap1s1	0.11192	0.54052	-0.14345	0.19755	Ap1s1	11769	ENSMUSG00000004849	1174	AP1S1	ENSG00000106367
Ap1s2	-0.041527	0.84537	0.073854	0.5045	Ap1s2	108012	ENSMUSG00000031367	8905	AP1S2	ENSG00000182287
Ap1s3	-0.00083735	0.99734	0.11371	0.2331	Ap1s3	252903	ENSMUSG00000054702	130340	AP1S3	ENSG00000152056
Ap2a1	0.032608	0.89144	0.24155	0.0082595	Ap2a1	11771	ENSMUSG00000060279	160	AP2A1	ENSG00000196961
Ap2a2	0.016676	0.95787	0.19331	0.065835	Ap2a2	11772	ENSMUSG00000002957	161	AP2A2	ENSG00000183020
Ap2b1	0.019513	0.94728	-0.0023275	0.98785	Ap2b1	71770	ENSMUSG00000035152	163	AP2B1	ENSG00000006125
Ap2m1	0.055031	0.81611	-0.084085	0.51051	Ap2m1	11773	ENSMUSG00000022841	1173	AP2M1	ENSG00000161203
Ap2s1	-0.27099	0.026465	-0.14835	0.14254	Ap2s1	232910	ENSMUSG00000008036	1175	AP2S1	ENSG00000042753
Ap3b1	0.1119	0.53977	0.044465	0.73666	Ap3b1	11774	ENSMUSG00000021686	8546	AP3B1	ENSG00000132842
Ap3b2	0.010224	0.9698	0.12464	0.22804	Ap3b2	11775	ENSMUSG00000062444	8120	AP3B2	ENSG00000103723
Ap3d1	-0.084912	0.6937	-0.25434	0.014351	Ap3d1	11776	ENSMUSG00000020198	8943	AP3D1	ENSG00000065000
Ap3m1	-0.086393	0.62099	0.03808	0.751	Ap3m1	55946	ENSMUSG00000021824	26985	AP3M1	ENSG00000185009
Ap3m2	-0.063634	0.77209	0.12222	0.27568	Ap3m2	64933	ENSMUSG00000031539	10947	AP3M2	ENSG00000070718
Ap3s1	-0.074613	0.68892	-0.0052956	0.97009	Ap3s1	11777	ENSMUSG00000024480	1176	AP3S1	ENSG00000177879
Ap3s2	-0.18329	0.19813	-0.00090065	0.99464	Ap3s2	11778	ENSMUSG00000063801	NA	NA	NA
Ap4b1	-0.0033052	0.9903	0.15437	0.12893	Ap4b1	67489	ENSMUSG00000032952	10717	AP4B1	ENSG00000134262
Ap4e1	0.34865	0.005133	0.15682	0.17655	Ap4e1	108011	ENSMUSG00000001998	23431	AP4E1	ENSG00000081014
Ap4m1	-0.26507	0.082769	-0.24759	0.020938	Ap4m1	11781	ENSMUSG00000019518	9179	AP4M1	ENSG00000221838
Ap4s1	0.062341	0.76948	0.0019759	0.9892	Ap4s1	11782	ENSMUSG00000020955	11154	AP4S1	ENSG00000100478
Ap5b1	-0.075417	0.71149	-0.096308	0.41159	Ap5b1	381201	ENSMUSG00000049562	91056	AP5B1	ENSG00000254470
Ap5m1	0.24126	0.072979	0.16719	0.10975	Ap5m1	74385	ENSMUSG00000036291	55745	AP5M1	ENSG00000053770
Ap5s1	0.05427	0.83126	0.18663	0.090247	Ap5s1	69596	ENSMUSG00000068264	55317	AP5S1	ENSG00000125843
Ap5z1	-0.1946	0.21662	-0.068705	0.59532	Ap5z1	231855	ENSMUSG00000039623	9907	AP5Z1	ENSG00000242802
Apaf1	0.024208	0.92954	-0.15867	0.13158	Apaf1	11783	ENSMUSG00000019979	317	APAF1	ENSG00000120868
Apba1	0.033249	0.8986	-0.063745	0.62214	Apba1	319924	ENSMUSG00000024897	320	APBA1	ENSG00000107282
Apba2	-0.0115	0.96814	0.091152	0.42274	Apba2	11784	ENSMUSG00000030519	321	APBA2	ENSG00000034053
Apba3	0.060394	0.74756	0.026296	0.83709	Apba3	57267	ENSMUSG00000004931	9546	APBA3	ENSG00000011132
Apbb1	-0.035445	0.88603	-0.1011	0.38605	Apbb1	11785	ENSMUSG00000037032	322	APBB1	ENSG00000166313
Apbb1ip	-0.047973	0.81189	-0.01634	0.90006	Apbb1ip	54519	ENSMUSG00000026786	54518	APBB1IP	ENSG00000077420
Apbb2	0.036451	0.90809	0.25093	0.025491	Apbb2	11787	ENSMUSG00000029207	323	APBB2	ENSG00000163697
Apbb3	0.048406	0.8292	0.052914	0.67898	Apbb3	225372	ENSMUSG00000006050	10307	APBB3	ENSG00000113108
Apc	0.00072782	0.99776	0.063661	0.59746	Apc	11789	ENSMUSG00000005871	324	APC	ENSG00000134982
Apc2	0.0079266	0.97951	0.063329	0.64578	Apc2	23805	ENSMUSG00000020135	10297	APC2	ENSG00000115266
Apcdd1	0.082997	0.70387	0.021122	0.89225	Apcdd1	494504	ENSMUSG00000071847	147495	APCDD1	ENSG00000154856
Apcs	0.087894	0.62614	0.010408	0.94204	Apcs	20219	ENSMUSG00000026542	325	APCS	ENSG00000132703
Apeh	-0.094117	0.60664	-0.23053	0.016068	Apeh	235606	ENSMUSG00000032590	327	APEH	ENSG00000164062
Apex1	0.040612	0.85232	0.0016618	0.99064	Apex1	11792	ENSMUSG00000035960	328	APEX1	ENSG00000100823
Apex2	0.035611	0.86182	0.08908	0.37717	Apex2	77622	ENSMUSG00000025269	27301	APEX2	ENSG00000169188
Aph1a	0.093346	0.64342	0.11225	0.34803	Aph1a	226548	ENSMUSG00000015750	51107	APH1A	ENSG00000117362
Aph1b	-0.0052867	0.98361	-0.017182	0.89545	Aph1b	208117	ENSMUSG00000032375	NA	NA	NA
Aph1c	0.040417	0.91568	0.12723	0.42716	Aph1c	68318	ENSMUSG00000053040	NA	NA	NA
Api5	-0.079353	0.70005	-0.63215	4.76e-12	Api5	11800	ENSMUSG00000027193	8539	API5	ENSG00000166181
Apip	0.04793	0.85668	0.063526	0.64861	Apip	56369	ENSMUSG00000010911	51074	APIP	ENSG00000149089
Aplf	0.1101	0.55618	-0.0030281	0.98401	Aplf	72103	ENSMUSG00000030051	200558	APLF	ENSG00000169621
Apln	0.1498	0.31769	0.26344	0.0033818	Apln	30878	ENSMUSG00000037010	8862	APLN	ENSG00000171388
Aplnr	0.27043	0.06234	0.22475	0.039857	Aplnr	23796	ENSMUSG00000044338	187	APLNR	ENSG00000134817
Aplp1	0.073145	0.75459	0.063946	0.64498	Aplp1	11803	ENSMUSG00000006651	333	APLP1	ENSG00000105290
Aplp2	0.022918	0.93296	0.08389	0.46028	Aplp2	11804	ENSMUSG00000031996	334	APLP2	ENSG00000084234
Apmap	0.013881	0.96689	-0.073627	0.59955	Apmap	71881	ENSMUSG00000033096	57136	APMAP	ENSG00000101474
Apoa1	-0.016644	0.9523	-0.026963	0.8355	Apoa1	11806	ENSMUSG00000032083	335	APOA1	ENSG00000118137
Apoa2	0.0033184	0.99131	-0.12101	0.35151	Apoa2	11807	ENSMUSG00000005681	336	APOA2	ENSG00000158874
Apoa4	-0.061659	0.75923	0.039674	0.74721	Apoa4	11808	ENSMUSG00000032080	337	APOA4	ENSG00000110244
Apoa5	0.17254	0.29965	0.19803	0.066426	Apoa5	66113	ENSMUSG00000032079	116519	APOA5	ENSG00000110243
Apob	0.29053	0.021039	0.26086	0.0072583	Apob	238055	ENSMUSG00000020609	338	APOB	ENSG00000084674
Apobec1	0.068155	0.75808	0.090811	0.45296	Apobec1	11810	ENSMUSG00000040613	339	APOBEC1	ENSG00000111701
Apobec2	0.022791	0.93105	0.069326	0.55374	Apobec2	11811	ENSMUSG00000040694	10930	APOBEC2	ENSG00000124701
Apobec3	0.12202	0.52453	-0.10798	0.38648	Apobec3	80287	ENSMUSG00000009585	164668	APOBEC3H	ENSG00000100298
Apobec4	-0.046233	0.84139	-0.1483	0.16978	Apobec4	71281	ENSMUSG00000055547	403314	APOBEC4	ENSG00000173627
Apobr	-0.01785	0.95393	-0.038845	0.78324	Apobr	171504	ENSMUSG00000042759	55911	APOBR	ENSG00000184730
Apoc1	-0.0065832	0.98087	0.06442	0.59574	Apoc1	11812	ENSMUSG00000040564	341	APOC1	ENSG00000130208
Apoc2	0.11067	0.53968	-0.11489	0.31523	Apoc2	11813	ENSMUSG00000002992	344	APOC2	ENSG00000234906
Apoc3	0.1133	0.5439	0.17376	0.10387	Apoc3	11814	ENSMUSG00000032081	345	APOC3	ENSG00000110245
Apoc4	0.065942	0.80054	0.02166	0.89518	Apoc4	11425	ENSMUSG00000074336	346	APOC4	ENSG00000267467
Apod	0.16186	0.33027	-0.0036159	0.98224	Apod	11815	ENSMUSG00000022548	347	APOD	ENSG00000189058
Apoe	-0.09401	0.62327	0.066458	0.58989	Apoe	11816	ENSMUSG00000002985	348	APOE	ENSG00000130203
Apof	0.0042866	0.98888	0.013691	0.92952	Apof	103161	ENSMUSG00000047631	NA	NA	NA
Apoh	0.1129	0.58957	0.15219	0.21386	Apoh	11818	ENSMUSG00000000049	350	APOH	ENSG00000091583
Apol10a	0.11724	0.57057	0.38051	8.03e-05	Apol10a	245282	ENSMUSG00000050982	NA	NA	NA
Apol10b	-0.09592	0.61626	-0.039898	0.76308	Apol10b	328561	ENSMUSG00000050014	NA	NA	NA
Apol11a	0.042813	0.84786	0.11227	0.3022	Apol11a	626615	ENSMUSG00000091650	NA	NA	NA
Apol11b	0.1184	0.5159	-0.0036676	0.98145	Apol11b	328563	ENSMUSG00000091694	NA	NA	NA
Apol6	0.00062593	0.99823	0.25754	0.016475	Apol6	71939	ENSMUSG00000033576	80830	APOL6	ENSG00000221963
Apol7a	-0.051158	0.8158	-0.096213	0.39436	Apol7a	75761	ENSMUSG00000010601	NA	NA	NA
Apol7b	-0.050245	0.80861	-0.028369	0.83153	Apol7b	278679	ENSMUSG00000068252	NA	NA	NA
Apol7c	-0.051447	0.81618	0.0671	0.57316	Apol7c	108956	ENSMUSG00000044309	NA	NA	NA
Apol7e	-0.16588	0.54289	-0.17126	0.28957	Apol7e	666348	ENSMUSG00000071716	NA	NA	NA
Apol8	-0.02661	0.93166	-0.12987	0.28893	Apol8	239552	ENSMUSG00000056656	NA	NA	NA
Apol9a	0.01838	0.95787	0.10779	0.4065	Apol9a	223672	ENSMUSG00000057346	NA	NA	NA
Apol9b	-0.12526	0.52943	0.12879	0.27976	Apol9b	71898	ENSMUSG00000068246	NA	NA	NA
Apold1	-0.074621	0.78291	-0.096767	0.49412	Apold1	381823	ENSMUSG00000090698	81575	APOLD1	ENSG00000178878
Apom	0.17054	0.31396	0.088204	0.49147	Apom	55938	ENSMUSG00000024391	55937	APOM	ENSG00000204444
Apon	0.006319	0.98295	0.10472	0.3959	Apon	28194	ENSMUSG00000051716	NA	NA	NA
Apoo	-0.035868	0.88081	-0.042252	0.74247	Apoo	68316	ENSMUSG00000079508	79135	APOO	ENSG00000184831
Apool	0.12553	0.39478	0.1507	0.12093	Apool	68117	ENSMUSG00000025525	139322	APOOL	ENSG00000155008
Apopt1	0.077155	0.66495	0.10755	0.29196	Apopt1	68020	ENSMUSG00000037787	84334	APOPT1	ENSG00000256053
App	0.087632	0.63223	-0.10271	0.36147	App	11820	ENSMUSG00000022892	351	APP	ENSG00000142192
Appbp2	-0.017089	0.95727	0.18963	0.071616	Appbp2	66884	ENSMUSG00000018481	10513	APPBP2	ENSG00000062725
Appl1	-0.0080332	0.97248	0.056528	0.58946	Appl1	72993	ENSMUSG00000040760	26060	APPL1	ENSG00000157500
Appl2	0.0049819	0.98601	0.092694	0.41922	Appl2	216190	ENSMUSG00000020263	55198	APPL2	ENSG00000136044
Aprt	0.023882	0.92456	0.033367	0.78959	Aprt	11821	ENSMUSG00000006589	353	APRT	ENSG00000198931
Aptx	-0.024314	0.93351	0.13367	0.2379	Aptx	66408	ENSMUSG00000028411	54840	APTX	ENSG00000137074
Aqp1	-0.051019	0.83126	-0.10306	0.40123	Aqp1	11826	ENSMUSG00000004655	358	AQP1	ENSG00000240583
Aqp11	0.05465	0.80332	0.055407	0.65513	Aqp11	66333	ENSMUSG00000042797	282679	AQP11	ENSG00000178301
Aqp12	0.048912	0.82885	0.10654	0.35031	Aqp12	208760	ENSMUSG00000045091	NA	NA	NA
Aqp2	-0.1193	0.48767	-0.021592	0.87464	Aqp2	11827	ENSMUSG00000023013	359	AQP2	ENSG00000167580
Aqp3	-0.14122	0.41832	-0.10795	0.36451	Aqp3	11828	ENSMUSG00000028435	360	AQP3	ENSG00000165272
Aqp4	-0.010862	0.96926	-0.071878	0.55972	Aqp4	11829	ENSMUSG00000024411	361	AQP4	ENSG00000171885
Aqp5	0.0061447	0.98404	0.12104	0.29272	Aqp5	11830	ENSMUSG00000044217	362	AQP5	ENSG00000161798
Aqp6	-0.036542	0.88806	0.021919	0.88001	Aqp6	11831	ENSMUSG00000043144	363	AQP6	ENSG00000086159
Aqp7	0.13693	0.33314	-0.042623	0.72291	Aqp7	11832	ENSMUSG00000028427	364	AQP7	ENSG00000165269
Aqp8	0.010055	0.96806	-0.017038	0.89345	Aqp8	11833	ENSMUSG00000030762	343	AQP8	ENSG00000103375
Aqp9	0.2209	0.21255	0.13841	0.28887	Aqp9	64008	ENSMUSG00000032204	366	AQP9	ENSG00000103569
Aqr	-0.023656	0.9306	-0.050354	0.69422	Aqr	11834	ENSMUSG00000040383	9716	AQR	ENSG00000021776
Ar	0.010263	0.96802	0.10275	0.31171	Ar	11835	ENSMUSG00000046532	367	AR	ENSG00000169083
Araf	-0.17753	0.45626	-0.25257	0.057019	Araf	11836	ENSMUSG00000001127	369	ARAF	ENSG00000078061
Arap1	-0.18989	0.19999	-0.011642	0.93709	Arap1	69710	ENSMUSG00000032812	116985	ARAP1	ENSG00000186635
Arap2	0.42488	0.00010865	0.35504	8.92e-05	Arap2	212285	ENSMUSG00000037999	116984	ARAP2	ENSG00000047365
Arap3	-0.11757	0.54361	0.037736	0.78425	Arap3	106952	ENSMUSG00000024451	64411	ARAP3	ENSG00000120318
Arc	-0.14367	0.43268	-0.078736	0.54289	Arc	11838	ENSMUSG00000022602	23237	ARC	ENSG00000198576
Arcn1	-0.28727	0.037688	-0.37127	7.28e-05	Arcn1	213827	ENSMUSG00000032096	372	ARCN1	ENSG00000095139
Areg	0.15536	0.3104	0.12577	0.25159	Areg	11839	ENSMUSG00000029378	374	AREG	ENSG00000109321
Arel1	0.093875	0.53977	0.15098	0.093139	Arel1	68497	ENSMUSG00000042350	9870	AREL1	ENSG00000119682
Arf1	-0.38566	0.01981	-0.74822	9.9e-12	Arf1	11840	ENSMUSG00000048076	375	ARF1	ENSG00000143761
Arf2	-0.0010382	0.99716	-0.17694	0.081123	Arf2	11841	ENSMUSG00000062421	51326	ARL17A	ENSG00000185829
Arf3	0.019518	0.94198	0.057038	0.63673	Arf3	11842	ENSMUSG00000051853	377	ARF3	ENSG00000134287
Arf4	-0.17992	0.3104	-0.11708	0.34156	Arf4	11843	ENSMUSG00000021877	378	ARF4	ENSG00000168374
Arf5	0.081064	0.78514	0.15692	0.26975	Arf5	11844	ENSMUSG00000020440	381	ARF5	ENSG00000004059
Arf6	0.1016	0.6571	-0.15146	0.2455	Arf6	11845	ENSMUSG00000044147	382	ARF6	ENSG00000165527
Arfgap1	0.188	0.22618	0.04663	0.73306	Arfgap1	228998	ENSMUSG00000027575	55738	ARFGAP1	ENSG00000101199
Arfgap2	-0.089219	0.69222	-0.34201	0.0010499	Arfgap2	77038	ENSMUSG00000027255	84364	ARFGAP2	ENSG00000149182
Arfgap3	0.14103	0.31305	0.15932	0.085372	Arfgap3	66251	ENSMUSG00000054277	26286	ARFGAP3	ENSG00000242247
Arfgef1	-0.044965	0.85739	0.030644	0.83	Arfgef1	211673	ENSMUSG00000067851	10565	ARFGEF1	ENSG00000066777
Arfgef2	-0.0049014	0.98539	-0.15813	0.10343	Arfgef2	99371	ENSMUSG00000074582	10564	ARFGEF2	ENSG00000124198
Arfip1	0.12244	0.38855	0.11157	0.26371	Arfip1	99889	ENSMUSG00000074513	27236	ARFIP1	ENSG00000164144
Arfip2	-0.12511	0.4885	0.18339	0.076577	Arfip2	76932	ENSMUSG00000030881	23647	ARFIP2	ENSG00000132254
Arfrp1	-0.80884	3.21e-11	-0.90088	8.68e-20	Arfrp1	76688	ENSMUSG00000038671	10139	ARFRP1	ENSG00000101246
Arg1	0.13967	0.34022	0.17323	0.07074	Arg1	11846	ENSMUSG00000019987	383	ARG1	ENSG00000118520
Arg2	-0.051022	0.8385	-0.061073	0.65268	Arg2	11847	ENSMUSG00000021125	384	ARG2	ENSG00000081181
Arglu1	0.052908	0.84483	-0.22743	0.057019	Arglu1	234023	ENSMUSG00000040459	55082	ARGLU1	ENSG00000134884
Arhgap1	0.092056	0.64186	-0.097776	0.4159	Arhgap1	228359	ENSMUSG00000027247	392	ARHGAP1	ENSG00000175220
Arhgap10	-0.16778	0.27633	-0.052778	0.67499	Arhgap10	78514	ENSMUSG00000037148	79658	ARHGAP10	ENSG00000071205
Arhgap11a	0.027365	0.92306	-0.15625	0.16517	Arhgap11a	228482	ENSMUSG00000041219	9824	ARHGAP11A	ENSG00000198826
Arhgap12	0.19783	0.19352	0.30067	0.0023061	Arhgap12	75415	ENSMUSG00000041225	94134	ARHGAP12	ENSG00000165322
Arhgap15	0.067495	0.7642	0.023244	0.87573	Arhgap15	76117	ENSMUSG00000049744	55843	ARHGAP15	ENSG00000075884
Arhgap17	0.24503	0.043267	0.10227	0.35672	Arhgap17	70497	ENSMUSG00000030766	55114	ARHGAP17	ENSG00000140750
Arhgap18	0.13707	0.59611	0.0011575	0.99482	Arhgap18	73910	ENSMUSG00000039031	93663	ARHGAP18	ENSG00000146376
Arhgap19	0.0011192	0.99677	-0.1475	0.15669	Arhgap19	71085	ENSMUSG00000025154	84986	ARHGAP19	ENSG00000213390
Arhgap20	-0.14666	0.40832	-0.25038	0.016274	Arhgap20	244867	ENSMUSG00000053199	57569	ARHGAP20	ENSG00000137727
Arhgap21	0.12782	0.53968	0.12671	0.31859	Arhgap21	71435	ENSMUSG00000036591	57584	ARHGAP21	ENSG00000107863
Arhgap22	-0.12302	0.53615	0.087119	0.49563	Arhgap22	239027	ENSMUSG00000063506	58504	ARHGAP22	ENSG00000128805
Arhgap23	0.091188	0.61895	0.14192	0.16814	Arhgap23	58996	ENSMUSG00000049807	57636	ARHGAP23	ENSG00000275832
Arhgap24	-0.12437	0.48381	-0.029685	0.82507	Arhgap24	231532	ENSMUSG00000057315	83478	ARHGAP24	ENSG00000138639
Arhgap25	-0.01617	0.96491	-0.0017471	0.99199	Arhgap25	232201	ENSMUSG00000030047	9938	ARHGAP25	ENSG00000163219
Arhgap26	0.13682	0.44222	0.24206	0.017203	Arhgap26	71302	ENSMUSG00000036452	23092	ARHGAP26	ENSG00000145819
Arhgap27	-0.28442	0.13347	-0.33884	0.0049183	Arhgap27	544817	ENSMUSG00000034255	201176	ARHGAP27	ENSG00000159314
Arhgap28	-0.011632	0.96114	0.12662	0.16245	Arhgap28	268970	ENSMUSG00000024043	79822	ARHGAP28	ENSG00000088756
Arhgap29	-0.071026	0.73982	-0.023972	0.86321	Arhgap29	214137	ENSMUSG00000039831	9411	ARHGAP29	ENSG00000137962
Arhgap30	0.097283	0.64913	-0.025509	0.86997	Arhgap30	226652	ENSMUSG00000048865	257106	ARHGAP30	ENSG00000186517
Arhgap31	0.047856	0.82102	0.089634	0.41648	Arhgap31	12549	ENSMUSG00000022799	57514	ARHGAP31	ENSG00000031081
Arhgap32	0.060262	0.78459	-0.036917	0.78207	Arhgap32	330914	ENSMUSG00000041444	9743	ARHGAP32	ENSG00000134909
Arhgap33	-0.029455	0.89214	0.025526	0.83306	Arhgap33	233071	ENSMUSG00000036882	115703	ARHGAP33	ENSG00000004777
Arhgap36	-0.023632	0.93034	0.13525	0.19532	Arhgap36	75404	ENSMUSG00000036198	158763	ARHGAP36	ENSG00000147256
Arhgap39	0.025228	0.93296	0.14552	0.20127	Arhgap39	223666	ENSMUSG00000033697	80728	ARHGAP39	ENSG00000147799
Arhgap4	0.081059	0.76387	0.014591	0.93768	Arhgap4	171207	ENSMUSG00000031389	393	ARHGAP4	ENSG00000089820
Arhgap40	0.079598	0.74371	-0.0055393	0.97475	Arhgap40	545481	ENSMUSG00000074625	343578	ARHGAP40	ENSG00000124143
Arhgap42	0.092791	0.62903	0.11935	0.29763	Arhgap42	71544	ENSMUSG00000050730	143872	ARHGAP42	ENSG00000165895
Arhgap44	0.051766	0.84646	0.028304	0.85906	Arhgap44	216831	ENSMUSG00000033389	9912	ARHGAP44	ENSG00000006740
Hmha1	0.081569	0.67398	0.2338	0.013721	Arhgap45	70719	ENSMUSG00000035697	23526	ARHGAP45	ENSG00000180448
Arhgap5	0.15737	0.25941	0.14326	0.14208	Arhgap5	11855	ENSMUSG00000035133	394	ARHGAP5	ENSG00000100852
Arhgap6	0.28676	0.013015	0.35044	3.39e-05	Arhgap6	11856	ENSMUSG00000031355	395	ARHGAP6	ENSG00000047648
Arhgap8	-0.045081	0.83961	-0.027387	0.8369	Arhgap8	73167	ENSMUSG00000078954	23779	ARHGAP8	ENSG00000241484
Arhgap9	0.11509	0.59047	-0.28158	0.014806	Arhgap9	216445	ENSMUSG00000040345	64333	ARHGAP9	ENSG00000123329
Arhgdia	-0.10331	0.57709	-0.097942	0.40656	Arhgdia	192662	ENSMUSG00000025132	396	ARHGDIA	ENSG00000141522
Arhgdib	-0.021937	0.94074	0.081347	0.5161	Arhgdib	11857	ENSMUSG00000030220	397	ARHGDIB	ENSG00000111348
Arhgdig	0.319	0.013035	0.17798	0.11074	Arhgdig	14570	ENSMUSG00000073433	398	ARHGDIG	ENSG00000242173
Arhgef1	0.0080401	0.98087	-0.21354	0.073469	Arhgef1	16801	ENSMUSG00000040940	9138	ARHGEF1	ENSG00000076928
Arhgef10	0.057893	0.76625	-0.078339	0.47469	Arhgef10	234094	ENSMUSG00000071176	9639	ARHGEF10	ENSG00000104728
Arhgef10l	-0.040766	0.89944	0.033015	0.83965	Arhgef10l	72754	ENSMUSG00000040964	55160	ARHGEF10L	ENSG00000074964
Arhgef11	0.020653	0.94294	0.029428	0.83584	Arhgef11	213498	ENSMUSG00000041977	9826	ARHGEF11	ENSG00000132694
Arhgef12	-0.077296	0.74133	-0.11257	0.36973	Arhgef12	69632	ENSMUSG00000059495	23365	ARHGEF12	ENSG00000196914
Arhgef15	-0.062674	0.77796	-0.027244	0.84556	Arhgef15	442801	ENSMUSG00000052921	22899	ARHGEF15	ENSG00000198844
Arhgef16	-0.059858	0.79445	-0.19091	0.06958	Arhgef16	230972	ENSMUSG00000029032	27237	ARHGEF16	ENSG00000130762
Arhgef17	-0.0025398	0.99299	0.2287	0.01928	Arhgef17	207212	ENSMUSG00000032875	9828	ARHGEF17	ENSG00000110237
Arhgef18	0.021538	0.94294	-0.06546	0.62576	Arhgef18	102098	ENSMUSG00000004568	23370	ARHGEF18	ENSG00000104880
Arhgef19	0.075999	0.7736	0.22295	0.05648	Arhgef19	213649	ENSMUSG00000028919	128272	ARHGEF19	ENSG00000142632
Arhgef2	0.010378	0.97664	0.24744	0.041036	Arhgef2	16800	ENSMUSG00000028059	9181	ARHGEF2	ENSG00000116584
Arhgef25	-0.11141	0.57199	-0.036836	0.79065	Arhgef25	52666	ENSMUSG00000019467	115557	ARHGEF25	ENSG00000240771
Arhgef26	0.35494	0.0020854	0.23312	0.020309	Arhgef26	622434	ENSMUSG00000036885	26084	ARHGEF26	ENSG00000114790
Arhgef28	-0.0049903	0.98626	-0.093357	0.43946	Arhgef28	110596	ENSMUSG00000021662	64283	ARHGEF28	ENSG00000214944
Arhgef3	-0.16564	0.30727	-0.11789	0.29721	Arhgef3	71704	ENSMUSG00000021895	50650	ARHGEF3	ENSG00000163947
Arhgef33	0.018874	0.94099	0.10509	0.30262	Arhgef33	381112	ENSMUSG00000054901	100271715	ARHGEF33	ENSG00000214694
Arhgef37	0.23437	0.073741	0.2947	0.0012557	Arhgef37	328967	ENSMUSG00000045094	389337	ARHGEF37	ENSG00000183111
Arhgef38	0.0095029	0.97768	0.011533	0.94733	Arhgef38	77669	ENSMUSG00000040969	54848	ARHGEF38	ENSG00000236699
Arhgef39	-0.010974	0.97132	-0.15807	0.17551	Arhgef39	230098	ENSMUSG00000051517	84904	ARHGEF39	ENSG00000137135
Arhgef4	0.035587	0.87158	-0.063127	0.58318	Arhgef4	226970	ENSMUSG00000037509	50649	ARHGEF4	ENSG00000136002
Arhgef40	-0.0034583	0.99105	0.10787	0.38404	Arhgef40	268739	ENSMUSG00000004562	55701	ARHGEF40	ENSG00000165801
Arhgef5	0.02956	0.92825	0.22157	0.059349	Arhgef5	54324	ENSMUSG00000033542	7984	ARHGEF5	ENSG00000050327
Arhgef6	0.027368	0.92428	0.00074416	0.99543	Arhgef6	73341	ENSMUSG00000031133	9459	ARHGEF6	ENSG00000129675
Arhgef7	-0.34815	0.0077951	-0.38991	4.31e-05	Arhgef7	54126	ENSMUSG00000031511	8874	ARHGEF7	ENSG00000102606
Arhgef9	-0.094183	0.64588	-0.048124	0.7221	Arhgef9	236915	ENSMUSG00000025656	23229	ARHGEF9	ENSG00000131089
Arid1a	-0.0017081	0.99505	0.36818	1.5e-06	Arid1a	93760	ENSMUSG00000007880	8289	ARID1A	ENSG00000117713
Arid1b	0.098647	0.60794	0.16957	0.10264	Arid1b	239985	ENSMUSG00000069729	57492	ARID1B	ENSG00000049618
Arid2	0.068674	0.69326	0.33413	1.48e-05	Arid2	77044	ENSMUSG00000033237	196528	ARID2	ENSG00000189079
Arid3a	0.15482	0.29812	0.07295	0.53595	Arid3a	13496	ENSMUSG00000019564	1820	ARID3A	ENSG00000116017
Arid3b	0.056637	0.81189	0.20599	0.052037	Arid3b	56380	ENSMUSG00000004661	10620	ARID3B	ENSG00000179361
Arid3c	-0.081251	0.66104	-0.048055	0.69332	Arid3c	550619	ENSMUSG00000066224	138715	ARID3C	ENSG00000205143
Arid4a	-0.13042	0.4384	-0.057561	0.64752	Arid4a	238247	ENSMUSG00000048118	5926	ARID4A	ENSG00000032219
Arid4b	0.023626	0.93351	-0.076185	0.53362	Arid4b	94246	ENSMUSG00000039219	51742	ARID4B	ENSG00000054267
Arid5a	-0.061905	0.81159	0.10909	0.40058	Arid5a	214855	ENSMUSG00000037447	10865	ARID5A	ENSG00000196843
Arid5b	-0.26574	0.027897	-0.39	3.57e-06	Arid5b	71371	ENSMUSG00000019947	84159	ARID5B	ENSG00000150347
Arih1	0.11289	0.51181	0.083791	0.47375	Arih1	23806	ENSMUSG00000025234	25820	ARIH1	ENSG00000166233
Arih2	-0.10175	0.62032	0.26321	0.0073659	Arih2	23807	ENSMUSG00000064145	10425	ARIH2	ENSG00000177479
Arl1	-0.20029	0.15775	-0.21008	0.029732	Arl1	104303	ENSMUSG00000060904	400	ARL1	ENSG00000120805
Arl10	0.12452	0.4131	0.13123	0.19085	Arl10	56795	ENSMUSG00000025870	285598	ARL10	ENSG00000175414
Arl11	-0.27982	0.062591	-0.065521	0.62183	Arl11	219144	ENSMUSG00000043157	115761	ARL11	ENSG00000152213
Arl13a	0.2117	0.1016	0.24187	0.0078818	Arl13a	74448	ENSMUSG00000052549	392509	ARL13A	ENSG00000174225
Arl13b	-0.074538	0.70361	-0.10961	0.32635	Arl13b	68146	ENSMUSG00000022911	200894	ARL13B	ENSG00000169379
Arl14	-0.086815	0.71489	0.074791	0.58308	Arl14	71619	ENSMUSG00000098207	80117	ARL14	ENSG00000179674
Arl14ep	0.16199	0.26379	0.1131	0.29721	Arl14ep	212772	ENSMUSG00000027122	120534	ARL14EP	ENSG00000152219
Arl14epl	-0.0056023	0.98404	0.0072675	0.96077	Arl14epl	381142	ENSMUSG00000073568	644100	ARL14EPL	ENSG00000268223
Arl15	-0.11822	0.5159	-0.18097	0.086811	Arl15	218639	ENSMUSG00000042348	54622	ARL15	ENSG00000185305
Arl16	0.20755	0.16532	0.10785	0.36609	Arl16	70317	ENSMUSG00000057594	339231	ARL16	ENSG00000214087
Arl2	-0.54407	1.69e-05	-0.55992	3.8e-09	Arl2	56327	ENSMUSG00000024944	402	ARL2	ENSG00000213465
Arl2bp	0.070132	0.72815	0.11608	0.28957	Arl2bp	107566	ENSMUSG00000031776	23568	ARL2BP	ENSG00000102931
Arl3	-0.0028616	0.99106	-0.071001	0.55059	Arl3	56350	ENSMUSG00000025035	403	ARL3	ENSG00000138175
Arl4a	0.11325	0.44517	-0.054988	0.62885	Arl4a	11861	ENSMUSG00000047446	10124	ARL4A	ENSG00000122644
Arl4c	-0.24551	0.1241	-0.33802	0.00088242	Arl4c	320982	ENSMUSG00000049866	10123	ARL4C	ENSG00000188042
Arl4d	-0.009855	0.97171	-0.0065045	0.96494	Arl4d	80981	ENSMUSG00000034936	379	ARL4D	ENSG00000175906
Arl5a	0.24295	0.10794	0.23797	0.026846	Arl5a	75423	ENSMUSG00000036093	26225	ARL5A	ENSG00000162980
Arl5b	0.081501	0.61228	0.18794	0.029156	Arl5b	75869	ENSMUSG00000017418	221079	ARL5B	ENSG00000165997
Arl5c	-0.065596	0.7914	-0.1539	0.19847	Arl5c	217151	ENSMUSG00000038352	390790	ARL5C	ENSG00000141748
Arl6	0.037953	0.86484	-0.020119	0.87952	Arl6	56297	ENSMUSG00000022722	84100	ARL6	ENSG00000113966
Arl6ip1	0.30776	0.01139	0.14838	0.1756	Arl6ip1	54208	ENSMUSG00000030654	23204	ARL6IP1	ENSG00000170540
Arl6ip4	0.20589	0.22973	0.11895	0.36425	Arl6ip4	65105	ENSMUSG00000029404	51329	ARL6IP4	ENSG00000182196
Arl6ip5	-0.0085184	0.9781	-0.019801	0.89802	Arl6ip5	65106	ENSMUSG00000035199	10550	ARL6IP5	ENSG00000144746
Arl6ip6	-0.04458	0.85155	-0.020241	0.89161	Arl6ip6	65103	ENSMUSG00000026960	151188	ARL6IP6	ENSG00000177917
Arl8a	0.10731	0.53068	0.032602	0.80443	Arl8a	68724	ENSMUSG00000026426	127829	ARL8A	ENSG00000143862
Arl8b	0.077792	0.75039	-0.13227	0.3106	Arl8b	67166	ENSMUSG00000030105	55207	ARL8B	ENSG00000134108
Arl9	-0.062282	0.76121	0.13459	0.18934	Arl9	384185	ENSMUSG00000063820	132946	ARL9	ENSG00000196503
Armc1	0.035695	0.89193	0.30178	0.0011707	Armc1	74252	ENSMUSG00000027599	55156	ARMC1	ENSG00000104442
Armc10	-0.33638	0.0113	-0.19697	0.059333	Armc10	67211	ENSMUSG00000038525	83787	ARMC10	ENSG00000170632
Armc12	0.061263	0.78536	0.012172	0.93779	Armc12	67645	ENSMUSG00000024223	221481	ARMC12	ENSG00000157343
Armc2	0.039587	0.87255	0.044581	0.73792	Armc2	213402	ENSMUSG00000071324	84071	ARMC2	ENSG00000118690
Armc3	0.18926	0.16593	0.25816	0.0050692	Armc3	70882	ENSMUSG00000037683	219681	ARMC3	ENSG00000165309
Armc4	0.0027633	0.99172	0.08623	0.45648	Armc4	74934	ENSMUSG00000061802	55130	ARMC4	ENSG00000169126
Armc5	-0.082606	0.74193	-0.15683	0.21586	Armc5	233912	ENSMUSG00000042178	79798	ARMC5	ENSG00000140691
Armc6	0.063767	0.78112	-0.022412	0.87866	Armc6	76813	ENSMUSG00000002343	93436	ARMC6	ENSG00000105676
Armc7	-0.53242	0.00046945	-1.1219	8.05e-22	Armc7	276905	ENSMUSG00000057219	79637	ARMC7	ENSG00000125449
Armc8	0.11582	0.45428	0.10287	0.3207	Armc8	74125	ENSMUSG00000032468	25852	ARMC8	ENSG00000114098
Armc9	0.21977	0.17614	-0.030405	0.84811	Armc9	78795	ENSMUSG00000062590	80210	ARMC9	ENSG00000135931
Armcx1	0.10256	0.53442	0.28354	0.00095959	Armcx1	78248	ENSMUSG00000033460	51309	ARMCX1	ENSG00000126947
Armcx2	0.012192	0.96594	0.054423	0.66542	Armcx2	67416	ENSMUSG00000033436	9823	ARMCX2	ENSG00000184867
Armcx3	-0.2531	0.097821	0.054728	0.68555	Armcx3	71703	ENSMUSG00000049047	51566	ARMCX3	ENSG00000102401
Armcx4	0.0043992	0.98889	0.15907	0.13904	Armcx4	100503043	ENSMUSG00000049804	100131755	ARMCX4	ENSG00000196440
Armcx5	0.029804	0.91285	-0.11618	0.32131	Armcx5	494468	ENSMUSG00000072969	64860	ARMCX5	ENSG00000125962
Armcx6	-0.054503	0.77976	0.040852	0.72649	Armcx6	278097	ENSMUSG00000050394	54470	ARMCX6	ENSG00000198960
Gm1661	-0.093209	0.60929	0.12951	0.20117	Armh1	381544	ENSMUSG00000060268	339541	ARMH1	ENSG00000198520
9130011E15Rik	-0.0046456	0.98897	0.056	0.69134	Armh3	71617	ENSMUSG00000039901	79591	ARMH3	ENSG00000120029
3632451O06Rik	0.054145	0.78758	0.067583	0.55248	Armh4	67419	ENSMUSG00000036242	145407	ARMH4	ENSG00000139971
Arnt	-0.16339	0.34488	-0.37812	9.69e-05	Arnt	11863	ENSMUSG00000015522	405	ARNT	ENSG00000143437
Arnt2	-0.12975	0.43601	-0.098115	0.38192	Arnt2	11864	ENSMUSG00000015709	9915	ARNT2	ENSG00000172379
Arntl	0.15858	0.26399	0.066677	0.56992	Arntl	11865	ENSMUSG00000055116	406	ARNTL	ENSG00000133794
Arntl2	0.1516	0.27686	0.16726	0.074567	Arntl2	272322	ENSMUSG00000040187	56938	ARNTL2	ENSG00000029153
Arpc1a	-0.041175	0.86182	0.016397	0.90931	Arpc1a	56443	ENSMUSG00000029621	10552	ARPC1A	ENSG00000241685
Arpc1b	0.077153	0.68892	0.012948	0.9291	Arpc1b	11867	ENSMUSG00000029622	10095	ARPC1B	ENSG00000130429
Arpc2	-0.32617	0.024067	-0.29986	0.0036859	Arpc2	76709	ENSMUSG00000006304	10109	ARPC2	ENSG00000163466
Arpc3	0.068448	0.76677	0.048012	0.7383	Arpc3	56378	ENSMUSG00000029465	10094	ARPC3	ENSG00000111229
Arpc4	-0.45521	0.018921	-0.3618	0.0069554	Arpc4	68089	ENSMUSG00000079426	10093	ARPC4	ENSG00000241553
Arpc5	0.078532	0.65026	0.099526	0.33526	Arpc5	67771	ENSMUSG00000008475	10092	ARPC5	ENSG00000162704
Arpc5l	0.018874	0.944	-0.081133	0.48295	Arpc5l	74192	ENSMUSG00000026755	81873	ARPC5L	ENSG00000136950
Arpp19	-0.1672	0.45015	-0.019129	0.91263	Arpp19	59046	ENSMUSG00000007656	10776	ARPP19	ENSG00000128989
Arpp21	-0.022961	0.92456	0.14309	0.12397	Arpp21	74100	ENSMUSG00000032503	10777	ARPP21	ENSG00000172995
Arr3	0.12144	0.44437	0.17842	0.061985	Arr3	170735	ENSMUSG00000060890	407	ARR3	ENSG00000120500
Arrb1	0.040701	0.84851	0.094111	0.3779	Arrb1	109689	ENSMUSG00000018909	408	ARRB1	ENSG00000137486
Arrb2	-0.054947	0.82253	-0.088393	0.49202	Arrb2	216869	ENSMUSG00000060216	409	ARRB2	ENSG00000141480
Arrdc1	0.1392	0.364	-0.045236	0.72068	Arrdc1	215705	ENSMUSG00000026972	92714	ARRDC1	ENSG00000197070
Arrdc2	0.1532	0.34181	0.077582	0.52359	Arrdc2	70807	ENSMUSG00000002910	27106	ARRDC2	ENSG00000105643
Arrdc3	0.2566	0.169	0.17777	0.18354	Arrdc3	105171	ENSMUSG00000074794	57561	ARRDC3	ENSG00000113369
Arrdc4	0.048059	0.8248	0.032338	0.80587	Arrdc4	66412	ENSMUSG00000042659	91947	ARRDC4	ENSG00000140450
Arrdc5	0.031005	0.91419	-0.048393	0.7387	Arrdc5	76920	ENSMUSG00000073380	645432	ARRDC5	ENSG00000205784
Arsa	0.0095568	0.97248	-0.061848	0.61741	Arsa	11883	ENSMUSG00000022620	410	ARSA	ENSG00000100299
Arsb	-0.018751	0.95055	0.11751	0.29527	Arsb	11881	ENSMUSG00000042082	411	ARSB	ENSG00000113273
Arsg	0.16321	0.33027	0.14077	0.22682	Arsg	74008	ENSMUSG00000020604	22901	ARSG	ENSG00000141337
Arsi	-0.057685	0.81112	0.16923	0.11497	Arsi	545260	ENSMUSG00000036412	340075	ARSI	ENSG00000183876
Arsj	0.045407	0.87308	0.38778	7.42e-05	Arsj	271970	ENSMUSG00000046561	79642	ARSJ	ENSG00000180801
Arsk	0.040597	0.85792	-0.046248	0.7111	Arsk	77041	ENSMUSG00000021592	153642	ARSK	ENSG00000164291
Art1	0.018986	0.93994	-0.020714	0.87314	Art1	11870	ENSMUSG00000030996	417	ART1	ENSG00000129744
Art2a-ps	0.11416	0.53972	0.13954	0.22396	Art2a-ps	11871	ENSMUSG00000092517	NA	NA	NA
Art2b	-0.029576	0.91861	0.080208	0.54274	Art2b	11872	ENSMUSG00000030651	NA	NA	NA
Art3	0.10085	0.6608	0.24059	0.029839	Art3	109979	ENSMUSG00000034842	419	ART3	ENSG00000156219
Art4	-0.056654	0.82381	-0.048997	0.73412	Art4	109978	ENSMUSG00000030217	420	ART4	ENSG00000111339
Art5	0.0088826	0.97664	0.18731	0.075238	Art5	11875	ENSMUSG00000070424	116969	ART5	ENSG00000167311
Artn	0.084197	0.71509	-0.060586	0.67882	Artn	11876	ENSMUSG00000028539	9048	ARTN	ENSG00000117407
Arv1	0.026043	0.92456	0.069719	0.56631	Arv1	68865	ENSMUSG00000031982	64801	ARV1	ENSG00000173409
Arvcf	0.1165	0.48662	-0.1027	0.36396	Arvcf	11877	ENSMUSG00000000325	421	ARVCF	ENSG00000099889
Arx	-0.017733	0.95992	-0.068864	0.64286	Arx	11878	ENSMUSG00000035277	170302	ARX	ENSG00000004848
Arxes1	-0.098948	0.56138	-0.14402	0.15049	Arxes1	76219	ENSMUSG00000048355	NA	NA	NA
As3mt	0.039536	0.85349	0.14364	0.14064	As3mt	57344	ENSMUSG00000003559	57412	AS3MT	ENSG00000214435
Asah1	0.23165	0.16997	0.26544	0.016845	Asah1	11886	ENSMUSG00000031591	427	ASAH1	ENSG00000104763
Asah2	-0.1253	0.46881	0.022557	0.86835	Asah2	54447	ENSMUSG00000024887	56624	ASAH2	ENSG00000188611
Asap1	0.11108	0.48655	0.19688	0.030598	Asap1	13196	ENSMUSG00000022377	50807	ASAP1	ENSG00000153317
Asap2	0.05714	0.81195	0.019766	0.89862	Asap2	211914	ENSMUSG00000052632	8853	ASAP2	ENSG00000151693
Asap3	0.069898	0.77002	0.0025705	0.98744	Asap3	230837	ENSMUSG00000036995	55616	ASAP3	ENSG00000088280
Asb1	-0.076514	0.72162	-0.12218	0.30124	Asb1	65247	ENSMUSG00000026311	51665	ASB1	ENSG00000065802
Asb10	-0.019991	0.93798	0.21977	0.010949	Asb10	117590	ENSMUSG00000038204	136371	ASB10	ENSG00000146926
Asb11	-0.045379	0.82022	-0.0724	0.50315	Asb11	68854	ENSMUSG00000031382	140456	ASB11	ENSG00000165192
Asb12	-0.064845	0.83766	-0.045545	0.79824	Asb12	70392	ENSMUSG00000031204	142689	ASB12	ENSG00000198881
Asb13	0.27142	0.0446	0.10627	0.38271	Asb13	142688	ENSMUSG00000033781	79754	ASB13	ENSG00000196372
Asb14	-0.054869	0.7844	0.054677	0.63584	Asb14	142687	ENSMUSG00000021898	142686	ASB14	ENSG00000239388
Asb15	-0.01221	0.96486	-0.025779	0.84755	Asb15	78910	ENSMUSG00000029685	142685	ASB15	ENSG00000146809
Asb16	-0.17308	0.53586	-0.049504	0.7933	Asb16	217217	ENSMUSG00000034768	92591	ASB16	ENSG00000161664
Asb17	-0.0076988	0.97712	-0.032067	0.80518	Asb17	66772	ENSMUSG00000038997	127247	ASB17	ENSG00000154007
Asb18	0.014316	0.96114	-0.098984	0.40275	Asb18	208372	ENSMUSG00000067081	401036	ASB18	ENSG00000182177
Asb2	0.18561	0.2049	0.038342	0.77648	Asb2	65256	ENSMUSG00000021200	51676	ASB2	ENSG00000100628
Asb3	0.1226	0.48944	0.14449	0.18354	Asb3	65257	ENSMUSG00000020305	51130	ASB3	ENSG00000115239
Asb4	0.048844	0.80991	0.055245	0.63683	Asb4	65255	ENSMUSG00000042607	51666	ASB4	ENSG00000005981
Asb5	0.073817	0.70177	0.20498	0.030151	Asb5	76294	ENSMUSG00000031519	140458	ASB5	ENSG00000164122
Asb6	-0.036362	0.89733	-0.27019	0.011268	Asb6	72323	ENSMUSG00000039483	140459	ASB6	ENSG00000148331
Asb7	-0.25061	0.1663	0.042203	0.78301	Asb7	117589	ENSMUSG00000030509	140460	ASB7	ENSG00000183475
Asb8	-0.048761	0.81916	0.12122	0.23453	Asb8	78541	ENSMUSG00000048175	140461	ASB8	ENSG00000177981
Asb9	-0.062002	0.77162	0.12091	0.26172	Asb9	69299	ENSMUSG00000031384	140462	ASB9	ENSG00000102048
Ascc1	0.074162	0.69691	0.17733	0.067168	Ascc1	69090	ENSMUSG00000044475	51008	ASCC1	ENSG00000138303
Ascc2	-0.0096572	0.97592	-0.239	0.029893	Ascc2	75452	ENSMUSG00000020412	84164	ASCC2	ENSG00000100325
Ascc3	0.072712	0.66121	0.097205	0.31929	Ascc3	77987	ENSMUSG00000038774	10973	ASCC3	ENSG00000112249
Ascl1	-0.012065	0.9698	-0.079463	0.55842	Ascl1	17172	ENSMUSG00000020052	429	ASCL1	ENSG00000139352
Ascl2	0.0355	0.87407	-0.056276	0.63333	Ascl2	17173	ENSMUSG00000009248	430	ASCL2	ENSG00000183734
Ascl3	-0.043449	0.90095	0.25142	0.041612	Ascl3	56787	ENSMUSG00000035951	56676	ASCL3	ENSG00000176009
Ascl4	0.069406	0.74524	0.015732	0.91654	Ascl4	67341	ENSMUSG00000085111	121549	ASCL4	ENSG00000187855
Ascl5	-0.051013	0.87151	0.069395	0.65615	Ascl5	226439	ENSMUSG00000097918	647219	ASCL5	ENSG00000232237
Asf1a	-0.30445	0.0049885	-0.44422	2.95e-08	Asf1a	66403	ENSMUSG00000019857	25842	ASF1A	ENSG00000111875
Asf1b	-0.076938	0.74524	0.11596	0.34077	Asf1b	66929	ENSMUSG00000005470	55723	ASF1B	ENSG00000105011
Asgr1	-0.13966	0.45335	-0.15769	0.17356	Asgr1	11889	ENSMUSG00000020884	432	ASGR1	ENSG00000141505
Asgr2	0.071585	0.7748	0.0020531	0.99058	Asgr2	11890	ENSMUSG00000040963	433	ASGR2	ENSG00000161944
Ash1l	-0.014684	0.95975	-0.004976	0.97388	Ash1l	192195	ENSMUSG00000028053	55870	ASH1L	ENSG00000116539
Ash2l	-0.57594	2.27e-07	-0.50305	1.88e-08	Ash2l	23808	ENSMUSG00000031575	9070	ASH2L	ENSG00000129691
Asic1	-0.029239	0.9161	-0.14121	0.21617	Asic1	11419	ENSMUSG00000023017	41	ASIC1	ENSG00000110881
Asic2	-0.076421	0.76625	-0.10826	0.42076	Asic2	11418	ENSMUSG00000020704	40	ASIC2	ENSG00000108684
Asic3	-0.036647	0.87831	0.10847	0.31972	Asic3	171209	ENSMUSG00000038276	9311	ASIC3	ENSG00000213199
Asic4	-0.032249	0.91131	-0.043531	0.75731	Asic4	241118	ENSMUSG00000033007	55515	ASIC4	ENSG00000072182
Asic5	-0.065109	0.80332	0.018403	0.9137	Asic5	58170	ENSMUSG00000028008	51802	ASIC5	ENSG00000256394
Asl	-0.17251	0.26186	-0.1595	0.12699	Asl	109900	ENSMUSG00000025533	435	ASL	ENSG00000126522
Asmt	0.20649	0.36421	0.094624	0.56624	Asmt	107626	ENSMUSG00000093806	438	ASMT	ENSG00000196433
Asna1	-0.26016	0.095254	-0.27657	0.0081238	Asna1	56495	ENSMUSG00000052456	439	ASNA1	ENSG00000198356
Asns	-0.033656	0.90423	-0.15672	0.17676	Asns	27053	ENSMUSG00000029752	440	ASNS	ENSG00000070669
Asnsd1	-0.17365	0.18675	-0.11572	0.24269	Asnsd1	70396	ENSMUSG00000026095	54529	ASNSD1	ENSG00000138381
Aspa	0.054289	0.81579	0.16111	0.12894	Aspa	11484	ENSMUSG00000020774	443	ASPA	ENSG00000108381
Aspdh	-0.028467	0.90218	-0.097849	0.34721	Aspdh	68352	ENSMUSG00000038704	554235	ASPDH	ENSG00000204653
Aspg	0.1188	0.43634	0.15812	0.10195	Aspg	104816	ENSMUSG00000037686	374569	ASPG	ENSG00000166183
Asph	0.23365	0.18675	0.30351	0.0060867	Asph	65973	ENSMUSG00000028207	444	ASPH	ENSG00000198363
Asphd1	-0.033707	0.86314	0.03522	0.75154	Asphd1	233879	ENSMUSG00000046378	253982	ASPHD1	ENSG00000174939
Asphd2	-0.041877	0.8536	0.18466	0.051126	Asphd2	72898	ENSMUSG00000029348	57168	ASPHD2	ENSG00000128203
Aspm	0.064289	0.72416	0.05909	0.59786	Aspm	12316	ENSMUSG00000033952	259266	ASPM	ENSG00000066279
Aspn	0.029969	0.90961	0.085456	0.46284	Aspn	66695	ENSMUSG00000021388	54829	ASPN	ENSG00000106819
Asprv1	0.050554	0.844	0.016519	0.9193	Asprv1	67855	ENSMUSG00000033508	151516	ASPRV1	ENSG00000244617
Aspscr1	0.057373	0.79096	0.085852	0.45031	Aspscr1	68938	ENSMUSG00000025142	79058	ASPSCR1	ENSG00000169696
Asrgl1	-0.12753	0.46575	-0.095242	0.4156	Asrgl1	66514	ENSMUSG00000024654	80150	ASRGL1	ENSG00000162174
Ass1	0.023662	0.92109	-0.067099	0.54744	Ass1	11898	ENSMUSG00000076441	445	ASS1	ENSG00000130707
Aste1	-0.084879	0.70366	-0.13109	0.27811	Aste1	66595	ENSMUSG00000032567	28990	ASTE1	ENSG00000034533
Astl	0.11961	0.40977	0.12926	0.17609	Astl	215095	ENSMUSG00000050468	431705	ASTL	ENSG00000188886
Astn1	0.21717	0.057838	0.1371	0.15203	Astn1	11899	ENSMUSG00000026587	460	ASTN1	ENSG00000152092
Astn2	0.035295	0.87739	0.1364	0.17353	Astn2	56079	ENSMUSG00000028373	23245	ASTN2	ENSG00000148219
Asxl1	-0.19485	0.11927	-0.29415	0.00042174	Asxl1	228790	ENSMUSG00000042548	171023	ASXL1	ENSG00000171456
Asxl2	-0.1684	0.32692	-0.24847	0.017291	Asxl2	75302	ENSMUSG00000037486	55252	ASXL2	ENSG00000143970
Asxl3	0.13577	0.45441	0.16797	0.13264	Asxl3	211961	ENSMUSG00000045215	80816	ASXL3	ENSG00000141431
Asz1	0.18349	0.2618	0.34277	0.00034852	Asz1	74068	ENSMUSG00000010796	136991	ASZ1	ENSG00000154438
Atad1	0.048634	0.82325	0.18916	0.048723	Atad1	67979	ENSMUSG00000013662	84896	ATAD1	ENSG00000138138
Atad2	0.04149	0.8474	0.13334	0.17803	Atad2	70472	ENSMUSG00000022360	29028	ATAD2	ENSG00000156802
Atad2b	0.14916	0.29775	-0.01061	0.94015	Atad2b	320817	ENSMUSG00000052812	54454	ATAD2B	ENSG00000119778
Atad3a	-0.14523	0.40146	-0.8301	7.49e-19	Atad3a	108888	ENSMUSG00000029036	55210	ATAD3A	ENSG00000197785
Atad5	-0.007871	0.977	-0.20106	0.041004	Atad5	237877	ENSMUSG00000017550	79915	ATAD5	ENSG00000176208
Atat1	-0.083907	0.64619	-0.18618	0.051974	Atat1	73242	ENSMUSG00000024426	79969	ATAT1	ENSG00000137343
Atcay	0.065283	0.75681	0.017756	0.90275	Atcay	16467	ENSMUSG00000034958	85300	ATCAY	ENSG00000167654
Ate1	0.037965	0.85983	-0.098559	0.34569	Ate1	11907	ENSMUSG00000030850	11101	ATE1	ENSG00000107669
Atf1	-0.061071	0.80437	-0.059428	0.66319	Atf1	11908	ENSMUSG00000023027	466	ATF1	ENSG00000123268
Atf2	0.17679	0.26932	0.068134	0.60532	Atf2	11909	ENSMUSG00000027104	1386	ATF2	ENSG00000115966
Atf3	-0.073849	0.76235	-0.32657	0.0021487	Atf3	11910	ENSMUSG00000026628	467	ATF3	ENSG00000162772
Atf4	-0.40691	0.0024018	-0.1059	0.40362	Atf4	11911	ENSMUSG00000042406	468	ATF4	ENSG00000128272
Atf5	-0.0032096	0.99106	-0.12607	0.27971	Atf5	107503	ENSMUSG00000038539	22809	ATF5	ENSG00000169136
Atf6	-0.083133	0.68098	0.090865	0.43479	Atf6	226641	ENSMUSG00000026663	22926	ATF6	ENSG00000118217
Atf6b	-0.03474	0.92109	-0.11682	0.41968	Atf6b	12915	ENSMUSG00000015461	1388	ATF6B	ENSG00000213676
Atf7	0.24066	0.065547	0.33608	0.00013798	Atf7	223922	ENSMUSG00000099083	11016	ATF7	ENSG00000170653
Atf7ip	0.070545	0.68892	-0.14955	0.11817	Atf7ip	54343	ENSMUSG00000030213	55729	ATF7IP	ENSG00000171681
Atf7ip2	0.080217	0.73877	0.15476	0.21335	Atf7ip2	75329	ENSMUSG00000039200	80063	ATF7IP2	ENSG00000166669
Atg10	0.21164	0.10311	-0.098311	0.38721	Atg10	66795	ENSMUSG00000021619	83734	ATG10	ENSG00000152348
Atg12	-0.0078039	0.97777	-0.2874	0.0029733	Atg12	67526	ENSMUSG00000032905	9140	ATG12	ENSG00000145782
Atg13	0.097525	0.5235	-0.20623	0.018303	Atg13	51897	ENSMUSG00000027244	9776	ATG13	ENSG00000175224
Atg14	0.11079	0.60696	-0.27511	0.017661	Atg14	100504663	ENSMUSG00000037526	22863	ATG14	ENSG00000126775
Atg16l1	0.14312	0.30534	-0.011067	0.93752	Atg16l1	77040	ENSMUSG00000026289	55054	ATG16L1	ENSG00000085978
Atg16l2	-0.067562	0.77967	0.034923	0.81075	Atg16l2	73683	ENSMUSG00000047767	89849	ATG16L2	ENSG00000168010
Atg2a	-0.024066	0.94074	-0.096966	0.46446	Atg2a	329015	ENSMUSG00000024773	23130	ATG2A	ENSG00000110046
Atg2b	-0.00097677	0.99739	-0.050883	0.70806	Atg2b	76559	ENSMUSG00000041341	55102	ATG2B	ENSG00000066739
Atg3	0.16441	0.316	-0.23311	0.031733	Atg3	67841	ENSMUSG00000022663	64422	ATG3	ENSG00000144848
Atg4a	-0.019472	0.94043	0.10998	0.27982	Atg4a	666468	ENSMUSG00000079418	115201	ATG4A	ENSG00000101844
Atg4b	0.29216	0.0077777	-0.11685	0.27739	Atg4b	66615	ENSMUSG00000026280	23192	ATG4B	ENSG00000168397
Atg4c	-0.052764	0.83288	0.059043	0.6636	Atg4c	242557	ENSMUSG00000028550	84938	ATG4C	ENSG00000125703
Atg4d	0.10139	0.73233	-0.088622	0.61759	Atg4d	235040	ENSMUSG00000002820	84971	ATG4D	ENSG00000130734
Atg5	-0.0034163	0.98951	-0.14614	0.13316	Atg5	11793	ENSMUSG00000038160	9474	ATG5	ENSG00000057663
Atg7	0.033378	0.90317	0.03509	0.80654	Atg7	74244	ENSMUSG00000030314	10533	ATG7	ENSG00000197548
Atg9a	-0.0502	0.80719	0.052827	0.65724	Atg9a	245860	ENSMUSG00000033124	79065	ATG9A	ENSG00000198925
Atg9b	0.093339	0.58501	0.15576	0.10553	Atg9b	213948	ENSMUSG00000038295	285973	ATG9B	ENSG00000181652
Atic	-0.050137	0.85232	-0.067813	0.62786	Atic	108147	ENSMUSG00000026192	471	ATIC	ENSG00000138363
Atl1	0.071147	0.65075	0.033741	0.76308	Atl1	73991	ENSMUSG00000021066	51062	ATL1	ENSG00000198513
Atl2	-0.019211	0.93786	-0.025197	0.83843	Atl2	56298	ENSMUSG00000059811	64225	ATL2	ENSG00000119787
Atl3	-0.16818	0.27696	-0.23287	0.018135	Atl3	109168	ENSMUSG00000024759	25923	ATL3	ENSG00000184743
Atm	-0.085882	0.6229	-0.15149	0.11873	Atm	11920	ENSMUSG00000034218	472	ATM	ENSG00000149311
Atmin	-0.017272	0.9629	0.17532	0.17114	Atmin	234776	ENSMUSG00000047388	23300	ATMIN	ENSG00000166454
Atn1	-0.035885	0.9197	0.021736	0.90691	Atn1	13498	ENSMUSG00000004263	1822	ATN1	ENSG00000111676
Atoh1	0.042236	0.89193	0.16388	0.20525	Atoh1	11921	ENSMUSG00000073043	474	ATOH1	ENSG00000172238
Atoh7	-0.092552	0.75667	-0.041479	0.81409	Atoh7	53404	ENSMUSG00000036816	220202	ATOH7	ENSG00000179774
Atoh8	-0.014658	0.96467	-0.024545	0.87557	Atoh8	71093	ENSMUSG00000037621	84913	ATOH8	ENSG00000168874
Atox1	0.043169	0.84193	-0.056505	0.63699	Atox1	11927	ENSMUSG00000018585	475	ATOX1	ENSG00000177556
Atp10a	-0.098963	0.59794	0.0018051	0.9905	Atp10a	11982	ENSMUSG00000025324	57194	ATP10A	ENSG00000206190
Atp10b	-0.02331	0.93831	0.037422	0.78739	Atp10b	319767	ENSMUSG00000055415	23120	ATP10B	ENSG00000118322
Atp10d	-0.0074489	0.97602	0.1486	0.099812	Atp10d	231287	ENSMUSG00000046808	NA	NA	NA
Atp11a	-0.071677	0.69553	-0.16131	0.095852	Atp11a	50770	ENSMUSG00000031441	23250	ATP11A	ENSG00000068650
Atp11b	-0.034763	0.90189	0.039913	0.77393	Atp11b	76295	ENSMUSG00000037400	23200	ATP11B	ENSG00000058063
Atp11c	0.23829	0.087892	-0.00315	0.98396	Atp11c	320940	ENSMUSG00000062949	286410	ATP11C	ENSG00000101974
Atp12a	0.081245	0.70238	0.073334	0.57379	Atp12a	192113	ENSMUSG00000022229	479	ATP12A	ENSG00000075673
Atp13a1	-0.25972	0.047689	-0.50842	3.81e-09	Atp13a1	170759	ENSMUSG00000031862	57130	ATP13A1	ENSG00000105726
Atp13a2	0.033592	0.89193	0.075425	0.52038	Atp13a2	74772	ENSMUSG00000036622	23400	ATP13A2	ENSG00000159363
Atp13a3	-0.053961	0.82885	0.01633	0.91745	Atp13a3	224088	ENSMUSG00000022533	79572	ATP13A3	ENSG00000133657
Atp13a4	0.02636	0.92053	0.05745	0.63919	Atp13a4	224079	ENSMUSG00000038094	84239	ATP13A4	ENSG00000127249
Atp13a5	0.11705	0.48944	0.14856	0.14989	Atp13a5	268878	ENSMUSG00000048939	344905	ATP13A5	ENSG00000187527
Atp1a1	-0.18301	0.19488	-0.23897	0.010569	Atp1a1	11928	ENSMUSG00000033161	476	ATP1A1	ENSG00000163399
Atp1a2	-0.053066	0.85683	0.054495	0.72879	Atp1a2	98660	ENSMUSG00000007097	NA	NA	NA
Atp1a3	0.29803	0.15682	-0.056954	0.76999	Atp1a3	232975	ENSMUSG00000040907	478	ATP1A3	ENSG00000105409
Atp1a4	-0.019111	0.94424	0.091358	0.407	Atp1a4	27222	ENSMUSG00000007107	480	ATP1A4	ENSG00000132681
Atp1b1	0.09633	0.6175	0.079025	0.52032	Atp1b1	11931	ENSMUSG00000026576	481	ATP1B1	ENSG00000143153
Atp1b2	-0.052267	0.80719	-0.020216	0.88375	Atp1b2	11932	ENSMUSG00000041329	482	ATP1B2	ENSG00000129244
Atp1b3	0.11855	0.52444	-0.022176	0.88215	Atp1b3	11933	ENSMUSG00000032412	483	ATP1B3	ENSG00000069849
Atp1b4	0.0042855	0.98816	0.22728	0.014004	Atp1b4	67821	ENSMUSG00000016327	23439	ATP1B4	ENSG00000101892
Xrcc6bp1	0.0099258	0.97248	0.033442	0.80757	Atp23	68876	ENSMUSG00000025436	91419	ATP23	ENSG00000166896
Atp2a1	0.10466	0.54374	-0.036269	0.77858	Atp2a1	11937	ENSMUSG00000030730	487	ATP2A1	ENSG00000196296
Atp2a2	-0.387	0.011613	-0.32893	0.0029211	Atp2a2	11938	ENSMUSG00000029467	488	ATP2A2	ENSG00000174437
Atp2a3	-0.10816	0.52754	-0.032999	0.79326	Atp2a3	53313	ENSMUSG00000020788	489	ATP2A3	ENSG00000074370
Atp2b1	0.049022	0.81924	-0.1512	0.14176	Atp2b1	67972	ENSMUSG00000019943	490	ATP2B1	ENSG00000070961
Atp2b2	0.025325	0.9134	0.17719	0.046988	Atp2b2	11941	ENSMUSG00000030302	491	ATP2B2	ENSG00000157087
Atp2b3	-0.0025454	0.99329	-0.14493	0.21076	Atp2b3	320707	ENSMUSG00000031376	492	ATP2B3	ENSG00000067842
Atp2b4	0.095359	0.60163	0.14276	0.17356	Atp2b4	381290	ENSMUSG00000026463	493	ATP2B4	ENSG00000058668
Atp2c1	0.20169	0.15178	0.28019	0.0028484	Atp2c1	235574	ENSMUSG00000032570	27032	ATP2C1	ENSG00000017260
Atp2c2	-0.12249	0.49928	0.12736	0.23065	Atp2c2	69047	ENSMUSG00000034112	9914	ATP2C2	ENSG00000064270
Atp4a	-0.028172	0.91531	0.034223	0.79416	Atp4a	11944	ENSMUSG00000005553	495	ATP4A	ENSG00000105675
Atp4b	0.0039918	0.989	-0.020021	0.88539	Atp4b	11945	ENSMUSG00000031449	496	ATP4B	ENSG00000186009
Atp5a1	-0.0043477	0.99004	-0.76329	2.49e-11	Atp5a1	11946	ENSMUSG00000025428	498	ATP5F1A	ENSG00000152234
Atp5b	-0.21867	0.41223	-0.87792	1.2e-09	Atp5b	11947	ENSMUSG00000025393	506	ATP5F1B	ENSG00000110955
Atp5c1	-0.2309	0.081684	-0.21301	0.024608	Atp5c1	11949	ENSMUSG00000025781	509	ATP5F1C	ENSG00000165629
Atp5d	0.076604	0.68692	-0.20691	0.036594	Atp5d	66043	ENSMUSG00000003072	513	ATP5F1D	ENSG00000099624
Atp5e	-0.051468	0.84313	-0.15447	0.19209	Atp5e	67126	ENSMUSG00000016252	514	ATP5F1E	ENSG00000124172
Atp5f1	-0.083131	0.69723	-0.59272	5.83e-10	Atp5f1	11950	ENSMUSG00000000563	515	ATP5PB	ENSG00000116459
Atp5g1	-0.22158	0.13078	-0.37438	5.79e-05	Atp5g1	11951	ENSMUSG00000006057	516	ATP5MC1	ENSG00000159199
Atp5g2	-0.049103	0.84866	0.0028705	0.98539	Atp5g2	67942	ENSMUSG00000062683	517	ATP5MC2	ENSG00000135390
Atp5g3	-0.2216	0.11879	-0.17173	0.094034	Atp5g3	228033	ENSMUSG00000018770	518	ATP5MC3	ENSG00000154518
Atp5h	-0.061424	0.75176	-0.4638	1.8e-08	Atp5h	71679	ENSMUSG00000034566	10476	ATP5PD	ENSG00000167863
Atp5j	-0.1457	0.52989	-0.31336	0.0094727	Atp5j	11957	ENSMUSG00000022890	522	ATP5PF	ENSG00000154723
Atp5j2	0.16633	0.35913	-0.7068	2.18e-11	Atp5j2	57423	ENSMUSG00000038690	9551	ATP5MF	ENSG00000241468
Atp5k	-0.030189	0.9206	-0.51735	3.47e-07	Atp5k	11958	ENSMUSG00000050856	521	ATP5ME	ENSG00000169020
Atp5l	0.093142	0.64939	-0.086891	0.50411	Atp5l	27425	ENSMUSG00000038717	10632	ATP5MG	ENSG00000167283
2010107E04Rik	-0.032318	0.92237	0.10989	0.40882	Atp5mpl	70257	ENSMUSG00000021290	9556	ATP5MPL	ENSG00000156411
Atp5o	-0.080889	0.68692	-0.14457	0.18314	Atp5o	28080	ENSMUSG00000022956	539	ATP5PO	ENSG00000241837
Atp5s	0.035244	0.86902	0.13717	0.1471	Atp5s	68055	ENSMUSG00000054894	27109	DMAC2L	ENSG00000125375
Atp6ap1	-0.18993	0.25299	-0.21822	0.039362	Atp6ap1	54411	ENSMUSG00000019087	537	ATP6AP1	ENSG00000071553
Atp6ap1l	0.10623	0.48382	0.1201	0.21167	Atp6ap1l	435376	ENSMUSG00000078958	92270	ATP6AP1L	ENSG00000205464
Atp6ap2	-0.21709	0.11745	-0.26015	0.0061223	Atp6ap2	70495	ENSMUSG00000031007	10159	ATP6AP2	ENSG00000182220
Atp6v0a1	-0.055783	0.79226	0.027016	0.83559	Atp6v0a1	11975	ENSMUSG00000019302	535	ATP6V0A1	ENSG00000033627
Atp6v0a2	-0.21986	0.12243	-0.12424	0.25456	Atp6v0a2	21871	ENSMUSG00000038023	23545	ATP6V0A2	ENSG00000185344
Atp6v0a4	-0.18606	0.24534	0.079281	0.5142	Atp6v0a4	140494	ENSMUSG00000038600	50617	ATP6V0A4	ENSG00000105929
Atp6v0b	-0.30929	0.025206	-0.65965	2.67e-12	Atp6v0b	114143	ENSMUSG00000033379	533	ATP6V0B	ENSG00000117410
Atp6v0c	-0.35875	0.040684	-0.42797	0.00037449	Atp6v0c	11984	ENSMUSG00000024121	527	ATP6V0C	ENSG00000185883
Atp6v0d1	-0.15272	0.35913	-0.30662	0.0014472	Atp6v0d1	11972	ENSMUSG00000013160	9114	ATP6V0D1	ENSG00000159720
Atp6v0d2	0.10714	0.51399	0.27636	0.0013255	Atp6v0d2	242341	ENSMUSG00000028238	245972	ATP6V0D2	ENSG00000147614
Atp6v0e	0.14806	0.29053	0.054616	0.64096	Atp6v0e	11974	ENSMUSG00000015575	8992	ATP6V0E1	ENSG00000113732
Atp6v0e2	-0.14645	0.36755	-0.074824	0.52659	Atp6v0e2	76252	ENSMUSG00000039347	155066	ATP6V0E2	ENSG00000171130
Atp6v1a	-0.2459	0.13863	-0.52554	1.65e-07	Atp6v1a	11964	ENSMUSG00000052459	523	ATP6V1A	ENSG00000114573
Atp6v1b1	0.013053	0.95745	-0.013571	0.91369	Atp6v1b1	110935	ENSMUSG00000006269	525	ATP6V1B1	ENSG00000116039
Atp6v1b2	-0.046551	0.87398	-0.5043	3.89e-06	Atp6v1b2	11966	ENSMUSG00000006273	526	ATP6V1B2	ENSG00000147416
Atp6v1c1	-0.10339	0.65142	-0.079793	0.57313	Atp6v1c1	66335	ENSMUSG00000022295	528	ATP6V1C1	ENSG00000155097
Atp6v1c2	0.075878	0.70107	0.12164	0.26553	Atp6v1c2	68775	ENSMUSG00000020566	245973	ATP6V1C2	ENSG00000143882
Atp6v1d	-0.19587	0.30666	-0.27431	0.015751	Atp6v1d	73834	ENSMUSG00000021114	51382	ATP6V1D	ENSG00000100554
Atp6v1e1	-0.44177	0.00015127	-0.66984	3.65e-14	Atp6v1e1	11973	ENSMUSG00000019210	529	ATP6V1E1	ENSG00000131100
Atp6v1e2	0.11416	0.45004	0.17554	0.053366	Atp6v1e2	74915	ENSMUSG00000053375	90423	ATP6V1E2	ENSG00000250565
Atp6v1f	-0.27668	0.12545	-0.64969	3.91e-09	Atp6v1f	66144	ENSMUSG00000004285	9296	ATP6V1F	ENSG00000128524
Gm9047	-0.022271	0.94902	0.05886	0.68618	Atp6v1fnb	668210	ENSMUSG00000090685	100130705	ATP6V1FNB	ENSG00000272899
Atp6v1g1	-0.19288	0.29009	-0.20563	0.068572	Atp6v1g1	66290	ENSMUSG00000039105	9550	ATP6V1G1	ENSG00000136888
Atp6v1g2	-0.14039	0.43393	-0.29052	0.0038953	Atp6v1g2	66237	ENSMUSG00000024403	534	ATP6V1G2	ENSG00000213760
Atp6v1g3	-0.014594	0.95869	0.13374	0.19394	Atp6v1g3	338375	ENSMUSG00000026394	127124	ATP6V1G3	ENSG00000151418
Atp6v1h	0.18091	0.18147	-0.15374	0.13443	Atp6v1h	108664	ENSMUSG00000033793	51606	ATP6V1H	ENSG00000047249
Atp7a	0.12486	0.56686	0.11411	0.38915	Atp7a	11977	ENSMUSG00000033792	538	ATP7A	ENSG00000165240
Atp7b	0.042951	0.855	0.13234	0.2157	Atp7b	11979	ENSMUSG00000006567	540	ATP7B	ENSG00000123191
Atp8a1	-0.16641	0.29696	-0.077517	0.52792	Atp8a1	11980	ENSMUSG00000037685	10396	ATP8A1	ENSG00000124406
Atp8a2	0.084834	0.64619	0.12325	0.24806	Atp8a2	50769	ENSMUSG00000021983	51761	ATP8A2	ENSG00000132932
Atp8b1	0.14395	0.36706	0.18828	0.061833	Atp8b1	54670	ENSMUSG00000039529	5205	ATP8B1	ENSG00000081923
Atp8b2	-0.05745	0.77704	-0.082331	0.46389	Atp8b2	54667	ENSMUSG00000060671	57198	ATP8B2	ENSG00000143515
Atp8b3	-0.14538	0.39289	-0.26948	0.0061693	Atp8b3	67331	ENSMUSG00000003341	148229	ATP8B3	ENSG00000130270
Atp8b4	0.0012988	0.99677	-0.044618	0.75819	Atp8b4	241633	ENSMUSG00000060131	79895	ATP8B4	ENSG00000104043
Atp8b5	0.060673	0.76677	0.14762	0.14432	Atp8b5	320571	ENSMUSG00000028457	NA	NA	NA
Atp9a	0.29101	0.030488	0.28185	0.0057746	Atp9a	11981	ENSMUSG00000027546	10079	ATP9A	ENSG00000054793
Atp9b	-0.09197	0.63934	0.058493	0.64096	Atp9b	50771	ENSMUSG00000024566	374868	ATP9B	ENSG00000166377
Atpaf1	-0.099996	0.61257	-0.19835	0.06668	Atpaf1	230649	ENSMUSG00000028710	64756	ATPAF1	ENSG00000123472
Atpaf2	0.053705	0.81618	-0.076682	0.54218	Atpaf2	246782	ENSMUSG00000042709	91647	ATPAF2	ENSG00000171953
Atpif1	0.26814	0.046154	0.13442	0.24047	Atpif1	11983	ENSMUSG00000054428	93974	ATP5IF1	ENSG00000130770
Atr	-0.14371	0.38277	-0.43609	1.2e-06	Atr	245000	ENSMUSG00000032409	545	ATR	ENSG00000175054
Atraid	-0.17866	0.19496	-0.073299	0.51656	Atraid	381629	ENSMUSG00000013622	51374	ATRAID	ENSG00000138085
Atrip	-0.25805	0.081763	-0.42655	8.8e-06	Atrip	235610	ENSMUSG00000025646	84126	ATRIP	ENSG00000164053
Atrn	0.1505	0.27787	0.14325	0.13376	Atrn	11990	ENSMUSG00000027312	8455	ATRN	ENSG00000088812
Atrnl1	-0.019235	0.93063	0.1162	0.19235	Atrnl1	226255	ENSMUSG00000054843	26033	ATRNL1	ENSG00000107518
Atrx	-0.11414	0.46632	0.014667	0.91301	Atrx	22589	ENSMUSG00000031229	546	ATRX	ENSG00000085224
Atxn1	0.063693	0.79797	-0.18139	0.13384	Atxn1	20238	ENSMUSG00000046876	6310	ATXN1	ENSG00000124788
Atxn10	-0.1961	0.2203	-0.44576	1.88e-06	Atxn10	54138	ENSMUSG00000016541	25814	ATXN10	ENSG00000130638
Atxn1l	0.24114	0.034804	0.36067	5.11e-06	Atxn1l	52335	ENSMUSG00000069895	342371	ATXN1L	ENSG00000224470
Atxn2	0.0089082	0.97602	0.15016	0.16491	Atxn2	20239	ENSMUSG00000042605	6311	ATXN2	ENSG00000204842
Atxn2l	-0.12532	0.51074	-0.17267	0.11336	Atxn2l	233871	ENSMUSG00000032637	11273	ATXN2L	ENSG00000168488
Atxn3	0.13255	0.3863	-0.023008	0.8639	Atxn3	110616	ENSMUSG00000021189	4287	ATXN3	ENSG00000066427
Atxn7	0.16332	0.46156	0.22158	0.096691	Atxn7	246103	ENSMUSG00000021738	6314	ATXN7	ENSG00000163635
Atxn7l1	0.12183	0.52076	0.13058	0.25722	Atxn7l1	380753	ENSMUSG00000020564	222255	ATXN7L1	ENSG00000146776
Atxn7l2	-0.11619	0.54502	-0.089784	0.4694	Atxn7l2	72522	ENSMUSG00000048997	127002	ATXN7L2	ENSG00000162650
Atxn7l3	-0.28034	0.035475	-0.55411	4.96e-10	Atxn7l3	217218	ENSMUSG00000059995	56970	ATXN7L3	ENSG00000087152
Atxn7l3b	0.047586	0.89316	-0.12994	0.42468	Atxn7l3b	382423	ENSMUSG00000074748	552889	ATXN7L3B	ENSG00000253719
AU015228	0.17979	0.29137	0.1263	0.3001	AU015228	99169	NA	NA	NA	NA
AU018091	0.12213	0.57017	-0.10753	0.4398	AU018091	245128	ENSMUSG00000054753	NA	NA	NA
AU021092	-0.10998	0.52165	-0.20149	0.035852	AU021092	239691	ENSMUSG00000051669	146556	C16orf89	ENSG00000153446
AU022252	-0.073369	0.73165	-0.11814	0.29801	AU022252	230696	ENSMUSG00000078584	79078	C1orf50	ENSG00000164008
AU022751	-0.32156	0.037688	-0.33237	0.0017768	AU022751	102991	ENSMUSG00000073294	340602	CXorf67	ENSG00000187690
AU040320	0.031519	0.91657	0.047631	0.74047	AU040320	100317	ENSMUSG00000028830	79932	KIAA0319L	ENSG00000142687
AU041133	-0.035941	0.90111	0.22244	0.040547	AU041133	216177	ENSMUSG00000078435	NA	NA	NA
Auh	0.0057682	0.98704	0.073116	0.62462	Auh	11992	ENSMUSG00000021460	549	AUH	ENSG00000148090
Aup1	-0.14834	0.41223	-0.21806	0.038913	Aup1	11993	ENSMUSG00000068328	550	AUP1	ENSG00000115307
Aurka	-0.082263	0.64534	-0.26273	0.0032715	Aurka	20878	ENSMUSG00000027496	6790	AURKA	ENSG00000087586
Aurkaip1	-0.15175	0.40521	-0.30002	0.0034118	Aurkaip1	66077	ENSMUSG00000065990	54998	AURKAIP1	ENSG00000175756
Aurkb	-0.37222	0.04249	-0.26258	0.036453	Aurkb	20877	ENSMUSG00000020897	9212	AURKB	ENSG00000178999
Aurkc	-0.014003	0.96075	-0.036863	0.77779	Aurkc	20871	ENSMUSG00000070837	NA	NA	NA
Auts2	-0.45093	0.0028583	-0.26724	0.020922	Auts2	319974	ENSMUSG00000029673	26053	AUTS2	ENSG00000158321
AV320801	-0.12274	0.2989	-0.15774	0.05127	AV320801	331531	ENSMUSG00000054994	NA	NA	NA
Aven	-0.0077883	0.9744	-0.040763	0.71876	Aven	74268	ENSMUSG00000003604	57099	AVEN	ENSG00000169857
Avil	0.11308	0.56073	0.072528	0.58665	Avil	11567	ENSMUSG00000025432	10677	AVIL	ENSG00000135407
Avl9	-0.18942	0.1847	-0.021289	0.87435	Avl9	78937	ENSMUSG00000029787	23080	AVL9	ENSG00000105778
Avp	-0.0053525	0.98839	0.0043286	0.98064	Avp	11998	ENSMUSG00000037727	551	AVP	ENSG00000101200
Avpi1	-0.091892	0.67029	-0.11005	0.37923	Avpi1	69534	ENSMUSG00000018821	60370	AVPI1	ENSG00000119986
Avpr1a	0.17782	0.31158	0.15692	0.19014	Avpr1a	54140	ENSMUSG00000020123	552	AVPR1A	ENSG00000166148
Avpr1b	0.038211	0.87941	0.036935	0.78952	Avpr1b	26361	ENSMUSG00000026432	553	AVPR1B	ENSG00000198049
Avpr2	0.086057	0.62414	0.19992	0.029031	Avpr2	12000	ENSMUSG00000031390	554	AVPR2	ENSG00000126895
AW146154	-0.0029175	0.99106	0.24487	0.0057966	AW146154	101835	ENSMUSG00000074166	NA	NA	NA
AW209491	0.122	0.53246	0.16135	0.15753	AW209491	105351	ENSMUSG00000039182	79020	C7orf25	ENSG00000136197
AW549877	0.021804	0.9375	0.033679	0.79523	AW549877	106064	ENSMUSG00000041935	285636	C5orf51	ENSG00000205765
AW551984	0.0032914	0.99105	-0.21138	0.046719	AW551984	244810	ENSMUSG00000038112	4013	VWA5A	ENSG00000110002
AW554918	-0.20613	0.4123	-0.15584	0.32219	AW554918	225289	ENSMUSG00000033632	57536	KIAA1328	ENSG00000150477
Awat1	0.037112	0.90353	0.031724	0.84582	Awat1	245533	ENSMUSG00000015665	158833	AWAT1	ENSG00000204195
Awat2	-0.18526	0.27758	0.040769	0.76593	Awat2	245532	ENSMUSG00000031220	158835	AWAT2	ENSG00000147160
Axin1	0.04901	0.80937	-0.062677	0.5858	Axin1	12005	ENSMUSG00000024182	8312	AXIN1	ENSG00000103126
Axin2	-0.065963	0.74633	-0.038409	0.76712	Axin2	12006	ENSMUSG00000000142	8313	AXIN2	ENSG00000168646
Axl	-0.0057295	0.98435	-0.022604	0.87325	Axl	26362	ENSMUSG00000002602	558	AXL	ENSG00000167601
AY074887	-0.28082	0.070008	-0.26587	0.011836	AY074887	246735	ENSMUSG00000044820	NA	NA	NA
AY358078	0.096998	0.61209	0.11769	0.28844	AY358078	278676	ENSMUSG00000050961	NA	NA	NA
AY761184	0.30463	0.077912	-0.13413	0.38641	AY761184	382000	ENSMUSG00000058618	NA	NA	NA
AY761185	0.0020439	0.99364	0.035023	0.76831	AY761185	100503970	ENSMUSG00000079120	NA	NA	NA
Aym1	-0.25064	0.21923	0.011543	0.9508	Aym1	503692	ENSMUSG00000053873	NA	NA	NA
Azgp1	-0.0069311	0.98183	0.027648	0.8546	Azgp1	12007	ENSMUSG00000037053	563	AZGP1	ENSG00000160862
Azi2	0.13547	0.2999	0.032497	0.78054	Azi2	27215	ENSMUSG00000039285	64343	AZI2	ENSG00000163512
Azin1	0.134	0.4286	0.16597	0.11014	Azin1	54375	ENSMUSG00000037458	51582	AZIN1	ENSG00000155096
B020004C17Rik	0.17305	0.29842	0.11904	0.32685	B020004C17Rik	432860	NA	NA	NA	NA
B020004J07Rik	-0.044686	0.85293	0.066651	0.58807	B020004J07Rik	545662	ENSMUSG00000035201	NA	NA	NA
B020031M17Rik	-0.10682	0.55948	-0.14449	0.19108	B020031M17Rik	333467	ENSMUSG00000078537	NA	NA	NA
B230118H07Rik	0.031087	0.89155	-0.022179	0.86485	B230118H07Rik	68170	ENSMUSG00000027165	119710	C11orf74	ENSG00000166352
B230217C12Rik	0.13603	0.43403	0.14131	0.2016	B230217C12Rik	68127	ENSMUSG00000050538	NA	NA	NA
B230219D22Rik	-0.015348	0.96114	0.040904	0.77448	B230219D22Rik	78521	ENSMUSG00000045767	134553	C5orf24	ENSG00000181904
B2m	0.10328	0.53289	-0.027925	0.83011	B2m	12010	ENSMUSG00000060802	567	B2M	ENSG00000166710
B3galnt1	-0.20553	0.13863	-0.0038638	0.97875	B3galnt1	26879	ENSMUSG00000043300	8706	B3GALNT1	ENSG00000169255
B3galnt2	0.14244	0.31769	0.087465	0.41543	B3galnt2	97884	ENSMUSG00000039242	148789	B3GALNT2	ENSG00000162885
B3galt1	0.27812	0.0093772	0.30962	0.00018505	B3galt1	26877	ENSMUSG00000034780	8708	B3GALT1	ENSG00000172318
B3galt2	0.13314	0.34765	0.2583	0.0019523	B3galt2	26878	ENSMUSG00000033849	8707	B3GALT2	ENSG00000162630
B3galt4	-0.29381	0.059612	-0.13108	0.29589	B3galt4	54218	ENSMUSG00000067370	8705	B3GALT4	ENSG00000235863
B3galt5	0.14504	0.3786	-0.010568	0.9448	B3galt5	93961	ENSMUSG00000074892	10317	B3GALT5	ENSG00000183778
B3galt6	-0.056024	0.79346	-0.12884	0.21968	B3galt6	117592	ENSMUSG00000050796	126792	B3GALT6	ENSG00000176022
B3gat1	0.099237	0.53545	0.071991	0.50824	B3gat1	76898	ENSMUSG00000045994	27087	B3GAT1	ENSG00000109956
B3gat2	-0.24541	0.10869	-0.067634	0.62139	B3gat2	280645	ENSMUSG00000026156	135152	B3GAT2	ENSG00000112309
B3gat3	-0.14482	0.45636	-0.38077	0.00030749	B3gat3	72727	ENSMUSG00000071649	26229	B3GAT3	ENSG00000149541
B3gnt2	-0.3043	0.049096	-0.19883	0.07996	B3gnt2	53625	ENSMUSG00000051650	10678	B3GNT2	ENSG00000170340
B3gnt3	-0.038904	0.86986	0.021413	0.8788	B3gnt3	72297	ENSMUSG00000031803	10331	B3GNT3	ENSG00000179913
B3gnt4	-0.39881	0.0080646	-0.27881	0.013914	B3gnt4	231727	ENSMUSG00000029431	79369	B3GNT4	ENSG00000176383
B3gnt5	0.16047	0.2052	0.16481	0.066566	B3gnt5	108105	ENSMUSG00000022686	84002	B3GNT5	ENSG00000176597
B3gnt6	0.0092982	0.97609	-0.045358	0.75154	B3gnt6	272411	ENSMUSG00000074004	192134	B3GNT6	ENSG00000198488
B3gnt7	-0.27171	0.088764	-0.04167	0.77298	B3gnt7	227327	ENSMUSG00000079445	93010	B3GNT7	ENSG00000156966
B3gnt8	0.031659	0.9279	0.22864	0.057199	B3gnt8	232984	ENSMUSG00000059479	374907	B3GNT8	ENSG00000177191
B3gnt9	-0.19372	0.16471	-0.23357	0.012451	B3gnt9	97440	ENSMUSG00000069920	84752	B3GNT9	ENSG00000237172
B3gntl1	0.13765	0.33642	0.15102	0.11074	B3gntl1	210004	ENSMUSG00000046605	146712	B3GNTL1	ENSG00000175711
B430306N03Rik	0.052933	0.82123	-0.0083811	0.95743	B430306N03Rik	320148	ENSMUSG00000043740	NA	NA	NA
B4galnt1	-0.098681	0.60642	0.057615	0.64918	B4galnt1	14421	ENSMUSG00000006731	2583	B4GALNT1	ENSG00000135454
B4galnt2	-0.11216	0.47154	-0.16868	0.068916	B4galnt2	14422	ENSMUSG00000013418	124872	B4GALNT2	ENSG00000167080
B4galnt3	-0.25486	0.14998	0.0079591	0.9628	B4galnt3	330406	ENSMUSG00000041372	283358	B4GALNT3	ENSG00000139044
B4galnt4	-0.13276	0.41186	-0.032285	0.80471	B4galnt4	330671	ENSMUSG00000055629	338707	B4GALNT4	ENSG00000182272
B4galt1	0.14742	0.31769	0.17995	0.058828	B4galt1	14595	ENSMUSG00000028413	2683	B4GALT1	ENSG00000086062
B4galt2	-0.0096168	0.96926	0.12727	0.18433	B4galt2	53418	ENSMUSG00000028541	8704	B4GALT2	ENSG00000117411
B4galt3	0.07598	0.68892	0.015944	0.90931	B4galt3	57370	ENSMUSG00000052423	8703	B4GALT3	ENSG00000158850
B4galt4	0.34442	0.00050496	0.2683	0.0015456	B4galt4	56375	ENSMUSG00000022793	8702	B4GALT4	ENSG00000121578
B4galt5	-0.0097965	0.97353	0.039877	0.76746	B4galt5	56336	ENSMUSG00000017929	9334	B4GALT5	ENSG00000158470
B4galt6	0.053889	0.80088	0.1362	0.18301	B4galt6	56386	ENSMUSG00000056124	9331	B4GALT6	ENSG00000118276
B4galt7	-0.21914	0.16204	-0.5032	1.32e-07	B4galt7	218271	ENSMUSG00000021504	11285	B4GALT7	ENSG00000027847
B9d1	-0.036113	0.89513	-0.099751	0.42413	B9d1	27078	ENSMUSG00000001039	27077	B9D1	ENSG00000108641
B9d2	-0.046836	0.8612	0.095257	0.45719	B9d2	232987	ENSMUSG00000063439	80776	B9D2	ENSG00000123810
Baalc	-0.0050889	0.98539	0.11346	0.28744	Baalc	118452	ENSMUSG00000022296	79870	BAALC	ENSG00000164929
Baat	0.085279	0.62537	0.089014	0.41665	Baat	12012	ENSMUSG00000039653	570	BAAT	ENSG00000136881
Babam1	0.17342	0.26437	-0.068936	0.59595	Babam1	68251	ENSMUSG00000031820	29086	BABAM1	ENSG00000105393
Bre	0.21543	0.063693	0.068015	0.53565	Babam2	107976	ENSMUSG00000052139	9577	BABAM2	ENSG00000158019
Bace1	0.052978	0.82381	-0.013822	0.93084	Bace1	23821	ENSMUSG00000032086	23621	BACE1	ENSG00000186318
Bace2	0.037478	0.86457	0.045451	0.70276	Bace2	56175	ENSMUSG00000040605	25825	BACE2	ENSG00000182240
Bach1	0.33818	0.0003497	0.22819	0.0069653	Bach1	12013	ENSMUSG00000025612	571	BACH1	ENSG00000156273
Bach2	0.091549	0.63077	0.16488	0.10621	Bach2	12014	ENSMUSG00000040270	60468	BACH2	ENSG00000112182
Bad	-0.034612	0.93351	-0.27904	0.058563	Bad	12015	ENSMUSG00000024959	572	BAD	ENSG00000002330
Bag1	-0.1193	0.49603	0.059761	0.62976	Bag1	12017	ENSMUSG00000028416	573	BAG1	ENSG00000107262
Bag2	0.088571	0.64144	0.17732	0.084591	Bag2	213539	ENSMUSG00000042215	9532	BAG2	ENSG00000112208
Bag3	-0.032076	0.89901	-0.016056	0.91169	Bag3	29810	ENSMUSG00000030847	9531	BAG3	ENSG00000151929
Bag4	-0.093172	0.60494	0.055852	0.64693	Bag4	67384	ENSMUSG00000037316	9530	BAG4	ENSG00000156735
Bag5	-0.087298	0.58256	0.11988	0.20146	Bag5	70369	ENSMUSG00000049792	9529	BAG5	ENSG00000166170
Bag6	-0.077339	0.69892	-0.42357	2.34e-06	Bag6	224727	ENSMUSG00000024392	7917	BAG6	ENSG00000204463
Bahcc1	0.069987	0.69402	-0.10533	0.30639	Bahcc1	268515	ENSMUSG00000039741	57597	BAHCC1	ENSG00000266074
Bahd1	0.09034	0.62124	0.11748	0.27234	Bahd1	228536	ENSMUSG00000040007	22893	BAHD1	ENSG00000140320
Baiap2	0.2235	0.072979	0.098247	0.37392	Baiap2	108100	ENSMUSG00000025372	10458	BAIAP2	ENSG00000175866
Baiap2l1	-0.02464	0.93766	0.10061	0.41863	Baiap2l1	66898	ENSMUSG00000038859	55971	BAIAP2L1	ENSG00000006453
Baiap2l2	-0.061334	0.76873	-0.029471	0.82673	Baiap2l2	207495	ENSMUSG00000018126	80115	BAIAP2L2	ENSG00000128298
Baiap3	0.048397	0.82381	-0.076646	0.51728	Baiap3	545192	ENSMUSG00000047507	8938	BAIAP3	ENSG00000007516
Bak1	-0.23082	0.13821	0.10354	0.39223	Bak1	12018	ENSMUSG00000057789	578	BAK1	ENSG00000030110
Bambi	-0.11426	0.43848	-0.080564	0.43648	Bambi	68010	ENSMUSG00000024232	25805	BAMBI	ENSG00000095739
Banf1	-0.44357	0.00065165	-0.56919	2.55e-09	Banf1	23825	ENSMUSG00000024844	8815	BANF1	ENSG00000175334
Banf2	-0.088313	0.64119	-0.015308	0.91554	Banf2	403171	ENSMUSG00000037307	140836	BANF2	ENSG00000125888
Bank1	-0.0027837	0.99184	0.091288	0.44264	Bank1	242248	ENSMUSG00000037922	55024	BANK1	ENSG00000153064
Banp	-0.027039	0.92969	-0.34698	0.00087888	Banp	53325	ENSMUSG00000025316	54971	BANP	ENSG00000172530
Bap1	-0.40784	0.0017229	-0.80886	2.68e-17	Bap1	104416	ENSMUSG00000021901	8314	BAP1	ENSG00000163930
Bard1	-0.11564	0.52843	-0.45611	5.38e-07	Bard1	12021	ENSMUSG00000026196	580	BARD1	ENSG00000138376
Barhl1	-0.11071	0.56483	-0.080704	0.52962	Barhl1	54422	ENSMUSG00000026805	56751	BARHL1	ENSG00000125492
Barhl2	-0.020932	0.94074	-0.068881	0.57592	Barhl2	104382	ENSMUSG00000034384	343472	BARHL2	ENSG00000143032
Barx1	0.2561	0.11169	0.078786	0.58932	Barx1	12022	ENSMUSG00000021381	56033	BARX1	ENSG00000131668
Barx2	-0.081048	0.69545	-0.026222	0.85141	Barx2	12023	ENSMUSG00000032033	8538	BARX2	ENSG00000043039
Basp1	0.1977	0.4172	0.0082139	0.9701	Basp1	70350	ENSMUSG00000045763	10409	BASP1	ENSG00000176788
Batf	0.04985	0.79929	0.11966	0.22105	Batf	53314	ENSMUSG00000034266	10538	BATF	ENSG00000156127
Batf2	-0.11214	0.51456	-0.0049366	0.97296	Batf2	74481	ENSMUSG00000039699	116071	BATF2	ENSG00000168062
Batf3	-0.056607	0.77912	-0.023766	0.85685	Batf3	381319	ENSMUSG00000026630	55509	BATF3	ENSG00000123685
Bax	-0.13382	0.5178	0.090431	0.48593	Bax	12028	ENSMUSG00000003873	581	BAX	ENSG00000087088
Baz1a	0.094222	0.64508	-0.24107	0.024453	Baz1a	217578	ENSMUSG00000035021	11177	BAZ1A	ENSG00000198604
Baz1b	-0.27066	0.027087	-0.18662	0.050647	Baz1b	22385	ENSMUSG00000002748	9031	BAZ1B	ENSG00000009954
Baz2a	0.052549	0.81189	0.18111	0.068121	Baz2a	116848	ENSMUSG00000040054	11176	BAZ2A	ENSG00000076108
Baz2b	-0.057023	0.80554	-0.073197	0.55427	Baz2b	407823	ENSMUSG00000026987	29994	BAZ2B	ENSG00000123636
BB287469	0.079684	0.63521	-0.14529	0.139	BB287469	544881	ENSMUSG00000079031	NA	NA	NA
Bbc3	-0.093001	0.61619	0.26597	0.0043805	Bbc3	170770	ENSMUSG00000002083	27113	BBC3	ENSG00000105327
Bbip1	-0.0063875	0.98632	-0.13071	0.38736	Bbip1	100503572	ENSMUSG00000084957	92482	BBIP1	ENSG00000214413
Ccdc176	0.037777	0.8831	-0.053266	0.69333	Bbof1	72873	ENSMUSG00000057265	80127	BBOF1	ENSG00000119636
Bbox1	0.1668	0.2933	0.037393	0.79087	Bbox1	170442	ENSMUSG00000041660	8424	BBOX1	ENSG00000129151
Bbs1	-0.059181	0.76388	-0.061448	0.59016	Bbs1	52028	ENSMUSG00000006464	582	BBS1	ENSG00000174483
Bbs10	-0.1031	0.55314	-0.0032828	0.98193	Bbs10	71769	ENSMUSG00000035759	79738	BBS10	ENSG00000179941
Bbs12	-0.13716	0.35368	0.0024553	0.98545	Bbs12	241950	ENSMUSG00000051444	166379	BBS12	ENSG00000181004
Bbs2	0.29015	0.010694	0.064447	0.59235	Bbs2	67378	ENSMUSG00000031755	583	BBS2	ENSG00000125124
Bbs4	-0.15693	0.3392	-0.0069433	0.96445	Bbs4	102774	ENSMUSG00000025235	585	BBS4	ENSG00000140463
Bbs5	-0.059005	0.77243	-0.042984	0.7279	Bbs5	72569	ENSMUSG00000063145	129880	BBS5	ENSG00000163093
Bbs7	-0.027141	0.92664	-0.15256	0.17709	Bbs7	71492	ENSMUSG00000037325	55212	BBS7	ENSG00000138686
Bbs9	0.14615	0.37664	0.096832	0.41985	Bbs9	319845	ENSMUSG00000035919	27241	BBS9	ENSG00000122507
Bbx	-0.13587	0.42396	-0.060609	0.63198	Bbx	70508	ENSMUSG00000022641	56987	BBX	ENSG00000114439
BC003965	0.015016	0.95975	-0.088713	0.46196	BC003965	214489	ENSMUSG00000067722	283951	C16orf91	ENSG00000174109
BC004004	-0.12129	0.45015	0.01784	0.89242	BC004004	80748	ENSMUSG00000052712	221477	C6orf89	ENSG00000198663
BC005537	0.10604	0.52965	-0.1139	0.28884	BC005537	79555	ENSMUSG00000019132	81688	C6orf62	ENSG00000112308
BC005561	-0.01165	0.96781	-0.098918	0.39043	BC005561	100042165	ENSMUSG00000079065	NA	NA	NA
BC005624	-0.017956	0.95162	-0.16051	0.13034	BC005624	227707	ENSMUSG00000026851	51759	C9orf78	ENSG00000136819
BC016579	0.38714	0.00022243	0.23474	0.014071	BC016579	212998	ENSMUSG00000033187	79669	C3orf52	ENSG00000114529
BC017158	0.13082	0.4879	-0.16697	0.16223	BC017158	233913	ENSMUSG00000030780	64755	C16orf58	ENSG00000140688
BC024139	0.086073	0.69496	-0.011603	0.94331	BC024139	271278	ENSMUSG00000044361	NA	NA	NA
BC024978	-0.063642	0.77597	-0.26891	0.006456	BC024978	414069	ENSMUSG00000078786	284325	C19orf54	ENSG00000188493
BC028528	0.13713	0.35718	0.16645	0.087702	BC028528	229600	ENSMUSG00000038543	79630	C1orf54	ENSG00000118292
BC030499	-0.044045	0.87076	-0.058467	0.67756	BC030499	216976	NA	124923	RSKR	ENSG00000167524
BC030500	-0.075961	0.68098	0.11331	0.26471	BC030500	234290	ENSMUSG00000049946	NA	NA	NA
BC030867	0.065477	0.78149	0.014008	0.92993	BC030867	217216	ENSMUSG00000034773	78995	C17orf53	ENSG00000125319
BC031181	-0.046126	0.85358	-0.1	0.41984	BC031181	407819	ENSMUSG00000036299	497661	C18orf32	ENSG00000177576
BC035044	0.21108	0.085041	-0.044367	0.71829	BC035044	232406	ENSMUSG00000090164	NA	NA	NA
BC037034	-0.020445	0.93534	0.0039403	0.97759	BC037034	231807	ENSMUSG00000036948	55262	MAP11	ENSG00000146826
BC048403	-0.051621	0.86373	-0.01826	0.91952	BC048403	270802	ENSMUSG00000053684	144577	C12orf66	ENSG00000174206
BC048507	0.067343	0.70512	0.14193	0.13182	BC048507	408058	ENSMUSG00000064063	NA	NA	NA
BC048562	-0.098797	0.58207	-0.12041	0.26433	BC048562	434439	ENSMUSG00000050641	646498	C3orf84	ENSG00000236980
BC048644	0.18478	0.1629	0.15274	0.11816	BC048644	407789	NA	NA	NA	NA
BC048671	0.12583	0.42736	0.1725	0.080449	BC048671	243535	ENSMUSG00000049694	152065	C3orf22	ENSG00000180697
BC048679	-0.059761	0.82167	-0.044575	0.77307	BC048679	210321	ENSMUSG00000061877	NA	NA	NA
BC049352	0.08091	0.70036	0.11004	0.35365	BC049352	408059	ENSMUSG00000091996	NA	NA	NA
BC049715	-0.097345	0.61675	0.069963	0.56453	BC049715	320135	ENSMUSG00000047515	144608	C12orf60	ENSG00000182993
BC049730	-0.28916	0.014955	-0.24529	0.0078818	BC049730	232972	ENSMUSG00000045587	NA	NA	NA
BC049762	0.052642	0.84493	-0.17514	0.15241	BC049762	193286	ENSMUSG00000045942	NA	NA	NA
BC051019	0.087378	0.72088	-0.029207	0.86012	BC051019	57355	ENSMUSG00000031022	56673	C11orf16	ENSG00000176029
BC051142	0.057051	0.81189	0.17675	0.10768	BC051142	407788	ENSMUSG00000057246	10665	TSBP1	ENSG00000204296
BC051665	0.084378	0.54911	0.12166	0.16229	BC051665	218275	ENSMUSG00000042243	NA	NA	NA
BC052040	-0.22074	0.12298	-0.60633	1.13e-11	BC052040	399568	ENSMUSG00000040282	84529	C15orf41	ENSG00000186073
BC053393	0.11647	0.54052	0.17723	0.095524	BC053393	407814	ENSMUSG00000046974	NA	NA	NA
BC055324	0.066887	0.76481	0.090006	0.45402	BC055324	381306	ENSMUSG00000041406	55732	C1orf112	ENSG00000000460
BC061212	0.36541	0.15679	-0.094345	0.6937	BC061212	381724	ENSMUSG00000072822	NA	NA	NA
BC061237	-0.022583	0.94251	0.15981	0.16463	BC061237	385138	ENSMUSG00000072145	NA	NA	NA
BC080695	0.045464	0.81464	-0.07507	0.4808	BC080695	329986	ENSMUSG00000070618	NA	NA	NA
BC107364	-0.1694	0.26376	0.024911	0.85204	BC107364	329716	ENSMUSG00000046317	NA	NA	NA
BC147527	-0.079468	0.60522	0.096145	0.30844	BC147527	625360	ENSMUSG00000094796	NA	NA	NA
Bcam	-0.17217	0.26227	-0.024192	0.85908	Bcam	57278	ENSMUSG00000002980	4059	BCAM	ENSG00000187244
Bcan	0.050519	0.83616	0.031371	0.82833	Bcan	12032	ENSMUSG00000004892	63827	BCAN	ENSG00000132692
Bcap29	-0.0024356	0.99279	-0.14797	0.14613	Bcap29	12033	ENSMUSG00000020650	55973	BCAP29	ENSG00000075790
Bcap31	0.059536	0.79772	0.11176	0.33872	Bcap31	27061	ENSMUSG00000002015	10134	BCAP31	ENSG00000185825
Bcar1	-0.27422	0.26344	-0.12759	0.44198	Bcar1	12927	ENSMUSG00000031955	9564	BCAR1	ENSG00000050820
Bcar3	0.014833	0.96002	-0.13434	0.22682	Bcar3	29815	ENSMUSG00000028121	8412	BCAR3	ENSG00000137936
Bcas1	0.092038	0.64325	0.18335	0.073505	Bcas1	76960	ENSMUSG00000013523	8537	BCAS1	ENSG00000064787
Bcas2	-0.018979	0.95267	-0.16204	0.16652	Bcas2	68183	ENSMUSG00000005687	10286	BCAS2	ENSG00000116752
Bcas3	0.12129	0.48767	-0.067896	0.5946	Bcas3	192197	ENSMUSG00000059439	54828	BCAS3	ENSG00000141376
Bcat1	0.030502	0.91063	0.066769	0.60681	Bcat1	12035	ENSMUSG00000030268	586	BCAT1	ENSG00000060982
Bcat2	-0.058069	0.77987	-0.00087089	0.99481	Bcat2	12036	ENSMUSG00000030826	587	BCAT2	ENSG00000105552
Bccip	-0.2832	0.10467	-0.76281	3.1e-12	Bccip	66165	ENSMUSG00000030983	56647	BCCIP	ENSG00000107949
Bcdin3d	-0.036186	0.87937	0.035553	0.78358	Bcdin3d	75284	ENSMUSG00000037525	144233	BCDIN3D	ENSG00000186666
Bche	-0.22907	0.10454	0.0042314	0.97753	Bche	12038	ENSMUSG00000027792	590	BCHE	ENSG00000114200
Bckdha	-0.20917	0.12894	-0.041104	0.74802	Bckdha	12039	ENSMUSG00000060376	593	BCKDHA	ENSG00000248098
Bckdhb	0.051709	0.84788	0.1485	0.2229	Bckdhb	12040	ENSMUSG00000032263	594	BCKDHB	ENSG00000083123
Bckdk	0.10611	0.54673	0.14514	0.16652	Bckdk	12041	ENSMUSG00000030802	10295	BCKDK	ENSG00000103507
Bcl10	-0.17533	0.31769	-0.25961	0.015719	Bcl10	12042	ENSMUSG00000028191	8915	BCL10	ENSG00000142867
Bcl11a	0.14017	0.44869	0.17156	0.13259	Bcl11a	14025	ENSMUSG00000000861	53335	BCL11A	ENSG00000119866
Bcl11b	0.12963	0.52398	0.070515	0.6184	Bcl11b	58208	ENSMUSG00000048251	64919	BCL11B	ENSG00000127152
Bcl2	0.1223	0.47955	-0.17257	0.1073	Bcl2	12043	ENSMUSG00000057329	596	BCL2	ENSG00000171791
Bcl2a1a	0.069954	0.78988	-0.072329	0.63863	Bcl2a1a	12044	ENSMUSG00000102037	NA	NA	NA
Bcl2a1b	0.15189	0.45015	0.18289	0.13709	Bcl2a1b	12045	ENSMUSG00000089929	NA	NA	NA
Bcl2a1c	-0.0037306	0.9892	0.11296	0.28707	Bcl2a1c	12046	ENSMUSG00000053820	NA	NA	NA
Bcl2a1d	-0.19879	0.22375	-0.27114	0.0089759	Bcl2a1d	12047	ENSMUSG00000099974	597	BCL2A1	ENSG00000140379
Bcl2l1	0.043067	0.9065	-0.37331	0.0059077	Bcl2l1	12048	ENSMUSG00000007659	598	BCL2L1	ENSG00000171552
Bcl2l10	0.091031	0.67869	0.11283	0.38665	Bcl2l10	12049	ENSMUSG00000032191	10017	BCL2L10	ENSG00000137875
Bcl2l11	0.14917	0.27565	0.14026	0.1407	Bcl2l11	12125	ENSMUSG00000027381	10018	BCL2L11	ENSG00000153094
Bcl2l12	-0.032418	0.91294	0.11996	0.32674	Bcl2l12	75736	ENSMUSG00000003190	83596	BCL2L12	ENSG00000126453
Bcl2l13	-0.19383	0.16704	0.0038448	0.97836	Bcl2l13	94044	ENSMUSG00000009112	23786	BCL2L13	ENSG00000099968
Bcl2l14	0.11608	0.48236	0.045285	0.71882	Bcl2l14	66813	ENSMUSG00000030200	79370	BCL2L14	ENSG00000121380
Bcl2l15	0.15125	0.31158	0.081084	0.48203	Bcl2l15	229672	ENSMUSG00000044165	440603	BCL2L15	ENSG00000188761
Bcl2l2	0.038099	0.87937	0.067275	0.58871	Bcl2l2	12050	ENSMUSG00000089682	599	BCL2L2	ENSG00000129473
Bcl3	0.14956	0.36528	0.10582	0.37315	Bcl3	12051	ENSMUSG00000053175	602	BCL3	ENSG00000069399
Bcl6	0.024617	0.93004	0.25902	0.007119	Bcl6	12053	ENSMUSG00000022508	604	BCL6	ENSG00000113916
Bcl6b	0.097469	0.62552	-0.031118	0.8328	Bcl6b	12029	ENSMUSG00000000317	255877	BCL6B	ENSG00000161940
Bcl7a	-0.032706	0.89993	-0.04173	0.75741	Bcl7a	77045	ENSMUSG00000029438	605	BCL7A	ENSG00000110987
Bcl7b	-0.17946	0.33976	-0.16941	0.16025	Bcl7b	12054	ENSMUSG00000029681	9275	BCL7B	ENSG00000106635
Bcl7c	0.0018776	0.99547	0.11373	0.37438	Bcl7c	12055	ENSMUSG00000030814	9274	BCL7C	ENSG00000099385
Bcl9	0.016232	0.95267	0.011248	0.93794	Bcl9	77578	ENSMUSG00000038256	607	BCL9	ENSG00000116128
Bcl9l	0.026022	0.92856	-0.045028	0.74401	Bcl9l	80288	ENSMUSG00000063382	283149	BCL9L	ENSG00000186174
Bclaf1	-0.23186	0.07104	-0.076074	0.49361	Bclaf1	72567	ENSMUSG00000037608	9774	BCLAF1	ENSG00000029363
A830080D01Rik	0.244	0.040777	0.18012	0.061047	Bclaf3	382252	ENSMUSG00000044150	256643	BCLAF3	ENSG00000173681
Bco2	0.042113	0.85688	0.15247	0.14191	Bco2	170752	ENSMUSG00000032066	83875	BCO2	ENSG00000197580
Bcor	0.046481	0.8473	-0.29932	0.0028634	Bcor	71458	ENSMUSG00000040363	54880	BCOR	ENSG00000183337
Bcorl1	-0.038802	0.8748	0.13044	0.2331	Bcorl1	320376	ENSMUSG00000036959	63035	BCORL1	ENSG00000085185
Bcr	0.031161	0.90783	0.011499	0.94027	Bcr	110279	ENSMUSG00000009681	613	BCR	ENSG00000186716
Bcs1l	0.077129	0.71489	-0.35955	0.00027441	Bcs1l	66821	ENSMUSG00000026172	617	BCS1L	ENSG00000074582
Bdh1	0.022373	0.9289	0.054561	0.63913	Bdh1	71911	ENSMUSG00000046598	622	BDH1	ENSG00000161267
Bdh2	0.094653	0.6358	0.25268	0.0098636	Bdh2	69772	ENSMUSG00000028167	56898	BDH2	ENSG00000164039
Bdkrb1	0.028001	0.9222	-0.10309	0.39448	Bdkrb1	12061	ENSMUSG00000041347	623	BDKRB1	ENSG00000100739
Bdkrb2	0.050546	0.83071	0.071835	0.57033	Bdkrb2	12062	ENSMUSG00000021070	624	BDKRB2	ENSG00000168398
Bdnf	0.12595	0.4506	0.091101	0.43041	Bdnf	12064	ENSMUSG00000048482	627	BDNF	ENSG00000176697
Bdp1	-0.14314	0.4384	-0.19257	0.087593	Bdp1	544971	ENSMUSG00000049658	55814	BDP1	ENSG00000145734
Bean1	0.025409	0.92428	-0.080497	0.49653	Bean1	65115	ENSMUSG00000031872	146227	BEAN1	ENSG00000166546
Becn1	-0.025355	0.9261	-0.28294	0.003107	Becn1	56208	ENSMUSG00000035086	8678	BECN1	ENSG00000126581
Begain	0.085707	0.64595	0.22337	0.01623	Begain	380785	ENSMUSG00000040867	57596	BEGAIN	ENSG00000183092
Bend3	0.15836	0.41773	-0.35175	0.0021647	Bend3	331623	ENSMUSG00000038214	57673	BEND3	ENSG00000178409
Bend4	0.1063	0.52162	0.18392	0.048962	Bend4	666938	ENSMUSG00000092060	389206	BEND4	ENSG00000188848
Bend5	0.016052	0.96112	-0.0091781	0.95601	Bend5	67621	ENSMUSG00000028545	79656	BEND5	ENSG00000162373
Bend6	-0.18491	0.32109	-0.22791	0.047912	Bend6	320705	ENSMUSG00000042182	221336	BEND6	ENSG00000151917
Bend7	0.055282	0.78409	-0.16253	0.10008	Bend7	209645	ENSMUSG00000048186	222389	BEND7	ENSG00000165626
Best1	-0.11911	0.49928	-0.18588	0.064852	Best1	24115	ENSMUSG00000037418	7439	BEST1	ENSG00000167995
Best2	0.1472	0.34906	0.18293	0.064188	Best2	212989	ENSMUSG00000052819	54831	BEST2	ENSG00000039987
Best3	0.062193	0.79521	0.2003	0.054537	Best3	382427	ENSMUSG00000020169	144453	BEST3	ENSG00000127325
Bet1	-0.11642	0.52165	-0.12399	0.2667	Bet1	12068	ENSMUSG00000032757	10282	BET1	ENSG00000105829
Bet1l	-0.018097	0.94975	-0.033072	0.80237	Bet1l	54399	ENSMUSG00000025484	51272	BET1L	ENSG00000177951
Bex1	0.10307	0.55612	0.092872	0.41564	Bex1	19716	ENSMUSG00000050071	NA	NA	NA
Bex2	-0.069248	0.7425	0.17509	0.075814	Bex2	12069	ENSMUSG00000042750	55859	BEX1	ENSG00000133169
Ngfrap1	0.05688	0.78028	-0.059011	0.62139	Bex3	12070	ENSMUSG00000046432	27018	BEX3	ENSG00000166681
Bex4	0.059244	0.82759	0.19769	0.10776	Bex4	406217	ENSMUSG00000047844	56271	BEX4	ENSG00000102409
Bex6	-0.062001	0.71419	0.12497	0.17377	Bex6	328660	ENSMUSG00000075269	NA	NA	NA
3110001I22Rik	0.11748	0.54508	0.15069	0.1936	Bfar	67118	ENSMUSG00000022684	51283	BFAR	ENSG00000103429
Bfar	0.050038	0.82732	-0.085119	0.48402	Bfar	67118	ENSMUSG00000022684	51283	BFAR	ENSG00000103429
Bfsp1	0.046489	0.81548	0.026216	0.83368	Bfsp1	12075	ENSMUSG00000027420	631	BFSP1	ENSG00000125864
Bfsp2	-0.0010004	0.99727	0.14731	0.14406	Bfsp2	107993	ENSMUSG00000032556	8419	BFSP2	ENSG00000170819
Bglap	0.016493	0.96251	-0.19975	0.13667	Bglap	12096	ENSMUSG00000074483	632	BGLAP	ENSG00000242252
Bglap2	-0.095751	0.55612	-0.1021	0.32162	Bglap2	12097	ENSMUSG00000074486	NA	NA	NA
Bglap3	0.31984	0.014505	0.082351	0.54635	Bglap3	12095	ENSMUSG00000074489	632	BGLAP	ENSG00000242252
Bgn	-0.18844	0.17926	-0.0739	0.51438	Bgn	12111	ENSMUSG00000031375	633	BGN	ENSG00000182492
Bhlha15	0.0053172	0.98549	0.094569	0.42202	Bhlha15	17341	ENSMUSG00000052271	168620	BHLHA15	ENSG00000180535
Bhlha9	0.061134	0.7449	0.041625	0.72872	Bhlha9	320522	ENSMUSG00000044243	727857	BHLHA9	ENSG00000205899
Bhlhb9	0.021389	0.93831	0.086951	0.45648	Bhlhb9	70237	ENSMUSG00000072964	80823	BHLHB9	ENSG00000198908
Bhlhe22	-0.090405	0.68892	-0.08584	0.52303	Bhlhe22	59058	ENSMUSG00000025128	27319	BHLHE22	ENSG00000180828
Bhlhe23	0.036722	0.87495	0.032783	0.79824	Bhlhe23	140489	ENSMUSG00000045493	128408	BHLHE23	ENSG00000125533
Bhlhe40	0.10726	0.4561	0.068535	0.51118	Bhlhe40	20893	ENSMUSG00000030103	8553	BHLHE40	ENSG00000134107
Bhlhe41	0.20856	0.19287	0.12745	0.28816	Bhlhe41	79362	ENSMUSG00000030256	79365	BHLHE41	ENSG00000123095
Bhmt	0.17092	0.16168	0.23571	0.0045275	Bhmt	12116	ENSMUSG00000074768	635	BHMT	ENSG00000145692
Bhmt2	0.15259	0.3147	0.19262	0.048069	Bhmt2	64918	ENSMUSG00000042118	23743	BHMT2	ENSG00000132840
Bicc1	0.066637	0.69517	0.08381	0.4119	Bicc1	83675	ENSMUSG00000014329	80114	BICC1	ENSG00000122870
Bicd1	0.0057745	0.98217	-0.01679	0.89872	Bicd1	12121	ENSMUSG00000003452	636	BICD1	ENSG00000151746
Bicd2	-0.1107	0.53114	-0.0038911	0.97852	Bicd2	76895	ENSMUSG00000037933	23299	BICD2	ENSG00000185963
Ccdc64	0.045994	0.85517	0.033256	0.82184	Bicdl1	75665	ENSMUSG00000041609	92558	BICDL1	ENSG00000135127
Ccdc64b	-0.053283	0.87255	0.022864	0.90296	Bicdl2	212733	ENSMUSG00000043782	146439	BICDL2	ENSG00000162069
Gltscr1	0.21089	0.18625	0.098391	0.44052	Bicra	243842	ENSMUSG00000070808	29998	BICRA	ENSG00000063169
Gltscr1l	-0.019642	0.93926	0.10244	0.32447	Bicral	210982	ENSMUSG00000036568	23506	BICRAL	ENSG00000112624
Bid	0.046487	0.82885	-0.067661	0.5695	Bid	12122	ENSMUSG00000004446	637	BID	ENSG00000015475
Bik	-0.16356	0.29801	-0.15691	0.13664	Bik	12124	ENSMUSG00000016758	638	BIK	ENSG00000100290
Bin1	-0.068945	0.79722	-0.18852	0.12273	Bin1	30948	ENSMUSG00000024381	274	BIN1	ENSG00000136717
Bin2	0.22207	0.26348	0.22305	0.086957	Bin2	668218	ENSMUSG00000098112	51411	BIN2	ENSG00000110934
Bin3	-0.072499	0.78113	-0.16625	0.1832	Bin3	57784	ENSMUSG00000022089	55909	BIN3	ENSG00000147439
Birc2	0.6089	2.08e-08	-0.058412	0.7014	Birc2	11797	ENSMUSG00000057367	329	BIRC2	ENSG00000110330
Birc3	0.10975	0.5886	0.24386	0.022328	Birc3	11796	ENSMUSG00000032000	330	BIRC3	ENSG00000023445
Birc5	-0.31581	0.10326	-0.681	1.17e-08	Birc5	11799	ENSMUSG00000017716	332	BIRC5	ENSG00000089685
Birc6	-0.049755	0.82216	-0.24299	0.012638	Birc6	12211	ENSMUSG00000024073	57448	BIRC6	ENSG00000115760
Birc7	0.014134	0.95745	-0.043612	0.71126	Birc7	329581	ENSMUSG00000038840	79444	BIRC7	ENSG00000101197
Bivm	0.24487	0.080863	0.066251	0.62215	Bivm	246229	ENSMUSG00000041684	54841	BIVM	ENSG00000134897
Blcap	-0.17573	0.34428	-0.15579	0.19655	Blcap	53619	ENSMUSG00000067787	10904	BLCAP	ENSG00000166619
Blk	-0.053908	0.81611	0.073479	0.55374	Blk	12143	ENSMUSG00000014453	640	BLK	ENSG00000136573
Blm	-0.065122	0.72867	-0.080968	0.45782	Blm	12144	ENSMUSG00000030528	641	BLM	ENSG00000197299
Blmh	-0.094305	0.5896	-0.024784	0.85013	Blmh	104184	ENSMUSG00000020840	642	BLMH	ENSG00000108578
Blnk	0.090574	0.6229	0.082918	0.47243	Blnk	17060	ENSMUSG00000061132	29760	BLNK	ENSG00000095585
Bloc1s1	-0.076357	0.7228	-0.24136	0.018909	Bloc1s1	14533	ENSMUSG00000090247	2647	BLOC1S1	ENSG00000135441
[truncated: 18,003 more rows]
