# Supplementary material for: Nuclear to cytoplasmic transport is a druggable dependency in MYC-driven hepatocellular carcinoma
Source: Nat Commun. 2024 Feb 1;15:963. doi: 10.1038/s41467-024-45128-y (PMC10834515; doi:10.1038/s41467-024-45128-y)
Supplement: Supplementary file 7 — Supplementary Data 3 [file 41467_2024_45128_MOESM7_ESM.xlsx]

## Sheet: SupDat3_MYC-SL pathways
Term	Count	%	PValue	Genes	List Total	Pop Hits	Pop Total	Fold Enrichment	Bonferroni	Benjamini	FDR
mmu03010:Ribosome	72	4.02235	1.90484e-32	ENSMUSG00000007892, ENSMUSG00000032399, ENSMUSG00000047215, ENSMUSG00000025794, ENSMUSG00000000740, ENSMUSG00000062997, ENSMUSG00000046330, ENSMUSG00000079641, ENSMUSG00000037563, ENSMUSG00000059291, ENSMUSG00000032215, ENSMUSG00000024829, ENSMUSG00000034729, ENSMUSG00000023939, ENSMUSG00000029066, ENSMUSG00000025290, ENSMUSG00000025508, ENSMUSG00000034892, ENSMUSG00000058546, ENSMUSG00000047675,…	804	145	7691	4.74997	4.80019e-30	4.80019e-30	2.47767e-29
mmu03013:RNA transport	71	3.96648	3.10984e-26	ENSMUSG00000060121, ENSMUSG00000030738, ENSMUSG00000028609, ENSMUSG00000026254, ENSMUSG00000064030, ENSMUSG00000028809, ENSMUSG00000034826, ENSMUSG00000055760, ENSMUSG00000032939, ENSMUSG00000058301, ENSMUSG00000038759, ENSMUSG00000067150, ENSMUSG00000036572, ENSMUSG00000035530, ENSMUSG00000035150, ENSMUSG00000034274, ENSMUSG00000003235, ENSMUSG00000028683, ENSMUSG00000020738, ENSMUSG00000020739,…	804	170	7691	3.99518	7.83679e-24	3.91839e-24	4.04504e-23
mmu03040:Spliceosome	57	3.18436	9.56604e-22	ENSMUSG00000024422, ENSMUSG00000028609, ENSMUSG00000031157, ENSMUSG00000060373, ENSMUSG00000015656, ENSMUSG00000091625, ENSMUSG00000073894, ENSMUSG00000040824, ENSMUSG00000023932, ENSMUSG00000032407, ENSMUSG00000028902, ENSMUSG00000020180, ENSMUSG00000003660, ENSMUSG00000038374, ENSMUSG00000019432, ENSMUSG00000024097, ENSMUSG00000001767, ENSMUSG00000025024, ENSMUSG00000018379, ENSMUSG00000003360,…	804	133	7691	4.09968	2.41064e-19	8.03547e-20	1.24428e-18
mmu03008:Ribosome biogenesis in eukaryotes	37	2.06704	7.64364e-15	ENSMUSG00000027722, ENSMUSG00000030521, ENSMUSG00000031403, ENSMUSG00000040688, ENSMUSG00000041747, ENSMUSG00000041057, ENSMUSG00000024613, ENSMUSG00000026127, ENSMUSG00000024387, ENSMUSG00000027787, ENSMUSG00000035575, ENSMUSG00000001056, ENSMUSG00000021243, ENSMUSG00000027433, ENSMUSG00000024800, ENSMUSG00000027133, ENSMUSG00000026516, ENSMUSG00000028010, ENSMUSG00000022538, ENSMUSG00000033285,…	804	83	7691	4.26433	1.93046e-12	4.82614e-13	9.9587e-12
mmu04110:Cell cycle	38	2.12291	1.58455e-09	ENSMUSG00000040274, ENSMUSG00000070348, ENSMUSG00000026965, ENSMUSG00000055024, ENSMUSG00000029472, ENSMUSG00000019777, ENSMUSG00000041133, ENSMUSG00000027342, ENSMUSG00000021453, ENSMUSG00000022314, ENSMUSG00000038416, ENSMUSG00000031016, ENSMUSG00000022521, ENSMUSG00000006398, ENSMUSG00000032409, ENSMUSG00000020687, ENSMUSG00000025135, ENSMUSG00000038379, ENSMUSG00000069089, ENSMUSG00000058290,…	804	124	7691	2.93149	3.99306e-07	7.98612e-08	2.06106e-06
mmu00240:Pyrimidine metabolism	33	1.84358	2.99613e-09	ENSMUSG00000030880, ENSMUSG00000020471, ENSMUSG00000019738, ENSMUSG00000034453, ENSMUSG00000038489, ENSMUSG00000025574, ENSMUSG00000013629, ENSMUSG00000028099, ENSMUSG00000037601, ENSMUSG00000036315, ENSMUSG00000033020, ENSMUSG00000021018, ENSMUSG00000004667, ENSMUSG00000030042, ENSMUSG00000024258, ENSMUSG00000030726, ENSMUSG00000038628, ENSMUSG00000026281, ENSMUSG00000027395, ENSMUSG00000020464,…	804	100	7691	3.15675	7.55023e-07	1.25837e-07	3.89713e-06
mmu03015:mRNA surveillance pathway	32	1.78771	4.13866e-09	ENSMUSG00000042772, ENSMUSG00000028609, ENSMUSG00000024360, ENSMUSG00000064030, ENSMUSG00000028809, ENSMUSG00000007564, ENSMUSG00000058301, ENSMUSG00000022283, ENSMUSG00000036572, ENSMUSG00000027079, ENSMUSG00000034820, ENSMUSG00000038290, ENSMUSG00000043241, ENSMUSG00000022185, ENSMUSG00000025134, ENSMUSG00000030188, ENSMUSG00000038374, ENSMUSG00000009535, ENSMUSG00000019432, ENSMUSG00000020257,…	804	96	7691	3.18864	1.04294e-06	1.48992e-07	5.38326e-06
mmu03030:DNA replication	18	1.00559	1.30381e-08	ENSMUSG00000036875, ENSMUSG00000030726, ENSMUSG00000020471, ENSMUSG00000028884, ENSMUSG00000000751, ENSMUSG00000012483, ENSMUSG00000022881, ENSMUSG00000024925, ENSMUSG00000027342, ENSMUSG00000023104, ENSMUSG00000022673, ENSMUSG00000026355, ENSMUSG00000041859, ENSMUSG00000028394, ENSMUSG00000025395, ENSMUSG00000024833, ENSMUSG00000029363, ENSMUSG00000030042	804	35	7691	4.91962	3.2856e-06	4.107e-07	1.6959e-05
mmu03020:RNA polymerase	16	0.893855	5.79136e-08	ENSMUSG00000030880, ENSMUSG00000024258, ENSMUSG00000038628, ENSMUSG00000019738, ENSMUSG00000034453, ENSMUSG00000027395, ENSMUSG00000038489, ENSMUSG00000028099, ENSMUSG00000036315, ENSMUSG00000071662, ENSMUSG00000033020, ENSMUSG00000021018, ENSMUSG00000067148, ENSMUSG00000025280, ENSMUSG00000039771, ENSMUSG00000004667	804	30	7691	5.10182	1.45941e-05	1.62158e-06	7.53296e-05
mmu03022:Basal transcription factors	19	1.06145	1.33975e-07	ENSMUSG00000001524, ENSMUSG00000048100, ENSMUSG00000025782, ENSMUSG00000043866, ENSMUSG00000024218, ENSMUSG00000003680, ENSMUSG00000033543, ENSMUSG00000036980, ENSMUSG00000069089, ENSMUSG00000031585, ENSMUSG00000038697, ENSMUSG00000025049, ENSMUSG00000028271, ENSMUSG00000037343, ENSMUSG00000014767, ENSMUSG00000031314, ENSMUSG00000023980, ENSMUSG00000067995, ENSMUSG00000030400	804	44	7691	4.13074	3.37611e-05	3.37616e-06	0.000174264
mmu00190:Oxidative phosphorylation	36	2.01117	4.76887e-07	ENSMUSG00000037916, ENSMUSG00000009863, ENSMUSG00000024403, ENSMUSG00000038690, ENSMUSG00000050856, ENSMUSG00000058076, ENSMUSG00000003072, ENSMUSG00000030647, ENSMUSG00000004285, ENSMUSG00000006057, ENSMUSG00000000563, ENSMUSG00000026032, ENSMUSG00000019087, ENSMUSG00000000171, ENSMUSG00000031231, ENSMUSG00000025428, ENSMUSG00000006273, ENSMUSG00000028013, ENSMUSG00000025651, ENSMUSG00000046516,…	804	139	7691	2.4775	0.000120168	1.0925e-05	0.000620297
mmu00970:Aminoacyl-tRNA biosynthesis	22	1.22905	1.76018e-06	ENSMUSG00000030871, ENSMUSG00000024587, ENSMUSG00000056228, ENSMUSG00000026618, ENSMUSG00000018848, ENSMUSG00000019863, ENSMUSG00000026709, ENSMUSG00000046994, ENSMUSG00000037851, ENSMUSG00000022792, ENSMUSG00000043572, ENSMUSG00000018995, ENSMUSG00000021266, ENSMUSG00000001380, ENSMUSG00000068739, ENSMUSG00000029536, ENSMUSG00000023938, ENSMUSG00000022241, ENSMUSG00000070699, ENSMUSG00000026356,…	804	66	7691	3.18864	0.000443467	3.69631e-05	0.00228948
mmu03420:Nucleotide excision repair	17	0.949721	4.28485e-06	ENSMUSG00000001524, ENSMUSG00000030726, ENSMUSG00000020471, ENSMUSG00000028884, ENSMUSG00000000751, ENSMUSG00000069089, ENSMUSG00000003813, ENSMUSG00000012483, ENSMUSG00000022881, ENSMUSG00000027342, ENSMUSG00000023104, ENSMUSG00000028394, ENSMUSG00000002109, ENSMUSG00000031446, ENSMUSG00000030400, ENSMUSG00000029363, ENSMUSG00000030042	804	44	7691	3.69592	0.0010792	8.30569e-05	0.00557326
mmu03050:Proteasome	17	0.949721	6.01283e-06	ENSMUSG00000021024, ENSMUSG00000002102, ENSMUSG00000014769, ENSMUSG00000022216, ENSMUSG00000020720, ENSMUSG00000079197, ENSMUSG00000017428, ENSMUSG00000030591, ENSMUSG00000022193, ENSMUSG00000060073, ENSMUSG00000030603, ENSMUSG00000078652, ENSMUSG00000068749, ENSMUSG00000021832, ENSMUSG00000021178, ENSMUSG00000020708, ENSMUSG00000005779	804	45	7691	3.61379	0.00151409	0.000108225	0.00782075
