# Supplementary material for: Nuclear to cytoplasmic transport is a druggable dependency in MYC-driven hepatocellular carcinoma
Source: Nat Commun. 2024 Feb 1;15:963. doi: 10.1038/s41467-024-45128-y (PMC10834515; doi:10.1038/s41467-024-45128-y)
Supplement: Supplementary file 8 — Supplementary Data 4 [file 41467_2024_45128_MOESM8_ESM.xlsx]

## Sheet: SupDat4_HCC essential rankprod
	HLF	HUH1	HUH6	HUH7	JHH1	JHH4	JHH5	JHH7	LI7	PLCPRF5	SKHEP1	SNU398	SNU449	rankprod	pvalue	padj
RAN	3	11	2	1	1	1	10	53	18	1	54	5	5	4.86272	7.92642e-39	1.4006e-34
SNRPD1	35	3	37	13	5	4	3	2	6	29	8	19	8	8.53856	2.27873e-34	2.01326e-30
POLR2L	5	45	10	5	24	2	9	11	30	2	3	10	22	8.87427	4.45778e-34	2.62563e-30
PSMB3	17	13	49	8	6	38	12	8	4	9	24	7	11	12.153	9.3038e-32	4.10996e-28
TBC1D3C	24	96	14	6	13	27	39	4	97	18	1	2	6	12.6932	1.91435e-31	6.76532e-28
PSMA6	7	5	69	83	9	14	1	20	3	19	11	54	24	13.3075	4.17493e-31	1.22952e-27
EEF2	14	50	46	3	99	11	73	1	39	22	6	9	3	14.3227	1.39129e-30	3.51202e-27
SARS	4	32	36	33	4	16	11	47	14	8	47	21	7	15.8218	6.97942e-30	1.54158e-26
GINS2	18	4	9	9	17	32	7	25	15	24	32	25	49	16.6962	1.65523e-29	3.24976e-26
EIF2S1	22	7	21	42	10	9	2	24	17	35	50	74	27	18.7286	1.02744e-28	1.81549e-25
PSMD7	74	20	29	24	3	6	8	96	20	27	67	53	4	20.4475	4.08136e-28	6.55616e-25
CCT3	1	22	71	62	59	17	40	7	32	49	92	97	1	22.5082	1.81579e-27	2.67375e-24
PSMA3	6	59	35	17	2	7	6	42	16	41	227	77	48	22.6333	1.9781e-27	2.68869e-24
PSMA1	42	1	154	126	11	3	27	48	5	66	38	100	14	23.3457	3.19047e-27	4.02683e-24
DBR1	33	21	24	109	29	15	30	3	54	23	116	8	16	24.7518	7.82879e-27	9.22232e-24
SMU1	34	24	115	98	64	60	4	15	2	20	35	16	56	26.138	1.79731e-26	1.98491e-23
RPL37	27	37	3	54	7	65	87	94	22	3	99	48	20	26.8543	2.70969e-26	2.81648e-23
CDC123	57	9	27	28	44	61	5	21	67	32	103	12	37	29.0972	9.09382e-26	8.9271e-23
CIRH1A	181	19	1	145	16	69	55	36	19	17	4	52	310	30.8268	2.15993e-25	2.00873e-22
BUB3	20	69	13	2	26	21	49	114	85	16	42	59	70	31.1331	2.50342e-25	2.21177e-22
YARS	90	2	41	107	8	51	18	134	1	128	140	76	28	31.4651	2.93249e-25	2.46748e-22
RPL23	31	85	19	20	12	148	20	6	108	38	49	33	33	32.5872	4.93828e-25	3.96633e-22
POLR2J	2	126	343	4	223	99	81	118	7	7	89	1	169	32.9407	5.79556e-25	4.4525e-22
RPL12	50	130	5	41	75	88	96	19	121	5	28	3	80	33.4335	7.22156e-25	5.31688e-22
RUVBL1	11	29	16	37	85	28	29	5	83	56	39	111	82	34.7445	1.27474e-24	8.64867e-22
CHAF1B	32	26	18	90	65	87	116	10	38	83	17	13	18	34.8279	1.32058e-24	8.64867e-22
SF3A1	61	40	72	56	39	50	31	85	34	6	52	23	9	34.8296	1.32153e-24	8.64867e-22
SNRPF	26	12	59	85	33	22	17	93	64	80	33	28	25	36.6125	2.75281e-24	1.73722e-21
SNRNP200	9	86	73	64	58	26	37	27	27	12	25	89	68	37.2629	3.56278e-24	2.17084e-21
C1orf109	233	41	4	27	27	390	13	135	29	14	34	4	478	39.124	7.25636e-24	4.274e-21
FARSB	101	57	43	146	31	20	41	16	37	13	19	45	89	39.3258	7.82064e-24	4.45777e-21
ETF1	72	16	6	19	74	83	82	71	24	60	83	32	34	39.7108	9.01071e-24	4.9756e-21
TXNL4A	41	138	87	40	55	19	113	43	142	11	16	6	43	39.8765	9.57294e-24	5.12588e-21
PAFAH1B1	12	64	58	156	18	80	74	98	13	54	29	17	41	41.3392	1.61393e-23	7.97186e-21
POLR3A	10	43	205	89	40	43	15	23	21	52	44	70	66	41.3507	1.62046e-23	7.97186e-21
KPNB1	73	49	30	66	25	127	51	13	28	34	96	40	19	41.3572	1.62415e-23	7.97186e-21
CDC45	43	71	15	57	87	35	38	14	128	10	171	55	30	42.6118	2.50117e-23	1.19448e-20
ATP6V1B2	103	14	39	163	45	8	60	17	84	44	15	117	87	43.333	3.18573e-23	1.48136e-20
PSMD14	19	28	137	135	19	56	14	32	26	36	53	104	101	44.1812	4.2103e-23	1.90759e-20
SS18L2	85	35	25	21	28	100	45	52	35	15	128	14	374	45.5181	6.4574e-23	2.85256e-20
WEE1	83	46	143	12	60	10	182	39	25	59	125	85	10	46.2034	7.99754e-23	3.44674e-20
VCP	28	38	75	279	37	5	52	26	58	151	45	94	32	47.6908	1.2573e-22	5.28963e-20
KIF11	40	99	67	23	23	45	35	110	89	28	5	96	254	48.1054	1.42233e-22	5.84479e-20
DPAGT1	54	89	17	35	47	42	85	56	81	33	40	30	90	48.286	1.50028e-22	6.02499e-20
PHF5A	21	8	79	100	89	71	19	178	10	46	263	64	51	49.67	2.24194e-22	8.80334e-20
PSMB5	76	15	52	71	14	102	23	79	43	67	285	20	67	49.9392	2.42067e-22	9.29854e-20
POLR1C	23	92	128	16	92	24	50	106	40	104	84	43	17	50.229	2.62768e-22	9.87894e-20
RPS20	46	107	131	47	21	34	28	28	158	53	21	67	71	50.5826	2.90228e-22	1.0684e-19
RRM2	13	70	7	46	41	25	56	159	94	25	132	144	203	52.7109	5.19706e-22	1.87412e-19
ANKLE2	89	67	60	25	115	37	33	18	122	31	272	42	36	54.2393	7.7729e-22	2.74694e-19
TRMT112	140	25	22	14	54	207	70	34	36	69	63	87	135	55.955	1.20352e-21	4.16986e-19
WDR82	38	52	172	67	20	310	21	83	109	26	101	22	84	59.9844	3.1782e-21	1.07998e-18
ESPL1	87	141	64	49	50	49	72	55	98	55	14	63	75	60.0864	3.25422e-21	1.08494e-18
DYNLRB1	84	10	264	215	51	81	46	45	9	102	114	129	42	62.694	5.86833e-21	1.92025e-18
LSM2	25	68	111	18	46	44	22	120	56	164	205	88	91	63.5125	7.02224e-21	2.25606e-18
HNRNPK	15	31	42	216	61	55	94	336	51	106	62	35	76	65.3763	1.04695e-20	3.30351e-18
PRPF19	51	87	89	259	80	13	121	147	31	76	26	107	35	65.8067	1.14606e-20	3.55279e-18
RPL4	109	207	28	44	71	134	78	72	166	42	138	34	15	68.4833	1.98271e-20	5.98498e-18
CDC16	37	30	62	96	274	58	57	78	47	238	27	84	62	68.5226	1.99838e-20	5.98498e-18
NCBP2	8	222	68	31	116	106	48	113	263	21	91	72	114	70.3303	2.85496e-20	8.40787e-18
POLR2E	124	18	164	169	34	162	32	141	12	79	106	79	125	72.4877	4.31358e-20	1.24952e-17
SNRPB	56	34	56	58	159	269	24	117	87	4	265	83	289	72.9022	4.66227e-20	1.32875e-17
SRSF2	114	151	51	7	108	119	65	63	228	63	71	41	140	73.7019	5.40916e-20	1.51714e-17
DONSON	45	82	135	75	49	101	53	82	106	103	59	11	416	74.9829	6.83779e-20	1.88787e-17
ATP6V0C	30	80	32	117	68	36	103	163	44	82	77	143	185	75.7725	7.88308e-20	2.14299e-17
UTP15	121	56	34	148	30	172	36	51	92	57	153	137	106	77.702	1.10848e-19	2.9677e-17
FAU	150	114	20	22	173	52	194	125	150	45	150	15	210	79.6994	1.56222e-19	4.12007e-17
RNGTT	58	149	84	39	150	89	142	54	127	121	12	103	103	80.1901	1.69713e-19	4.41005e-17
GNB2L1	113	202	65	97	36	30	79	29	186	30	238	69	192	80.8083	1.88233e-19	4.8204e-17
AARS	79	125	201	30	90	33	67	152	174	74	141	73	46	84.3725	3.36362e-19	8.49073e-17
VPS25	75	109	31	32	79	94	114	169	62	153	118	135	64	84.5133	3.43973e-19	8.56056e-17
COPB1	80	220	11	125	35	84	171	226	125	51	129	178	58	89.4126	7.30938e-19	1.7734e-16
RPS6	128	36	80	73	114	31	104	58	117	37	190	322	154	89.4282	7.32642e-19	1.7734e-16
RPS11	66	154	100	158	88	116	86	30	189	126	51	108	50	90.6066	8.72271e-19	2.08284e-16
POLR3H	106	48	297	111	413	198	42	213	52	86	30	24	104	93.3872	1.30371e-18	3.07155e-16
PCNA	49	246	44	132	205	113	91	123	230	40	22	228	57	94.4723	1.5196e-18	3.53307e-16
PPWD1	123	72	78	151	188	258	198	9	59	142	23	102	312	95.5435	1.76445e-18	4.04906e-16
WDR43	36	197	88	48	73	91	77	38	192	75	214	300	120	96.6943	2.06732e-18	4.68327e-16
CDK1	62	133	168	60	347	104	100	59	103	117	7	148	341	97.8459	2.41746e-18	5.40716e-16
TUBB	16	33	130	1396	844	78	25	31	33	68	200	157	225	98.059	2.48791e-18	5.49516e-16
PRELID1	384	204	123	52	176	74	69	225	139	109	248	105	2	98.2924	2.56722e-18	5.60035e-16
POLR2I	59	90	97	181	145	76	155	12	157	131	152	93	182	100.085	3.25825e-18	7.02113e-16
NEDD1	64	55	106	254	42	117	43	77	46	89	201	279	355	101.774	4.06078e-18	8.64505e-16
CDK7	133	44	83	53	113	185	154	184	41	47	268	99	170	102.191	4.28515e-18	9.01412e-16
MYC	465	74	12	51	117	237	16	394	137	93	401	26	290	102.723	4.5882e-18	9.53806e-16
SPC24	39	62	53	76	123	68	162	327	193	125	496	18	163	103.247	4.90528e-18	1.00786e-15
CDCA8	179	129	267	101	38	182	199	428	210	99	13	80	21	104.002	5.39711e-18	1.09617e-15
SNRPA1	69	181	278	104	125	62	124	76	111	72	149	58	94	104.223	5.54979e-18	1.11437e-15
XAB2	71	81	179	310	148	66	80	130	79	111	188	46	72	104.49	5.7393e-18	1.13948e-15
NIP7	330	61	81	113	112	190	168	161	116	61	43	92	61	104.674	5.87269e-18	1.153e-15
DDB1	171	153	153	115	77	41	148	137	179	190	65	78	47	106.925	7.76027e-18	1.50686e-15
LRR1	91	281	104	34	140	130	128	60	119	50	155	240	97	107.981	8.82403e-18	1.69479e-15
MAK16	293	42	188	207	52	259	54	182	61	112	68	49	196	108.326	9.19928e-18	1.74786e-15
NUDT21	125	110	118	213	63	175	71	156	48	96	157	109	96	109.346	1.03966e-17	1.95434e-15
RPL11	163	145	61	63	43	228	63	359	152	70	64	133	183	109.716	1.08645e-17	2.0208e-15
RPS13	48	139	8	177	82	203	164	287	57	85	253	91	410	109.834	1.10189e-17	2.02816e-15
SFPQ	108	166	239	81	149	122	89	472	262	91	2	237	116	110.054	1.13097e-17	2.05792e-15
DHX37	144	245	109	105	56	85	144	164	265	139	133	36	44	110.17	1.14662e-17	2.05792e-15
RPL18	209	47	265	362	83	109	149	46	131	311	10	173	86	110.217	1.15299e-17	2.05792e-15
NARS	47	17	326	243	167	153	76	131	45	440	115	136	79	111.122	1.28264e-17	2.26643e-15
LUC7L3	248	78	85	133	91	230	152	49	50	120	109	61	375	113.352	1.66102e-17	2.90597e-15
PUF60	78	123	259	282	100	46	133	84	188	107	37	114	191	114.533	1.90057e-17	3.29246e-15
TARS	86	84	66	55	111	110	141	170	235	155	122	141	131	115.209	2.05129e-17	3.51906e-15
ATP6V1F	115	54	74	171	133	18	323	198	42	286	193	254	145	119.625	3.33837e-17	5.67202e-15
PRPF8	53	137	270	170	78	105	58	190	68	90	168	112	301	119.761	3.38789e-17	5.70133e-15
POLR3K	100	195	55	29	298	97	292	205	162	243	57	132	74	120.904	3.82974e-17	6.3841e-15
DDX49	188	100	86	124	98	147	111	116	149	173	73	165	156	124.906	5.82571e-17	9.62058e-15
SF1	122	176	231	278	62	57	207	153	70	168	48	174	128	125.622	6.27029e-17	1.02589e-14
CPSF3L	94	115	296	173	191	159	102	80	63	201	55	156	139	126.257	6.68977e-17	1.08448e-14
PLK1	67	186	136	43	355	123	184	282	259	65	79	139	73	126.967	7.18905e-17	1.15482e-14
PSMB6	326	192	40	141	22	150	112	255	479	39	476	57	155	128.535	8.41512e-17	1.3396e-14
NCAPG	161	79	151	346	69	163	235	162	251	58	18	219	168	129.013	8.82537e-17	1.39236e-14
RPS29	153	240	162	82	96	168	156	81	91	275	247	128	38	129.867	9.60323e-17	1.50167e-14
RRM1	196	140	82	106	101	183	137	140	167	62	81	151	294	130.387	1.01071e-16	1.56661e-14
ZMAT2	154	311	306	69	105	53	391	183	307	95	165	82	29	134.265	1.46978e-16	2.25835e-14
CHEK1	167	6	138	348	177	225	97	611	11	110	797	387	110	134.387	1.48695e-16	2.26503e-14
COPB2	65	27	301	352	128	59	169	229	169	81	167	295	144	135.674	1.67902e-16	2.53575e-14
DNAJC17	110	368	102	72	210	64	120	105	185	267	187	60	244	138.357	2.15429e-16	3.22595e-14
ALG11	164	58	454	401	104	129	196	157	72	460	100	244	13	139.406	2.37144e-16	3.52129e-14
PDRG1	249	200	90	65	204	321	126	88	133	274	163	162	45	141.552	2.87863e-16	4.23879e-14
CDC23	29	211	227	155	252	90	174	211	141	159	497	127	39	142.393	3.10325e-16	4.53178e-14
PSMA2	278	23	550	340	48	205	108	210	23	222	245	204	160	143.454	3.40911e-16	4.93762e-14
SNRPD2	104	183	165	208	163	299	125	109	154	157	196	184	31	144.265	3.66132e-16	5.2598e-14
TRNT1	130	51	377	371	168	200	192	91	113	277	20	397	109	146.833	4.57639e-16	6.52062e-14
MED30	44	251	174	50	136	112	132	434	306	137	294	44	327	146.925	4.61278e-16	6.52062e-14
PFDN2	82	117	275	267	84	361	161	145	82	149	178	51	283	147.508	4.84912e-16	6.80032e-14
TOP2A	60	259	257	305	139	144	256	68	194	118	127	186	81	149.472	5.72973e-16	7.972e-14
SBDS	52	119	252	230	53	137	131	328	176	386	69	177	221	150.611	6.30448e-16	8.70314e-14
RPA1	70	228	280	153	76	67	147	191	281	236	82	355	117	151.463	6.76824e-16	9.27091e-14
RFC2	182	104	141	197	183	274	84	230	201	330	66	27	388	152.121	7.14773e-16	9.71541e-14
PSMB4	102	223	125	70	67	170	68	275	199	175	234	364	198	152.869	7.60267e-16	1.02549e-13
RPS16	238	131	142	219	323	202	134	22	126	136	72	480	261	154.602	8.75918e-16	1.17254e-13
SF3B4	119	355	23	45	241	226	98	206	423	156	355	275	95	154.846	8.93422e-16	1.18698e-13
YRDC	1081	634	1107	662	15	271	26	65	8	78	31	1232	368	155.18	9.17962e-16	1.21048e-13
HAUS1	129	182	492	15	121	86	135	208	299	269	271	207	146	156.346	1.00829e-15	1.31975e-13
COPA	264	159	147	322	124	92	209	50	155	133	143	401	122	156.634	1.03187e-15	1.34068e-13
NARFL	136	285	99	164	194	213	202	364	214	229	36	65	202	159.795	1.32518e-15	1.70919e-13
SNRNP25	217	95	146	209	373	121	237	202	220	88	224	131	65	161.339	1.49449e-15	1.9136e-13
RPL27	131	304	91	114	264	294	123	244	274	48	189	95	240	162.374	1.61878e-15	2.05783e-13
ANAPC11	118	111	176	130	213	143	260	262	177	132	213	56	325	162.775	1.66939e-15	2.10701e-13
CCT4	97	177	150	190	81	96	302	103	180	198	198	241	284	162.962	1.69347e-15	2.12225e-13
MIS18A	506	60	26	59	141	252	139	181	110	314	352	175	684	163.693	1.79074e-15	2.22834e-13
RPP21	120	439	70	36	286	392	215	119	403	179	87	110	252	164.821	1.95076e-15	2.41049e-13
GUK1	256	216	158	317	221	120	204	90	123	215	70	159	171	165.129	1.99667e-15	2.45008e-13
ORAOV1	158	196	187	237	211	386	119	310	400	135	76	181	23	165.603	2.06936e-15	2.52177e-13
BUD31	173	389	175	235	328	131	190	129	216	73	146	47	233	166.14	2.15451e-15	2.60754e-13
POLE2	165	540	171	386	174	12	343	102	367	127	41	353	258	166.363	2.19073e-15	2.63335e-13
NELFB	258	88	47	288	199	273	165	142	542	87	159	120	230	167.382	2.3637e-15	2.82207e-13
PSMA5	77	132	381	245	106	73	146	395	115	162	221	341	149	168.544	2.57618e-15	3.0551e-13
MASTL	208	833	933	184	97	79	59	127	66	231	98	514	69	168.824	2.62992e-15	3.09804e-13
RPL24	132	270	401	265	248	93	129	66	223	328	90	192	99	169.186	2.70089e-15	3.15212e-13
NEDD8	117	66	549	387	215	72	178	67	114	558	58	312	268	169.24	2.7115e-15	3.15212e-13
POLD3	201	157	279	229	151	251	143	143	86	418	107	101	165	170.147	2.89771e-15	3.34657e-13
SNAPC1	152	248	113	91	301	173	241	272	55	108	332	291	136	170.547	2.98338e-15	3.42314e-13
KARS	270	75	246	383	120	186	83	133	60	138	634	282	159	171.455	3.18662e-15	3.63275e-13
WDR18	741	73	116	122	289	756	75	33	156	283	78	125	650	172.058	3.32856e-15	3.75513e-13
POLR2B	126	179	420	201	329	197	47	62	136	239	446	429	52	172.112	3.34153e-15	3.75513e-13
RPL10A	111	189	198	512	394	180	95	273	284	177	161	142	26	172.179	3.35772e-15	3.75513e-13
OSGEP	502	257	95	140	130	111	177	284	129	146	61	271	381	175.301	4.19501e-15	4.662e-13
RFC3	345	144	121	116	247	234	92	209	120	282	148	121	451	180.236	5.91127e-15	6.52826e-13
XPO1	99	39	295	419	95	124	107	281	213	234	346	317	241	180.933	6.19949e-15	6.80404e-13
RNPC3	95	420	352	38	189	114	466	222	289	134	56	263	335	181.217	6.32084e-15	6.8944e-13
DDX56	290	295	77	212	282	430	431	74	130	223	121	38	340	182.253	6.78071e-15	7.35062e-13
CPSF4	213	308	220	26	180	291	367	69	225	182	204	185	348	183.512	7.38074e-15	7.95229e-13
SNRPE	107	162	323	167	279	108	354	111	347	166	105	134	314	184.235	7.74655e-15	8.29585e-13
RCC1	272	188	244	162	135	241	118	73	101	248	584	235	152	184.936	8.11722e-15	8.64044e-13
ARL2	206	91	224	332	193	142	382	37	102	409	222	236	267	185.83	8.61297e-15	9.11324e-13
RPS9	170	190	149	233	146	188	268	122	241	186	184	215	190	186.879	9.22989e-15	9.70787e-13
COPG1	139	108	93	161	549	590	66	242	196	71	97	1532	142	186.981	9.29184e-15	9.71519e-13
RPL8	145	63	144	314	231	187	359	477	250	333	74	168	112	187.506	9.6177e-15	9.99675e-13
POLR2A	134	128	314	524	126	245	206	165	69	183	229	265	175	189.163	1.07143e-14	1.10715e-12
PSMD6	224	367	452	176	66	23	44	166	581	488	177	288	383	189.32	1.08237e-14	1.11105e-12
GINS1	180	106	120	297	207	176	355	40	499	100	367	274	229	189.423	1.08964e-14	1.11105e-12
INTS9	333	53	232	287	326	630	211	44	76	180	176	147	514	189.545	1.09825e-14	1.11105e-12
DTL	316	233	399	61	118	98	301	89	211	309	154	621	118	189.575	1.10036e-14	1.11105e-12
RPL9	327	460	114	206	155	215	297	57	426	206	158	188	93	192.039	1.28902e-14	1.29414e-12
CDC27	127	148	76	147	321	238	223	474	272	147	269	155	172	192.134	1.29689e-14	1.29469e-12
COPS6	242	191	103	99	454	125	249	383	615	77	175	90	265	192.67	1.34185e-14	1.33205e-12
CHMP6	149	201	145	228	185	339	258	132	392	98	578	197	60	194.099	1.46885e-14	1.44688e-12
RUVBL2	222	208	54	289	270	388	105	128	218	266	120	257	307	194.154	1.4739e-14	1.44688e-12
SF3A2	415	275	202	249	72	319	88	258	71	113	309	199	397	194.919	1.5465e-14	1.50976e-12
PWP2	539	76	178	405	208	179	93	70	65	554	451	352	151	195.707	1.62472e-14	1.57741e-12
SOD1	536	93	94	242	181	979	90	86	145	407	1381	39	127	195.948	1.64925e-14	1.59247e-12
THAP1	425	221	48	361	153	352	167	348	841	92	274	37	166	196.778	1.7367e-14	1.6678e-12
HSPA9	311	102	185	102	304	165	160	241	270	271	405	172	115	197.125	1.77443e-14	1.69482e-12
SUPT6H	105	276	256	87	57	249	244	508	208	195	320	292	162	197.534	1.81984e-14	1.72885e-12
TIMELESS	92	373	105	195	283	77	336	570	300	123	299	130	173	198.184	1.89435e-14	1.79001e-12
POP5	257	347	268	108	143	393	109	179	200	84	712	75	306	199.187	2.01465e-14	1.89356e-12
SRSF7	501	309	215	79	217	48	328	35	328	219	226	262	616	200.086	2.12826e-14	1.98976e-12
SF3B5	190	498	140	232	134	151	175	569	313	290	172	86	124	203.568	2.62566e-14	2.44186e-12
ATP6V1A	112	433	529	150	86	95	314	283	361	97	219	182	272	204.013	2.69633e-14	2.48466e-12
UBTF	156	124	468	119	251	191	110	296	181	618	136	214	194	204.035	2.6998e-14	2.48466e-12
CRCP	162	395	211	10	337	322	539	220	337	204	328	66	511	207.491	3.3108e-14	3.03119e-12
RSL24D1	223	314	247	196	127	103	231	185	172	240	365	280	174	208.314	3.47375e-14	3.16398e-12
XRCC6	68	254	300	283	246	329	285	483	417	119	199	164	55	209.038	3.62281e-14	3.28282e-12
CTCF	286	224	186	309	129	136	251	177	311	205	212	211	184	209.59	3.74053e-14	3.3722e-12
TCP1	148	303	50	276	107	303	64	518	243	343	378	304	266	211.501	4.17529e-14	3.74504e-12
UBL5	81	142	177	393	271	152	472	115	170	188	300	225	444	211.682	4.21864e-14	3.76482e-12
SRSF3	292	279	184	226	281	332	295	259	240	431	485	126	12	212.771	4.48894e-14	3.98591e-12
RBM22	160	346	286	351	351	39	227	277	407	391	102	344	83	215.918	5.36053e-14	4.73603e-12
ALG2	172	527	155	154	614	231	457	171	437	101	80	251	105	216.028	5.39371e-14	4.74164e-12
MMS22L	377	136	110	120	166	327	185	245	503	374	414	68	269	217.045	5.70825e-14	4.9933e-12
DTYMK	1127	77	474	667	70	138	34	267	73	213	86	653	1143	217.249	5.77324e-14	5.02528e-12
RPL14	361	209	163	678	158	178	170	314	140	467	126	171	137	217.349	5.80556e-14	5.02864e-12
TIMM10	376	227	63	74	227	700	220	318	132	194	421	153	390	220.104	6.75768e-14	5.82479e-12
PSMA4	192	65	519	885	250	47	264	155	184	285	194	457	232	220.846	7.03714e-14	6.03623e-12
CARS	280	83	217	506	219	297	195	302	99	292	162	259	253	220.998	7.09554e-14	6.05691e-12
MED11	88	271	517	330	196	54	304	219	245	160	819	217	161	222.185	7.56805e-14	6.42921e-12
BRF2	175	241	101	475	336	29	305	256	280	141	546	231	500	225.204	8.90185e-14	7.52611e-12
SDE2	195	214	209	264	254	380	153	173	191	170	225	208	488	227.457	1.0032e-13	8.44123e-12
CLNS1A	297	273	685	182	603	486	158	104	143	299	46	221	220	228.597	1.06516e-13	8.92006e-12
NUP93	253	236	600	244	435	146	99	99	222	376	256	487	85	229.185	1.09849e-13	9.15582e-12
TRRAP	289	152	38	503	172	351	127	212	432	313	112	430	547	229.362	1.1087e-13	9.1975e-12
TBC1D3H	300	343	223	149	201	174	197	501	375	154	104	264	281	230.75	1.19187e-13	9.84125e-12
EIF4A1	63	217	341	592	339	218	187	291	326	184	182	260	178	231.894	1.26457e-13	1.0393e-11
SEC13	229	135	447	840	109	270	273	239	77	335	170	492	130	233.842	1.3977e-13	1.1434e-11
MTBP	147	94	463	554	157	166	214	299	118	324	232	316	382	234.062	1.41347e-13	1.15096e-11
PRPF31	340	103	508	311	261	264	145	827	453	43	454	122	134	234.845	1.47103e-13	1.19234e-11
MED8	200	382	489	350	170	126	151	276	104	115	1061	161	298	236.159	1.5725e-13	1.26843e-11
MCM7	116	464	675	129	352	189	252	268	496	192	387	230	40	236.244	1.57926e-13	1.26843e-11
RABGGTA	225	113	339	555	314	288	414	231	173	242	203	399	53	236.982	1.63917e-13	1.31059e-11
EIF3A	93	489	350	234	235	216	61	371	321	351	197	335	247	237.992	1.72459e-13	1.37268e-11
ATP2A2	314	121	251	316	253	244	140	403	249	415	139	348	157	238.856	1.80071e-13	1.42684e-11
TUBGCP2	143	318	210	224	220	199	172	221	253	210	466	359	274	239.798	1.8873e-13	1.48878e-11
BIRC5	497	112	442	200	342	495	308	112	195	208	108	351	201	240.243	1.92943e-13	1.51524e-11
TXN	357	810	33	191	161	141	320	238	376	433	308	123	463	240.487	1.95292e-13	1.52691e-11
TSR1	378	150	245	262	265	408	213	108	252	280	310	180	276	242.14	2.11898e-13	1.64945e-11
DUT	580	242	195	143	94	363	200	280	234	200	395	229	313	242.277	2.13332e-13	1.65333e-11
GTF2B	146	410	481	188	272	277	303	126	124	559	142	273	239	242.446	2.15105e-13	1.65979e-11
RPS15A	245	263	117	94	476	219	201	195	258	187	339	501	467	244.366	2.36283e-13	1.81527e-11
LYRM4	184	315	236	356	242	267	203	75	198	528	640	234	158	245.633	2.51267e-13	1.91543e-11
URB1	535	185	234	193	165	434	122	264	151	365	509	189	217	245.651	2.51488e-13	1.91543e-11
CDC5L	291	297	57	338	234	248	166	308	506	327	211	118	592	245.948	2.55118e-13	1.93474e-11
RPLP2	372	174	229	95	465	524	183	307	159	150	388	278	245	246.105	2.57061e-13	1.94114e-11
RPL3	328	98	372	138	240	157	189	401	239	263	338	378	326	246.395	2.60691e-13	1.96018e-11
FBL	151	328	124	183	310	626	418	235	236	94	569	200	238	247.201	2.71008e-13	2.02441e-11
PDCD2	659	744	45	84	142	879	150	243	207	228	85	891	428	247.241	2.71526e-13	2.02441e-11
ACTL6A	235	172	554	404	273	286	243	168	153	178	166	405	250	247.678	2.77284e-13	2.05866e-11
CLTC	98	322	470	136	32	308	319	448	381	259	284	783	215	247.972	2.8121e-13	2.0737e-11
INTS3	155	529	148	339	325	335	408	87	438	174	183	160	379	248.032	2.82014e-13	2.0737e-11
GEMIN5	194	497	388	112	299	263	348	139	408	143	216	163	412	248.092	2.8283e-13	2.0737e-11
SMC2	159	417	324	720	169	164	106	496	224	287	119	243	358	250.127	3.11627e-13	2.27539e-11
TRAPPC3	266	158	411	443	137	145	208	286	74	457	425	388	302	250.419	3.15966e-13	2.29758e-11
YARS2	1048	411	132	166	472	341	210	61	736	114	280	71	496	251.492	3.32391e-13	2.40711e-11
EIF3CL	460	215	289	272	276	240	277	303	227	356	95	336	164	253.966	3.73264e-13	2.69207e-11
LONP1	1076	610	189	223	198	250	262	64	908	116	345	119	188	254.37	3.80353e-13	2.73205e-11
CIAO1	174	387	170	294	500	315	159	294	146	253	354	146	402	254.734	3.86845e-13	2.76743e-11
ZPR1	335	306	127	252	232	177	272	248	264	241	389	542	167	256.073	4.11599e-13	2.93264e-11
MTOR	584	225	638	174	175	499	453	340	53	145	574	258	107	259.245	4.76047e-13	3.37821e-11
CCDC94	368	469	330	527	110	155	261	188	290	462	254	239	126	260.731	5.09272e-13	3.59953e-11
GPN2	324	362	166	255	414	330	239	260	443	199	191	169	219	261.143	5.1883e-13	3.65248e-11
SF3B3	375	164	242	281	102	243	331	397	96	399	291	395	503	263.938	5.88222e-13	4.12455e-11
PCBP2	169	675	119	142	560	156	240	138	504	196	430	350	425	267.113	6.77145e-13	4.71681e-11
DDX41	281	516	191	157	735	139	425	92	567	258	344	313	129	267.143	6.78024e-13	4.71681e-11
PSMA7	135	278	133	461	266	272	246	717	292	255	173	286	351	268.652	7.24475e-13	5.02019e-11
RPL32	211	403	274	633	119	229	384	331	279	310	192	201	226	268.956	7.34158e-13	5.06741e-11
CDC20	262	363	328	179	160	304	344	295	395	64	460	338	370	269.772	7.60769e-13	5.2134e-11
POLR3B	189	116	691	408	156	133	228	540	163	279	279	582	344	269.785	7.6121e-13	5.2134e-11
SNAPC5	254	437	213	178	333	592	448	97	138	207	233	299	571	270.226	7.75926e-13	5.29367e-11
AURKB	363	212	702	675	228	201	480	313	171	420	94	176	143	271.068	8.04824e-13	5.4535e-11
POLE	138	327	363	192	260	167	138	218	399	250	368	694	408	271.088	8.05525e-13	5.4535e-11
PSMG4	303	508	225	293	154	75	413	413	269	345	277	261	323	271.391	8.16135e-13	5.50424e-11
CPSF1	202	354	303	335	144	279	176	246	612	383	536	248	111	271.555	8.21948e-13	5.52236e-11
RPAIN	450	506	414	220	202	214	640	174	324	158	323	206	132	272.132	8.42676e-13	5.64019e-11
SAE1	557	187	266	214	214	584	218	192	206	181	322	272	447	272.311	8.49233e-13	5.66262e-11
NHP2L1	332	97	249	500	212	254	226	720	80	235	655	106	1021	273.015	8.75332e-13	5.81471e-11
ALDOA	219	1233	291	411	222	776	651	149	393	281	9	424	213	273.731	9.02646e-13	5.97369e-11
EXOSC8	571	449	152	353	179	624	401	151	161	130	289	255	342	274.007	9.13362e-13	6.02206e-11
GPN1	251	206	438	659	288	107	317	215	288	360	295	250	231	276.559	1.0182e-12	6.68835e-11
WBSCR22	344	198	358	284	343	63	419	252	275	500	377	402	177	277.652	1.06634e-12	6.97862e-11
RPL19	436	226	320	121	284	680	163	515	90	294	375	166	596	278.53	1.10645e-12	7.21437e-11
PRPF38A	267	156	156	318	331	314	255	529	187	227	235	454	477	279.178	1.13695e-12	7.38599e-11
CENPN	221	101	542	652	327	324	248	136	78	261	341	505	663	280.163	1.18477e-12	7.66214e-11
PRMT1	613	163	309	594	425	255	339	180	205	306	448	179	108	280.286	1.19088e-12	7.66214e-11
KIF18A	55	122	563	695	131	192	117	463	112	822	847	277	854	280.318	1.19247e-12	7.66214e-11
POLR2C	389	454	434	203	432	323	374	233	520	129	60	298	308	281.56	1.25568e-12	8.0391e-11
RABGGTB	203	175	728	615	138	160	357	471	49	741	380	633	138	281.954	1.27636e-12	8.142e-11
DAD1	282	778	134	127	453	82	564	458	569	124	324	379	260	284.692	1.42887e-12	9.08205e-11
NFS1	187	566	370	110	344	260	464	500	427	221	220	195	224	284.789	1.43453e-12	9.08533e-11
CENPW	247	542	204	128	396	220	340	270	608	480	124	196	415	285.12	1.45414e-12	9.17664e-11
RPL7	388	120	228	462	93	369	173	326	487	382	335	442	328	286.027	1.50901e-12	9.48902e-11
ATP6V0B	168	329	322	222	307	154	383	338	238	291	400	369	387	288.442	1.66434e-12	1.04287e-10
DDX55	499	173	294	450	206	564	345	101	233	322	301	249	380	289.158	1.71311e-12	1.06963e-10
GGPS1	288	143	405	634	229	513	180	297	135	786	93	377	418	290.146	1.78251e-12	1.10905e-10
EIF1AD	310	184	260	344	335	281	393	568	276	171	180	434	264	290.375	1.79899e-12	1.11537e-10
SRBD1	423	323	389	333	309	253	136	95	298	476	371	476	237	290.754	1.82648e-12	1.12846e-10
DHX8	419	352	122	241	357	437	550	261	335	268	210	343	195	293.974	2.07606e-12	1.27551e-10
EIF3I	302	356	391	327	297	211	360	504	315	414	137	571	77	294.031	2.08076e-12	1.27551e-10
ORC6	241	578	157	123	312	924	130	676	536	144	249	158	595	294.096	2.08614e-12	1.27551e-10
U2AF1	239	178	302	477	380	212	193	344	175	626	357	485	204	294.767	2.14211e-12	1.305e-10
CKAP5	215	134	1157	452	184	118	217	203	364	666	351	363	286	294.851	2.14915e-12	1.305e-10
PRC1	268	160	516	736	164	284	298	339	134	591	283	649	121	296.161	2.26276e-12	1.36928e-10
POLR1A	364	428	500	302	195	316	299	373	226	288	469	293	98	297.292	2.36513e-12	1.42634e-10
RPLP0	307	378	216	217	397	405	288	416	302	161	778	140	275	298.991	2.52667e-12	1.51858e-10
RPS17	331	436	429	258	103	395	62	396	212	602	244	537	587	299.59	2.58598e-12	1.54896e-10
SPATA5L1	677	484	96	78	216	602	406	687	488	393	160	116	538	301.541	2.78805e-12	1.66436e-10
SEC61A1	232	205	159	368	634	373	230	469	88	254	561	408	504	303.204	2.97137e-12	1.76782e-10
PELP1	466	330	351	290	290	668	191	317	209	244	145	233	586	303.498	3.0049e-12	1.77935e-10
HAUS5	455	379	439	93	443	280	686	285	331	169	181	268	401	303.55	3.01089e-12	1.77935e-10
TAMM41	977	486	255	86	618	614	608	124	457	105	408	50	673	304.833	3.16139e-12	1.86206e-10
DCTN5	197	171	253	296	474	397	497	657	168	224	164	418	529	306.598	3.37963e-12	1.98399e-10
RBM25	137	394	180	198	200	454	337	603	440	189	298	600	432	308.371	3.61245e-12	2.11364e-10
TCEB2	530	247	112	415	350	475	101	350	221	197	490	636	473	308.524	3.63327e-12	2.11881e-10
HARS	374	194	357	364	523	456	181	389	197	368	327	632	100	309.31	3.74151e-12	2.17475e-10
DHDDS	275	409	308	420	225	318	324	384	204	510	350	361	141	309.596	3.78166e-12	2.19088e-10
RPL18A	405	127	226	557	280	278	309	562	190	316	231	448	449	310	3.839e-12	2.21683e-10
NOP58	520	238	522	402	315	293	225	378	93	273	673	247	297	311.086	3.99709e-12	2.30061e-10
SSU72	304	199	219	723	487	222	291	530	469	172	348	183	338	313.052	4.29825e-12	2.46591e-10
QARS	252	425	190	448	423	296	238	360	420	348	576	138	251	313.725	4.40599e-12	2.51954e-10
BUB1B	306	493	425	453	209	359	296	323	314	257	156	484	248	316.12	4.80934e-12	2.74133e-10
ZNHIT2	315	627	126	137	655	576	442	301	708	245	215	98	539	317.787	5.10948e-12	2.90304e-10
SRP14	220	619	98	304	308	490	588	144	219	793	361	324	330	318.532	5.24884e-12	2.97266e-10
HIST2H3A	261	713	139	482	754	477	232	485	666	122	438	31	636	318.986	5.33567e-12	3.01218e-10
SKIV2L2	185	253	633	300	375	217	769	121	232	422	218	468	550	320.053	5.54441e-12	3.12005e-10
PSMD3	285	169	337	520	152	544	363	335	761	417	465	325	92	320.366	5.60704e-12	3.14528e-10
DDX10	294	272	333	684	514	181	310	172	231	502	325	526	211	320.594	5.65301e-12	3.16103e-10
PSMD4	231	398	206	611	391	376	234	494	327	202	240	287	435	321.32	5.80192e-12	3.23407e-10
RACGAP1	422	376	356	429	285	295	366	186	267	439	519	216	218	321.829	5.90828e-12	3.283e-10
SYS1	199	218	704	313	1008	70	456	439	165	471	169	529	430	322.206	5.98823e-12	3.31699e-10
RPS8	382	481	243	144	306	239	385	425	577	370	251	242	409	322.491	6.04951e-12	3.34046e-10
PMPCA	325	293	240	239	257	566	695	420	360	176	689	222	186	323.092	6.18016e-12	3.40198e-10
ANAPC2	334	345	325	537	374	115	607	351	418	470	130	521	180	324.444	6.48348e-12	3.55786e-10
EIF5	210	268	582	227	392	158	332	288	424	381	347	836	227	325.931	6.83253e-12	3.7378e-10
TAF6	204	479	360	240	186	221	405	531	696	357	282	296	309	326.455	6.9597e-12	3.79562e-10
TRIAP1	822	325	285	118	362	353	236	337	390	247	413	212	629	326.773	7.03777e-12	3.82638e-10
EIF3G	484	642	173	399	162	636	186	289	455	140	486	224	607	327.572	7.23754e-12	3.92293e-10
MAD2L2	712	118	570	180	788	828	157	207	1084	167	243	113	583	329.028	7.61474e-12	4.11475e-10
C21orf59	263	292	515	553	346	223	387	148	323	426	744	270	209	330.365	7.97642e-12	4.29606e-10
C9orf114	205	298	193	696	238	587	276	329	303	353	600	226	371	330.446	7.9989e-12	4.29606e-10
SLC39A7	284	213	543	292	446	246	254	251	383	230	515	832	222	330.537	8.02424e-12	4.29662e-10
MCM5	414	307	380	414	256	360	306	694	333	211	206	302	345	331.775	8.37476e-12	4.47076e-10
RRP12	329	269	248	423	311	543	335	292	229	346	353	391	356	332.073	8.46132e-12	4.50336e-10
POLR2D	178	340	273	329	448	444	524	300	336	534	520	149	259	332.703	8.6467e-12	4.5882e-10
DYNC1H1	214	230	478	616	302	204	399	506	329	411	174	455	324	333.252	8.81133e-12	4.66156e-10
CCNA2	390	592	992	139	379	161	506	899	439	367	135	203	181	336.388	9.80636e-12	5.17249e-10
HSPE1	618	422	262	331	411	545	270	571	428	165	250	81	657	337.382	1.01423e-11	5.33377e-10
CDC7	207	608	448	389	192	262	221	381	660	270	241	580	343	339.425	1.08654e-11	5.69709e-10
U2AF2	416	438	402	186	262	171	518	386	538	278	548	308	263	339.964	1.1064e-11	5.78405e-10
COPS5	343	147	385	688	700	338	269	217	351	163	672	220	554	341.658	1.17086e-11	6.10297e-10
TRAPPC1	550	476	485	507	491	268	703	388	107	401	385	435	54	342.622	1.20906e-11	6.28354e-10
DHX33	478	523	92	80	305	849	318	368	405	226	646	375	733	342.903	1.22039e-11	6.32386e-10
EIF2B3	559	249	221	471	239	208	395	167	215	212	630	937	791	345.806	1.34333e-11	6.94056e-10
LSM7	227	375	464	572	171	445	278	266	368	363	429	305	459	346.036	1.35352e-11	6.97278e-10
NDC80	318	301	469	796	268	210	362	447	494	372	202	323	278	347.679	1.42841e-11	7.33721e-10
NSF	279	513	392	204	334	257	242	682	320	305	257	449	619	348.784	1.48087e-11	7.58465e-10
ERH	808	231	390	474	295	377	279	321	202	478	555	471	133	349.331	1.50747e-11	7.69857e-10
ELP5	243	463	181	749	750	289	576	550	452	507	340	124	119	350.484	1.56496e-11	7.9691e-10
TUBG1	533	105	574	349	359	433	289	409	310	384	303	376	436	350.793	1.58071e-11	8.0262e-10
ISCU	166	229	622	751	445	184	522	199	246	499	535	372	354	352.684	1.68014e-11	8.50659e-10
RPS19	394	419	626	199	417	194	467	316	621	232	366	416	246	353.069	1.70105e-11	8.58789e-10
WDR74	428	316	366	505	393	449	421	160	260	435	593	205	367	356.444	1.89478e-11	9.53867e-10
ARIH1	351	289	310	388	226	247	440	560	247	260	491	1039	279	357.071	1.93293e-11	9.70306e-10
ATP6V1G1	383	180	450	315	402	368	333	332	484	272	242	541	668	362.105	2.26472e-11	1.13364e-09
TINF2	371	333	334	855	681	325	342	399	287	217	419	213	317	362.664	2.30451e-11	1.1503e-09
DDX54	448	313	293	707	218	496	179	269	217	538	482	403	569	363.745	2.38335e-11	1.1863e-09
SNAPC3	544	168	912	92	1193	453	352	279	529	214	502	245	347	363.957	2.39907e-11	1.19077e-09
RAE1	287	418	222	175	382	604	449	639	182	438	369	498	452	365.028	2.48004e-11	1.22751e-09
CNOT3	596	480	613	306	190	503	222	618	164	429	230	465	450	369.372	2.8342e-11	1.39824e-09
MCM2	269	596	461	722	249	441	402	374	374	262	557	332	150	369.516	2.84669e-11	1.39824e-09
RPS3	433	562	197	426	263	485	430	404	482	298	307	583	206	369.539	2.84871e-11	1.39824e-09
NACA	312	440	316	381	410	420	293	385	266	503	453	503	249	370.018	2.8906e-11	1.41487e-09
HYOU1	792	334	160	398	621	657	286	427	416	425	370	311	148	371.051	2.98284e-11	1.45599e-09
RAD21	216	496	398	624	508	482	589	175	244	302	563	522	179	371.897	3.0604e-11	1.48973e-09
CHD4	479	405	269	303	255	400	205	555	330	354	402	551	558	372.402	3.10756e-11	1.50853e-09
RBM8A	299	616	287	77	353	481	311	322	724	516	656	309	522	373.322	3.19504e-11	1.54675e-09
NUP43	198	1365	340	370	919	265	667	176	293	748	88	170	901	374.714	3.33179e-11	1.60854e-09
PSMC3	259	258	383	711	387	236	376	437	365	536	336	535	319	376.585	3.52376e-11	1.69659e-09
NOL10	489	277	487	225	236	384	373	449	334	493	579	415	364	378.25	3.70285e-11	1.77797e-09
NUF2	142	366	999	810	419	149	329	407	308	900	383	622	147	379.726	3.86849e-11	1.85247e-09
TTC27	260	284	344	406	369	498	380	107	485	410	710	587	537	379.866	3.88457e-11	1.85514e-09
WDR77	759	423	368	261	479	653	415	150	248	469	252	563	357	380.773	3.99001e-11	1.90036e-09
TOMM22	541	321	235	321	668	427	284	330	498	385	358	267	574	381.965	4.13249e-11	1.96293e-09
SNAPC2	424	448	359	410	512	307	471	443	385	369	487	210	299	384.269	4.42091e-11	2.0943e-09
DYNC1I2	218	427	498	534	356	306	427	265	285	464	603	252	659	384.692	4.47572e-11	2.1146e-09
SRP54	250	146	799	591	386	235	287	343	291	770	312	957	407	385.772	4.61869e-11	2.17633e-09
RPL17	458	256	394	308	378	557	358	557	282	341	399	329	605	388.299	4.96916e-11	2.33524e-09
RPS24	347	468	347	205	558	309	334	293	524	584	467	849	199	389.23	5.1042e-11	2.39234e-09
LSM8	141	219	371	629	291	605	282	537	322	791	613	451	362	390.421	5.28175e-11	2.46901e-09
SNW1	212	388	565	397	427	378	316	311	500	522	427	342	453	391.365	5.42633e-11	2.5299e-09
WDR75	472	435	561	160	224	410	259	290	613	585	415	640	424	391.843	5.50087e-11	2.55791e-09
RPS28	191	545	501	251	440	275	599	715	454	329	297	469	366	392.028	5.53002e-11	2.56471e-09
NCBP1	277	381	327	485	418	283	280	522	716	284	374	409	599	393.323	5.73768e-11	2.65179e-09
NUS1	308	718	261	400	384	424	570	488	475	361	288	269	389	393.387	5.74819e-11	2.65179e-09
USP5	366	326	292	585	313	492	341	793	294	148	623	383	615	393.477	5.76281e-11	2.65179e-09
THOC7	447	399	430	390	468	656	579	349	370	474	293	289	214	396.041	6.19663e-11	2.84401e-09
PRPF38B	442	678	676	159	372	431	499	387	545	295	397	357	271	397.366	6.43193e-11	2.94436e-09
PDCD11	601	626	298	168	449	494	458	315	588	220	111	918	783	397.674	6.48783e-11	2.96227e-09
YKT6	470	467	315	250	470	650	437	418	257	490	674	320	242	398.254	6.59432e-11	3.00314e-09
MARS2	1304	588	108	189	760	627	257	214	1557	334	928	29	1113	398.491	6.6382e-11	3.01535e-09
GSPT1	717	299	238	202	974	227	763	367	684	701	275	209	405	401.834	7.28615e-11	3.30119e-09
WDR5	496	280	379	455	497	542	372	370	341	421	316	394	456	402.33	7.38712e-11	3.33837e-09
CHMP2A	246	645	681	622	422	372	720	546	637	530	461	193	59	402.813	7.48637e-11	3.3746e-09
RPA3	421	474	924	365	433	529	509	154	255	766	514	358	176	404.027	7.74164e-11	3.48078e-09
CDK9	274	414	655	732	515	358	493	452	384	396	208	194	585	405.525	8.0672e-11	3.61796e-09
METTL16	474	628	935	905	197	517	468	487	75	866	436	253	197	406.413	8.26608e-11	3.69776e-09
EXOSC6	579	537	277	269	430	550	429	433	522	523	314	512	193	407.784	8.58151e-11	3.82918e-09
RPN1	441	296	364	409	588	209	502	519	604	246	483	634	322	409.537	9.00077e-11	4.00614e-09
ELP6	473	342	272	571	716	354	621	442	353	890	151	227	489	409.841	9.07522e-11	4.02409e-09
RBM14	273	155	834	908	370	401	188	726	95	395	499	577	1315	409.892	9.08793e-11	4.02409e-09
NAA50	398	283	964	403	458	365	529	232	160	508	464	439	622	409.98	9.10943e-11	4.02409e-09
SAP30BP	493	683	426	185	882	497	679	424	791	193	474	190	207	410.942	9.34981e-11	4.11998e-09
TAF1C	456	450	374	613	292	506	263	249	611	256	262	560	941	411.919	9.5998e-11	4.21961e-09
CDIPT	849	287	436	260	415	609	290	379	256	375	363	558	669	412.403	9.72584e-11	4.26441e-09
ARMC7	157	490	471	88	1192	1001	792	598	422	233	255	310	721	412.773	9.82293e-11	4.29632e-09
IARS	426	488	480	801	457	287	423	545	465	445	179	365	321	413.978	1.0146e-10	4.41849e-09
GTF2A2	255	344	621	569	536	348	487	224	296	472	311	500	766	414.001	1.01523e-10	4.41849e-09
MRPL21	1238	569	183	218	678	302	300	263	1336	428	605	115	594	414.7	1.03442e-10	4.49095e-09
EIF4A3	301	339	169	730	244	439	347	702	319	442	591	828	531	418.38	1.14087e-10	4.94097e-09
RPA2	309	509	551	134	132	575	219	966	859	303	559	864	524	419.038	1.16089e-10	5.0154e-09
TBCB	369	324	254	417	381	674	649	240	649	465	512	281	561	419.181	1.1653e-10	5.0161e-09
RPL7A	234	487	373	359	599	418	578	869	459	191	517	670	212	419.227	1.16673e-10	5.0161e-09
BYSL	379	451	290	274	463	312	416	535	451	697	457	656	303	419.523	1.17586e-10	5.04229e-09
CENPK	237	335	404	653	429	417	525	193	491	607	286	519	745	419.637	1.17942e-10	5.04229e-09
SBNO1	276	274	791	645	230	568	744	237	546	453	442	531	243	419.7	1.18139e-10	5.04229e-09
PSMB2	354	336	440	800	366	242	443	584	344	627	488	608	205	419.826	1.18532e-10	5.04689e-09
NUP85	342	364	241	299	480	512	498	1038	277	355	458	318	776	420.028	1.19165e-10	5.06164e-09
USP36	373	332	348	395	318	571	616	372	356	237	772	588	471	420.311	1.20058e-10	5.08736e-09
CAPZB	646	401	413	312	320	428	465	480	286	209	1052	795	256	421.018	1.22311e-10	5.17043e-09
XRN2	585	408	421	584	541	794	321	236	624	364	185	530	311	421.431	1.23646e-10	5.21437e-09
HNRNPC	420	926	218	519	516	320	575	558	521	405	147	625	295	421.689	1.24487e-10	5.23734e-09
PRPF6	386	442	677	516	627	342	505	363	412	373	376	301	336	422.552	1.27335e-10	5.34445e-09
WDR55	477	266	773	334	424	956	247	353	312	630	510	232	520	423.281	1.29789e-10	5.43452e-09
CCDC84	393	625	393	131	722	502	351	435	540	423	552	420	399	425.061	1.35954e-10	5.67919e-09
PMPCB	411	503	435	257	525	458	592	392	513	349	811	202	393	425.235	1.36568e-10	5.69141e-09
NUP133	403	725	276	785	303	356	652	423	297	590	131	772	462	426.432	1.40877e-10	5.85719e-09
TONSL	690	235	764	529	596	196	388	223	411	550	450	315	772	428.431	1.48348e-10	6.15331e-09
EIF3B	385	632	304	273	187	716	704	309	359	225	661	681	773	428.724	1.49471e-10	6.18537e-09
FCF1	321	360	816	517	405	300	549	410	304	733	379	386	394	429.888	1.54015e-10	6.35852e-09
IMP4	432	396	557	605	576	820	350	324	362	307	270	459	423	431.519	1.60588e-10	6.61443e-09
CCND1	934	294	230	187	1944	328	212	391	1221	252	123	1310	591	432.072	1.62871e-10	6.69284e-09
MARS	469	504	346	484	390	371	365	719	582	312	553	477	255	432.196	1.63387e-10	6.69848e-09
ECT2	337	424	876	761	371	394	409	462	389	844	540	450	88	432.399	1.64236e-10	6.71772e-09
EIF3E	399	735	208	531	608	766	403	377	679	388	186	528	332	434.524	1.73359e-10	7.07447e-09
PRIM1	176	518	873	542	348	195	370	771	348	567	735	699	235	434.874	1.74901e-10	7.12096e-09
GRB2	443	305	369	434	720	423	326	201	305	203	1135	1235	560	436.667	1.83012e-10	7.43406e-09
GTPBP4	735	413	494	494	287	632	313	298	430	806	237	443	483	438.294	1.90662e-10	7.72707e-09
CLP1	488	416	437	733	537	355	482	253	261	596	475	543	365	438.464	1.91477e-10	7.74235e-09
PSMD13	518	193	866	637	509	292	250	614	357	547	228	764	541	439.98	1.98892e-10	8.02379e-09
CRNKL1	603	407	539	376	569	313	674	158	342	350	849	855	287	440.517	2.01575e-10	8.1135e-09
HSPA5	475	458	263	416	662	224	629	1161	495	296	381	334	493	440.759	2.02796e-10	8.14411e-09
PPP4C	881	161	281	690	349	798	444	455	325	531	259	491	702	440.967	2.03851e-10	8.16791e-09
FOXD4	380	300	457	578	436	595	492	376	489	780	411	167	645	441.76	2.07921e-10	8.31215e-09
RPAP1	453	745	282	266	233	436	685	445	868	444	649	474	273	443.088	2.14893e-10	8.57147e-09
MDN1	430	505	460	424	341	406	245	792	651	413	396	285	739	443.276	2.15901e-10	8.59228e-09
TUT1	323	499	283	873	267	193	675	893	436	487	508	290	667	443.666	2.17995e-10	8.65613e-09
TANGO6	406	383	759	619	363	290	307	460	369	532	359	677	515	444.811	2.24258e-10	8.88484e-09
NMD3	511	452	842	172	459	663	594	461	448	304	372	392	532	448.198	2.43728e-10	9.63463e-09
GPN3	177	477	590	337	578	549	656	716	490	218	1334	145	624	451.348	2.63187e-10	1.03806e-08
WDR12	641	374	611	794	496	843	574	200	203	527	455	390	320	453.088	2.74521e-10	1.08035e-08
DDX47	553	244	881	469	852	40	1060	468	871	482	702	417	300	453.94	2.80224e-10	1.10035e-08
RPP40	600	1191	528	68	412	479	528	247	693	566	507	624	445	455.623	2.91813e-10	1.14331e-08
CHERP	228	698	332	828	377	521	459	642	591	555	278	330	523	458.745	3.14449e-10	1.22927e-08
NOP2	582	291	502	478	607	421	411	271	855	940	313	266	545	460.758	3.29864e-10	1.28669e-08
RPL5	485	445	767	586	551	301	551	361	273	619	715	603	187	461.93	3.39149e-10	1.31999e-08
WBP11	597	548	338	518	452	589	325	713	758	625	484	191	292	463.204	3.49505e-10	1.3565e-08
NIFK	346	491	746	590	565	814	736	197	531	544	495	294	216	463.272	3.50064e-10	1.3565e-08
KIF23	461	622	749	464	365	140	606	393	643	588	691	615	236	463.827	3.54674e-10	1.37135e-08
PABPN1	349	841	284	324	661	261	872	436	663	265	541	1016	270	463.984	3.55988e-10	1.37343e-08
SAP18	438	507	258	456	594	554	670	406	562	323	296	456	812	464.245	3.58178e-10	1.37887e-08
ARCN1	644	267	721	597	495	488	364	382	309	952	511	1224	102	464.342	3.58995e-10	1.37901e-08
SNRNP35	339	400	1011	648	462	132	501	459	486	614	554	354	691	467.093	3.82896e-10	1.46763e-08
RBBP5	492	243	635	762	563	470	647	473	346	542	530	327	333	467.322	3.84948e-10	1.4723e-08
EXOSC4	667	558	194	358	524	285	586	633	579	293	391	573	969	468.741	3.97878e-10	1.51847e-08
RPL31	226	462	427	606	460	455	349	666	667	447	356	734	518	468.949	3.99807e-10	1.52254e-08
ATP1A1	352	170	1062	1715	431	128	523	417	148	389	802	1631	559	470.39	4.13404e-10	1.57094e-08
GINS4	362	341	591	1264	666	440	396	511	553	632	113	466	552	470.618	4.15588e-10	1.57584e-08
VARS	193	633	507	700	401	344	684	766	510	342	409	597	448	473.288	4.41994e-10	1.67238e-08
RPL35	322	935	212	460	294	357	404	554	614	545	437	762	785	473.616	4.4534e-10	1.68144e-08
DHX15	320	312	541	604	324	567	580	365	401	484	726	631	543	474.17	4.51046e-10	1.69936e-08
RPL27A	683	662	237	295	345	326	662	590	387	475	498	564	861	474.453	4.53983e-10	1.70678e-08
DNM2	940	386	594	1034	182	599	294	146	441	483	573	412	1190	474.848	4.58108e-10	1.71863e-08
CSNK2B	599	686	336	677	243	825	520	513	237	514	964	303	353	475.071	4.60463e-10	1.72381e-08
SPC25	413	472	321	562	438	414	315	747	566	509	717	647	316	475.41	4.64041e-10	1.73353e-08
SSRP1	495	621	207	581	464	367	613	502	354	672	695	725	285	476.999	4.81197e-10	1.79383e-08
SUPT5H	417	737	535	271	319	504	527	464	1003	640	273	760	288	477.557	4.87346e-10	1.81293e-08
GTF3A	671	801	796	231	589	527	660	1157	655	320	331	346	123	478.62	4.9927e-10	1.85338e-08
MRPL33	1477	719	192	256	916	522	554	41	1465	437	1242	150	1064	480.072	5.15972e-10	1.91137e-08
WARS	738	286	580	385	638	333	381	479	481	486	677	695	386	482.869	5.49559e-10	2.02878e-08
RPS27A	540	660	365	495	658	375	496	320	625	496	287	826	419	482.902	5.49965e-10	2.02878e-08
RAD9A	827	317	129	631	269	1235	377	661	512	599	669	152	1486	484.87	5.74782e-10	2.11592e-08
PHB	356	351	444	343	848	534	538	870	316	466	861	347	468	485.402	5.8166e-10	2.13321e-08
NOC4L	1028	681	527	103	499	739	470	228	640	612	609	463	501	485.42	5.81894e-10	2.13321e-08
CDT1	586	593	422	502	293	501	446	573	535	340	588	719	403	486.528	5.96459e-10	2.18208e-08
POLR2G	577	338	410	530	630	620	774	274	339	605	550	646	346	487.788	6.13406e-10	2.23944e-08
RPS25	716	434	403	744	486	484	371	278	379	463	610	635	582	488.17	6.18638e-10	2.25388e-08
CCT2	283	432	679	913	400	232	379	412	516	603	1025	627	414	488.796	6.27276e-10	2.28065e-08
PSMC5	608	350	505	319	450	459	420	415	729	458	459	821	633	491.737	6.6938e-10	2.42442e-08
SRSF11	785	515	581	440	332	565	1003	574	396	406	445	592	208	491.75	6.69563e-10	2.42442e-08
TRAPPC4	612	650	701	669	880	276	450	589	183	674	360	921	223	495.846	7.32417e-10	2.64659e-08
SMG1	647	597	707	538	548	467	532	704	470	380	390	321	349	495.972	7.34428e-10	2.64844e-08
UTP20	652	577	477	382	404	778	639	739	380	315	607	398	377	496.33	7.40187e-10	2.66377e-08
NUTF2	494	260	640	670	612	391	271	637	242	604	886	606	638	497.347	7.56736e-10	2.71779e-08
PAM16	570	712	445	422	573	446	546	612	478	249	814	314	604	499.21	7.8792e-10	2.82405e-08
INCENP	444	574	790	430	330	305	897	398	559	468	417	877	404	499.42	7.91507e-10	2.83116e-08
EIF2B2	512	357	354	643	583	525	642	470	471	394	791	502	431	499.989	8.01305e-10	2.86042e-08
ISY1	391	302	778	820	383	362	526	691	419	461	473	589	642	502.768	8.50686e-10	3.03057e-08
SLU7	634	443	597	651	421	256	555	456	1159	358	632	371	461	503.464	8.63476e-10	3.06994e-08
NOP56	787	370	670	515	591	629	398	742	144	319	706	525	716	503.734	8.68484e-10	3.08155e-08
RSL1D1	788	252	651	813	513	802	451	356	340	449	566	517	442	504.48	8.82456e-10	3.12485e-08
CWC22	341	359	923	962	296	594	445	306	632	872	532	692	262	504.835	8.89166e-10	3.14231e-08
ACTR2	463	742	196	763	360	425	536	576	595	443	736	899	329	505.09	8.94035e-10	3.15321e-08
SNRNP27	483	549	475	547	442	448	630	640	373	317	762	910	315	505.869	9.09004e-10	3.19962e-08
LETM1	1819	288	552	326	619	803	519	585	507	397	144	467	821	510.047	9.932e-10	3.48627e-08
ZBTB11	798	657	423	270	361	1009	327	564	779	332	463	428	768	510.104	9.94387e-10	3.48627e-08
PSMC6	370	697	1047	595	577	349	500	677	537	653	117	745	480	510.679	1.00653e-09	3.52188e-08
SNRPC	604	541	942	489	520	585	389	523	543	569	424	662	200	510.9	1.01123e-09	3.53131e-08
HNRNPH1	1082	265	1269	211	376	759	826	194	742	216	761	337	1239	514.898	1.09964e-09	3.83247e-08
PFDN6	186	758	739	672	702	370	618	421	598	606	481	404	548	515.73	1.11888e-09	3.89186e-08
UBE2M	459	310	1059	682	473	751	664	632	404	412	317	333	741	519.245	1.20357e-09	4.1782e-08
ALG1	446	397	596	621	593	403	514	833	508	520	261	658	701	521.923	1.27186e-09	4.40663e-08
RPS18	724	671	534	384	502	468	672	234	565	593	407	1085	420	524.737	1.34735e-09	4.65904e-08
GAPDH	524	237	686	1219	416	777	338	369	366	720	581	793	458	525.458	1.36731e-09	4.71883e-08
CHAF1A	350	601	479	971	426	472	479	741	635	455	526	490	454	526.02	1.38305e-09	4.76385e-08
C3orf17	517	816	544	236	765	581	568	204	636	662	1040	307	648	527.19	1.41636e-09	4.86909e-08
SNRPG	617	447	1111	663	483	336	438	757	421	963	714	685	113	527.515	1.42575e-09	4.89184e-08
IMP3	454	1244	319	483	340	540	422	517	606	398	626	545	951	531.901	1.55784e-09	5.33469e-08
SNRNP70	513	573	663	715	354	374	659	481	782	782	720	306	359	533.388	1.60504e-09	5.48571e-08
CHCHD4	920	167	762	623	439	438	283	963	583	543	868	495	579	535.946	1.68924e-09	5.76231e-08
CSE1L	435	203	1147	1150	510	586	584	520	278	851	479	680	376	536.664	1.71359e-09	5.824e-08
HEATR1	319	1116	397	493	322	745	537	187	676	723	631	919	644	536.674	1.71391e-09	5.824e-08
PPP1R12A	381	768	167	906	275	976	432	342	295	578	755	1111	1240	537.342	1.73682e-09	5.8798e-08
ANAPC4	445	372	182	851	530	616	758	732	607	326	1067	414	767	537.346	1.73699e-09	5.8798e-08
SMC3	700	495	861	570	428	818	534	873	497	616	207	778	234	538.502	1.77729e-09	6.00472e-08
NOL9	794	500	637	433	751	1261	274	196	609	498	472	960	426	539.248	1.80373e-09	6.08243e-08
POLR1B	412	349	770	1046	456	466	552	375	533	876	501	676	413	540.087	1.83392e-09	6.16308e-08
PPP2R1A	96	806	807	1462	245	379	266	984	413	4662	528	340	434	540.107	1.83462e-09	6.16308e-08
COG3	748	570	695	277	490	865	1101	1684	377	289	869	893	63	541.428	1.88309e-09	6.31388e-08
RPS14	548	707	305	876	364	531	565	411	712	344	723	747	564	541.796	1.89677e-09	6.34771e-08
GARS	397	473	674	363	540	701	461	593	627	408	731	604	653	542.278	1.91482e-09	6.396e-08
SCAP	3032	585	2126	369	178	561	540	2071	318	813	75	62	2056	546.089	2.06322e-09	6.87868e-08
PPA1	685	501	567	490	407	826	253	549	850	549	422	736	609	547.052	2.1023e-09	6.99159e-08
NOC3L	635	522	826	563	467	840	281	446	480	485	732	643	474	547.118	2.105e-09	6.99159e-08
FNTB	728	538	514	286	851	741	530	254	755	546	679	496	593	548.048	2.14342e-09	7.10586e-08
IARS2	507	615	602	491	718	681	484	346	600	378	1113	284	751	548.457	2.16048e-09	7.149e-08
NOL6	521	857	578	354	738	811	436	451	617	366	406	483	900	550.707	2.25671e-09	7.45346e-08
ILF3	402	800	648	907	611	426	392	675	880	577	392	389	490	556.755	2.53444e-09	8.35515e-08
ELL	298	953	1309	379	466	708	455	846	338	251	1894	440	395	557.256	2.55877e-09	8.40506e-08
ELP3	531	255	592	650	1185	311	884	579	493	1112	264	693	507	557.262	2.5591e-09	8.40506e-08
PRMT5	767	607	441	457	505	1145	412	665	402	390	478	749	608	557.903	2.59048e-09	8.49236e-08
PMF1	555	834	775	367	642	535	964	482	830	553	342	411	385	559.121	2.65114e-09	8.67513e-08
NUP205	183	1018	697	323	737	1007	680	380	466	665	281	932	815	559.947	2.69302e-09	8.79588e-08
ECD	503	444	1370	1017	277	961	701	304	675	416	217	557	989	564.606	2.94034e-09	9.58593e-08
BRIX1	680	392	342	791	447	760	726	883	589	400	492	612	535	564.863	2.95453e-09	9.61446e-08
DHPS	780	483	233	432	615	857	612	693	672	563	302	548	1165	566.461	3.04429e-09	9.88834e-08
POLR3F	487	282	1433	846	779	558	593	679	445	571	236	688	517	566.689	3.05725e-09	9.91221e-08
RFT1	410	676	459	407	406	920	697	688	599	297	1046	520	753	570.345	3.27259e-09	1.0591e-07
CPSF2	452	550	906	479	685	774	643	631	509	671	444	591	331	571.162	3.32257e-09	1.0733e-07
MCM4	437	262	998	757	620	679	267	769	467	529	801	421	1112	571.428	3.33894e-09	1.07663e-07
IK	538	859	711	435	626	515	637	890	853	185	751	567	396	571.588	3.34886e-09	1.07786e-07
PPP1R8	609	658	564	778	368	718	369	1170	1410	387	333	400	491	572.877	3.42958e-09	1.10183e-07
CHMP5	542	594	1006	612	798	282	510	563	571	325	803	1072	360	574.137	3.5101e-09	1.12565e-07
SASS6	848	385	710	392	579	864	224	776	444	663	788	585	700	574.969	3.56426e-09	1.14095e-07
CSTF1	703	799	386	463	622	824	875	575	502	519	384	554	544	576.703	3.67942e-09	1.17568e-07
ROMO1	1212	759	161	374	770	684	836	788	398	338	1143	406	676	578.407	3.79589e-09	1.21071e-07
SUPV3L1	1588	947	526	438	526	206	216	325	1420	650	671	581	860	578.654	3.81302e-09	1.21398e-07
VHL	960	639	318	247	338	560	346	1004	556	560	1072	881	884	579.09	3.84342e-09	1.22146e-07
UBE2N	847	729	473	1053	739	974	454	357	961	587	1030	534	78	581.45	4.01195e-09	1.27273e-07
RPL13	952	687	446	539	547	419	615	699	585	479	439	790	581	581.776	4.03576e-09	1.27799e-07
COPS3	746	337	709	836	1080	422	572	572	343	592	590	724	455	581.894	4.04434e-09	1.27842e-07
INTS5	682	1645	623	600	517	591	617	782	630	379	258	727	318	582.074	4.0576e-09	1.28032e-07
PAK1IP1	1026	780	585	291	444	1204	556	347	576	419	836	452	704	583.162	4.13824e-09	1.30344e-07
RRS1	948	941	547	253	1275	948	322	626	350	880	504	283	714	585.176	4.29134e-09	1.34925e-07
RRN3	573	702	593	366	719	714	533	834	626	681	195	609	947	585.73	4.3344e-09	1.35958e-07
NOP10	810	822	382	806	553	898	694	341	476	657	418	708	429	585.797	4.33957e-09	1.35958e-07
SF3A3	407	665	727	210	385	841	229	664	803	339	1282	1398	971	586.134	4.36596e-09	1.36543e-07
COPE	439	595	456	697	640	334	1219	986	633	905	734	742	153	588.617	4.56472e-09	1.42506e-07
RPS12	937	952	419	439	636	621	559	622	697	713	567	427	400	591.478	4.80359e-09	1.49699e-07
ZNF830	642	510	614	458	398	793	794	544	650	594	678	396	845	592.106	4.85755e-09	1.51114e-07
HDAC3	480	1147	476	221	693	298	595	635	1123	889	522	769	614	592.62	4.90204e-09	1.5223e-07
PHB2	763	384	317	467	960	478	512	886	474	337	1562	610	817	593.059	4.94039e-09	1.53152e-07
FAM96B	755	796	307	342	865	906	561	674	692	276	765	759	563	594.842	5.0987e-09	1.57783e-07
DPH3	240	575	395	864	641	474	981	787	433	777	1161	367	760	596.242	5.2262e-09	1.61446e-07
RPL26	594	860	518	938	817	541	832	345	733	575	267	940	369	597.206	5.31568e-09	1.63923e-07
EIF3D	348	870	486	425	870	835	602	872	434	564	681	547	589	599.097	5.49503e-09	1.69159e-07
HINFP	616	521	462	498	493	1085	604	651	971	492	746	479	498	600.5	5.63164e-09	1.73063e-07
INTS1	431	708	660	521	358	666	729	718	464	557	560	847	826	600.698	5.65107e-09	1.73358e-07
COPS4	567	380	642	996	1217	619	386	257	858	511	644	711	652	601.448	5.72556e-09	1.75183e-07
SLC7A6OS	569	747	1092	504	873	508	1096	414	519	402	637	707	305	601.496	5.73038e-09	1.75183e-07
TRAPPC8	781	643	755	418	568	473	813	553	665	760	686	393	521	601.834	5.76426e-09	1.75915e-07
RPS3A	581	980	562	246	586	551	705	1172	1057	504	319	697	556	602.65	5.84669e-09	1.7794e-07
ZMAT5	704	404	428	427	732	712	733	1018	530	551	708	552	600	602.69	5.85077e-09	1.7794e-07
ABCE1	761	290	609	1112	585	402	390	979	456	807	572	1049	486	604.524	6.04021e-09	1.83386e-07
DCTN6	404	365	837	738	810	546	1106	591	701	573	493	426	734	610.326	6.67561e-09	2.02329e-07
TNPO3	565	842	362	549	816	615	598	841	473	533	684	458	868	610.481	6.69335e-09	2.0252e-07
MED17	409	556	1050	345	803	407	485	821	317	962	1086	786	613	612.583	6.93853e-09	2.09579e-07
NPLOC4	752	563	271	441	403	827	603	818	945	790	622	569	805	614.172	7.12902e-09	2.14966e-07
SENP6	650	535	656	992	680	429	265	556	638	1124	276	1070	865	614.509	7.16996e-09	2.15832e-07
PCBP1	519	746	1337	268	796	633	889	216	832	595	589	704	651	614.823	7.20841e-09	2.1662e-07
MRPL57	1653	847	214	511	858	689	503	319	1806	301	1303	154	1162	616.05	7.36019e-09	2.20779e-07
INTS6	1358	1530	586	152	122	135	356	429	1960	1751	694	5899	282	616.143	7.37179e-09	2.20779e-07
SF3B2	591	731	331	703	494	786	495	936	785	597	759	683	446	619.02	7.7393e-09	2.31393e-07
NOP16	880	519	604	673	489	698	753	457	700	427	587	811	637	619.43	7.79303e-09	2.32455e-07
KANSL3	244	651	696	574	745	331	740	507	1083	903	1159	596	499	619.492	7.80111e-09	2.32455e-07
GTF2E1	418	699	747	798	673	443	709	670	532	718	1042	470	441	620.82	7.97751e-09	2.37311e-07
RNMT	639	716	717	567	643	897	591	566	1125	686	539	328	422	621.548	8.07569e-09	2.39828e-07
CDC37	845	369	911	372	1089	682	424	671	594	540	1021	373	764	621.954	8.13076e-09	2.40887e-07
EPRS	508	534	612	689	441	697	491	692	570	525	856	903	755	622.011	8.13864e-09	2.40887e-07
PSMD1	633	461	868	582	317	387	488	1080	847	691	612	908	681	622.577	8.21614e-09	2.42761e-07
GINS3	440	855	629	710	692	460	706	789	745	377	542	1285	363	622.673	8.22941e-09	2.42761e-07
EFTUD2	560	640	376	341	492	973	361	610	877	491	1155	854	1041	623.271	8.31217e-09	2.44793e-07
SRSF1	230	690	838	587	639	266	1247	858	668	788	670	907	476	623.711	8.37366e-09	2.45989e-07
TOP3A	958	353	671	759	437	582	683	779	468	883	690	902	361	623.761	8.38061e-09	2.45989e-07
UBE2I	505	446	720	1334	721	317	585	829	793	776	846	453	384	623.929	8.40414e-09	2.46271e-07
NVL	427	901	726	767	534	746	731	390	678	621	290	1033	713	624.294	8.45554e-09	2.47367e-07
CDAN1	1189	430	107	194	1304	1644	1651	402	3694	656	318	187	1014	624.696	8.51256e-09	2.48623e-07
HNRNPM	696	752	416	447	420	732	434	700	1063	434	647	827	997	625.361	8.60752e-09	2.50982e-07
IKBKAP	468	765	199	922	1101	634	1042	778	725	925	239	431	914	627.671	8.94459e-09	2.6038e-07
PPP1R2	305	1410	641	1191	979	399	1098	753	629	539	306	460	466	627.897	8.97815e-09	2.60927e-07
PSMD2	566	502	624	1123	648	648	433	708	642	814	330	763	729	629.917	9.28354e-09	2.6936e-07
SYMPK	504	415	499	797	484	771	477	510	1001	526	882	930	801	632.863	9.74555e-09	2.82302e-07
SACM1L	338	798	991	1829	605	569	783	933	515	473	305	618	472	633.827	9.90096e-09	2.86334e-07
TMED7	692	1078	553	546	1132	523	916	422	772	611	246	798	568	634.672	1.00392e-08	2.89857e-07
SF3B1	462	797	1174	708	461	480	426	623	944	505	423	810	942	635.644	1.02001e-08	2.94024e-07
CDC6	710	612	1038	446	504	553	752	845	705	930	664	407	469	638.985	1.07712e-08	3.09979e-07
TOMM40	904	715	540	556	821	667	778	820	797	655	329	410	627	639.526	1.08662e-08	3.12204e-07
ST20.MTHFS	558	782	443	654	723	867	745	1032	717	336	642	368	981	645.852	1.20347e-08	3.45216e-07
RPL23A	656	775	418	862	879	678	802	634	462	678	433	863	525	645.986	1.20607e-08	3.45401e-07
MED22	481	774	680	742	710	548	793	1067	618	670	866	380	406	646.131	1.20888e-08	3.45644e-07
MIS18BP1	734	846	900	704	606	510	609	440	746	629	625	432	851	647.45	1.2347e-08	3.52457e-07
DNAJC9	762	453	718	11	2143	986	1983	1386	1604	152	529	1171	1510	648.817	1.26199e-08	3.59668e-07
PPAN	832	331	525	779	780	839	818	606	525	609	916	497	695	649.985	1.28572e-08	3.6584e-07
RPL37A	665	532	1334	412	829	409	711	352	610	1102	700	733	655	650.41	1.29444e-08	3.6773e-07
RTCB	1102	471	763	789	928	1126	410	438	517	875	364	626	620	650.673	1.29988e-08	3.68681e-07
RPL36	702	1071	521	687	757	707	545	366	732	1004	382	748	623	650.822	1.30297e-08	3.68967e-07
GRPEL1	913	533	646	863	657	389	887	832	720	615	1048	223	735	652.571	1.33968e-08	3.78595e-07
TARDBP	675	957	961	442	799	692	1010	581	100	758	1014	559	1019	652.645	1.34126e-08	3.78595e-07
WDHD1	392	583	355	918	781	1040	732	814	619	667	796	860	391	653.738	1.36468e-08	3.84314e-07
CNIH4	592	459	312	718	533	1228	494	624	592	699	1018	645	1195	653.793	1.36587e-08	3.84314e-07
BMS1	615	571	503	679	727	618	557	542	704	436	900	905	991	654.329	1.3775e-08	3.86969e-07
NAA15	1009	391	652	893	1048	673	718	859	814	589	266	731	438	654.946	1.391e-08	3.90142e-07
PKMYT1	1207	603	406	752	399	1431	233	772	527	308	733	1172	1290	655.255	1.3978e-08	3.91052e-07
COPZ1	627	494	668	788	989	563	577	819	554	617	829	1207	280	655.295	1.39867e-08	3.91052e-07
WDR3	674	663	568	620	994	989	692	441	425	620	568	970	634	658.128	1.46246e-08	4.08223e-07
MRTO4	774	547	555	552	843	1348	375	867	271	1442	774	445	675	658.225	1.46471e-08	4.08223e-07
PSMC2	451	970	537	1384	676	381	738	1056	773	836	685	671	228	658.985	1.48228e-08	4.12471e-07
AFG3L2	1055	546	455	775	562	519	490	866	857	931	676	523	625	659.131	1.48568e-08	4.12766e-07
SEH1L	400	559	1129	1222	762	398	571	476	891	1321	362	785	534	660.368	1.51473e-08	4.20177e-07
PLK4	846	319	927	917	698	911	622	685	505	746	489	489	871	663.994	1.60283e-08	4.43247e-07
TRAPPC11	672	648	1029	731	531	671	816	1113	394	562	452	990	465	664.065	1.60461e-08	4.43247e-07
SMC4	575	803	856	396	656	366	890	822	759	541	783	718	770	664.098	1.60542e-08	4.43247e-07
GNL2	818	781	1320	1003	475	787	400	722	602	898	403	741	337	664.94	1.62656e-08	4.48381e-07
PGS1	1559	466	451	301	981	1308	631	362	573	717	431	1141	864	665.738	1.6468e-08	4.53255e-07
POLR2K	509	631	745	786	861	655	614	536	965	668	494	447	1030	666.462	1.66537e-08	4.57654e-07
CTDP1	649	165	1135	936	704	643	691	911	378	797	992	975	575	669.519	1.74583e-08	4.79018e-07
CDCA5	313	814	788	721	602	533	1168	976	623	871	675	648	439	670.323	1.76757e-08	4.84232e-07
BRD4	723	644	415	1298	258	711	275	703	1530	959	1128	808	482	672.31	1.82228e-08	4.98446e-07
CUL1	271	940	483	1091	582	346	1053	701	928	726	986	824	526	672.415	1.82523e-08	4.98482e-07
PES1	1478	358	901	834	988	1013	760	400	463	705	907	349	470	673.572	1.8578e-08	5.06596e-07
PSMD11	884	701	824	716	278	552	821	730	894	874	523	765	565	674.136	1.8739e-08	5.10198e-07
BANF1	929	377	472	910	1277	726	809	1042	349	680	470	638	712	674.291	1.87834e-08	5.10619e-07
INTS4	401	843	712	579	918	702	775	521	563	891	1002	639	528	675.944	1.92626e-08	5.22842e-07
CCDC115	1077	517	497	298	610	789	610	543	722	583	521	1288	1669	676.35	1.93821e-08	5.25278e-07
PIK3C3	875	234	1060	725	482	640	638	711	823	739	524	1247	724	677.493	1.97217e-08	5.33664e-07
MED4	729	431	1528	959	561	337	641	785	410	991	1172	1196	257	678.112	1.99076e-08	5.37871e-07
OIP5	993	617	400	551	469	637	748	1040	669	795	780	507	980	678.58	2.00495e-08	5.40877e-07
SLMO2	1902	320	825	1141	545	340	693	831	391	1027	337	539	1470	679.275	2.02616e-08	5.45765e-07
ALG14	532	750	946	728	471	613	717	678	409	734	880	974	708	682.909	2.14036e-08	5.7565e-07
DARS	471	727	818	888	590	800	531	923	769	724	945	276	857	683.905	2.17263e-08	5.83441e-07
DMAP1	676	514	630	815	831	670	474	783	943	623	570	720	835	685.794	2.23503e-08	5.99286e-07
MED6	365	696	882	880	838	539	626	729	587	432	988	962	771	686.715	2.26603e-08	6.06679e-07
TUBGCP5	358	553	636	596	708	469	922	1163	835	857	326	1321	934	687.673	2.29866e-08	6.14483e-07
HNRNPU	516	1375	792	608	691	404	786	949	388	572	641	1361	562	688.019	2.31058e-08	6.16737e-07
NOB1	1019	853	1000	811	543	964	658	548	723	362	449	673	747	688.83	2.33865e-08	6.23288e-07
KRR1	622	652	777	986	554	1074	567	864	406	521	687	806	750	689.466	2.36088e-08	6.28264e-07
TPX2	826	1110	407	550	645	659	1129	751	1091	763	386	482	710	690.641	2.40248e-08	6.38372e-07
HAUS6	387	565	1304	857	785	644	625	768	984	636	440	857	584	690.89	2.41136e-08	6.3977e-07
NHLRC2	1349	412	449	573	624	990	378	972	900	1836	534	978	293	691.115	2.41942e-08	6.40946e-07
KRI1	602	921	1017	560	734	808	663	619	951	454	749	776	443	693.261	2.49754e-08	6.60653e-07
BORA	359	839	1121	1115	1150	382	862	1121	550	971	416	657	373	694.232	2.5336e-08	6.69189e-07
CACTIN	598	1002	939	782	633	685	710	355	854	633	817	605	683	694.69	2.55076e-08	6.72716e-07
ACTR1A	821	1180	839	2375	1465	1096	1696	431	105	815	432	246	427	694.827	2.55592e-08	6.73072e-07
EIF3M	966	1150	548	476	542	848	696	805	709	735	921	817	304	695.412	2.57807e-08	6.76959e-07
PTPN23	900	1386	536	610	522	491	435	733	776	586	650	1237	730	695.42	2.57834e-08	6.76959e-07
NSA2	614	465	1009	724	889	686	1144	490	689	819	884	550	457	695.681	2.58829e-08	6.78561e-07
SRP72	688	831	708	926	528	345	811	608	802	826	730	999	555	696.201	2.60814e-08	6.82753e-07
UTP3	964	755	644	499	907	528	880	527	749	459	929	777	705	696.561	2.62198e-08	6.8536e-07
DDX42	655	672	556	641	714	1369	743	804	552	622	616	532	894	697.299	2.65058e-08	6.91703e-07
POLD1	490	526	1083	680	883	526	624	667	743	1190	633	779	578	697.488	2.65795e-08	6.91703e-07
COPS8	551	421	780	360	1285	858	1002	812	766	430	874	799	688	697.489	2.65799e-08	6.91703e-07
LSM3	353	821	1340	1275	1003	665	761	999	501	675	420	663	392	697.614	2.66284e-08	6.91947e-07
PSMG3	1010	950	576	741	237	617	1086	925	739	648	745	413	1051	697.889	2.67359e-08	6.93721e-07
TBL3	985	787	396	769	833	988	619	538	664	565	585	888	746	698.409	2.69408e-08	6.98013e-07
EEF1A1	681	609	665	545	1174	536	728	1093	656	824	594	796	494	698.953	2.71562e-08	7.02562e-07
RBBP6	1120	602	299	719	741	978	439	876	798	728	551	690	1088	700.103	2.76166e-08	7.13429e-07
RPTOR	664	564	947	984	825	660	1236	706	332	658	315	1105	774	700.387	2.77313e-08	7.15345e-07
TBCA	317	512	735	877	686	555	833	1359	1124	792	657	561	666	700.908	2.79431e-08	7.19758e-07
PELO	745	967	367	285	699	1171	1260	539	1601	512	1127	444	580	701.515	2.81917e-08	7.25106e-07
HIST1H2BJ	408	905	653	692	623	1000	779	1534	1166	359	412	738	632	701.659	2.8251e-08	7.25573e-07
HSPD1	523	692	741	630	1015	464	777	594	844	641	834	757	806	702.295	2.85137e-08	7.31259e-07
PCF11	725	1353	353	601	813	869	995	795	987	688	619	660	334	705.751	2.99805e-08	7.67762e-07
RFC5	870	475	928	699	488	1120	650	1117	698	941	660	382	617	706.215	3.01823e-08	7.71811e-07
TMA16	1029	544	891	943	629	723	516	773	560	738	793	985	421	709.736	3.17541e-08	8.10832e-07
UBA2	816	723	797	787	677	929	590	601	682	756	441	767	819	710.636	3.21676e-08	8.20204e-07
TICRR	429	987	1134	843	300	530	827	1016	923	821	799	716	513	711.734	3.26782e-08	8.30948e-07
NAT10	861	524	783	955	646	916	690	644	382	730	786	894	692	711.745	3.2683e-08	8.30948e-07
RPS2	777	922	607	799	840	683	800	956	703	451	471	533	996	712.004	3.28048e-08	8.32847e-07
RIOK1	901	390	714	580	1120	819	852	811	778	624	513	1214	437	712.457	3.30179e-08	8.37055e-07
EMC3	793	1287	387	1420	507	580	1425	1579	268	998	110	1417	800	713.308	3.34224e-08	8.46095e-07
MCM6	733	402	524	998	670	1076	394	588	547	757	1206	774	1254	713.74	3.36294e-08	8.50118e-07
PPP1R10	510	704	1344	783	795	520	611	408	661	687	1254	977	590	715.076	3.42765e-08	8.65236e-07
UFD1L	711	789	662	413	1076	914	888	1173	688	689	373	601	780	716.107	3.47832e-08	8.76775e-07
NCAPD3	1292	804	689	325	707	750	2074	1075	796	635	503	256	752	717.925	3.56937e-08	8.98443e-07
POLA2	799	776	812	473	773	572	958	659	564	838	867	1022	485	718.098	3.5781e-08	8.99361e-07
PRPF4	801	714	966	1085	990	347	959	636	735	568	527	842	611	720.951	3.72551e-08	9.35082e-07
POLR2H	295	661	1369	665	1029	715	771	625	386	644	1110	898	918	721.34	3.74599e-08	9.38889e-07
RPS15	708	766	757	1108	597	757	644	595	807	712	841	1027	378	723.1	3.84005e-08	9.611e-07
CIAPIN1	684	717	1099	750	943	514	801	970	710	300	506	1131	802	723.497	3.86154e-08	9.65112e-07
PAXBP1	795	664	1332	320	557	538	746	672	1075	928	1050	684	654	726.97	4.05415e-08	1.01182e-06
MVK	1733	1333	1114	1142	147	611	1118	552	549	497	597	1727	350	727.674	4.09425e-08	1.02039e-06
METTL14	2241	232	513	1366	544	1223	469	645	352	771	718	984	1157	728.464	4.1396e-08	1.03024e-06
SNF8	657	478	1170	766	669	738	782	806	714	679	989	900	440	729.702	4.21161e-08	1.04668e-06
PCID2	498	560	980	950	729	597	544	533	631	1561	823	912	693	730.227	4.2425e-08	1.05288e-06
KAT8	747	684	1221	1167	759	350	1166	578	763	999	832	706	291	730.881	4.28124e-08	1.061e-06
RPL15	869	711	520	847	724	463	840	990	528	628	722	1514	621	731.185	4.29935e-08	1.064e-06
MNAT1	593	1226	572	966	683	1014	654	478	397	1047	654	672	1092	732.084	4.35326e-08	1.07583e-06
ILF2	564	1029	813	982	733	412	463	728	719	684	582	1165	1117	732.785	4.39578e-08	1.08482e-06
UPF1	546	482	654	1118	550	465	951	848	1045	1188	1519	1267	189	733.913	4.46491e-08	1.10035e-06
USPL1	464	572	1558	1193	756	447	990	1563	429	581	740	761	509	735.492	4.5633e-08	1.12273e-06
AHCTF1	360	960	584	1287	950	780	1052	750	707	852	209	1014	952	735.574	4.56844e-08	1.12273e-06
EIF2B1	894	261	1281	737	899	641	917	1001	950	895	583	820	417	739.419	4.8164e-08	1.18202e-06
POLR2F	549	823	938	466	958	784	907	736	685	849	960	536	671	739.8	4.84156e-08	1.18655e-06
EIF5A	891	406	530	1027	632	647	666	871	875	1313	806	642	719	740.029	4.85679e-08	1.18864e-06
AURKA	713	868	888	1024	856	669	1328	1125	715	574	525	486	398	740.322	4.87629e-08	1.19176e-06
CCT5	457	647	1022	568	674	688	797	1051	1184	1078	480	998	495	740.638	4.8974e-08	1.19446e-06
RPL38	587	591	583	891	804	870	1383	686	548	858	767	890	527	740.78	4.9069e-08	1.19446e-06
SYF2	855	741	1251	470	731	588	653	712	1165	535	935	524	890	740.79	4.90763e-08	1.19446e-06
TTI1	1160	785	465	748	946	1409	849	800	805	669	304	956	460	741.94	4.98529e-08	1.21169e-06
NXF1	673	581	732	947	763	411	842	658	1142	643	1179	723	709	742.642	5.03325e-08	1.22167e-06
SNRPD3	449	733	863	1204	1432	734	865	1014	852	642	703	637	277	743.971	5.12519e-08	1.24228e-06
RBBP4	965	724	496	702	892	1424	566	648	774	347	1084	754	886	745.69	5.24625e-08	1.26988e-06
NRDE2	670	618	989	526	839	578	988	597	873	677	944	982	664	746.65	5.31498e-08	1.28476e-06
RPP30	823	1069	601	588	628	687	582	1084	634	352	998	1248	962	747.196	5.35444e-08	1.29253e-06
MFAP1	726	942	650	609	934	603	965	1043	1271	631	617	481	630	748.162	5.4248e-08	1.30772e-06
GPS1	1052	739	618	454	752	779	927	842	956	481	1227	518	814	749.928	5.55566e-08	1.33745e-06
TBCD	651	492	994	655	566	642	864	947	534	755	997	1238	775	750.372	5.58898e-08	1.34364e-06
KTI12	740	875	573	391	1106	646	1186	887	1035	1012	580	994	372	751.762	5.69449e-08	1.36575e-06
RBM39	1113	1102	1530	444	748	743	896	1099	671	441	696	461	566	751.787	5.69642e-08	1.36575e-06
UFM1	1151	264	329	357	644	877	547	333	2016	1688	2098	1050	892	751.9	5.70507e-08	1.36597e-06
PABPC1	951	740	1133	536	947	1851	447	617	461	853	779	511	777	753.247	5.80911e-08	1.389e-06
PDAP1	689	979	877	431	635	537	708	493	2381	1119	854	665	557	754.268	5.88909e-08	1.40622e-06
EEF1G	903	851	733	764	1525	457	1154	727	931	610	596	732	411	754.373	5.89739e-08	1.4063e-06
WDR7	718	576	1609	957	575	476	678	748	460	704	692	1638	803	755.345	5.97452e-08	1.42277e-06
SMN2	803	1114	995	263	1342	925	901	803	1024	452	1007	384	698	755.811	6.01182e-08	1.42973e-06
BANP	775	579	858	886	730	772	839	1035	523	841	537	923	758	758.67	6.24525e-08	1.48325e-06
THOC1	811	706	921	706	501	846	742	823	1028	1115	850	593	505	759.779	6.33794e-08	1.50324e-06
EBNA1BP2	707	872	467	510	587	792	1240	484	794	1141	804	1130	879	762.873	6.60297e-08	1.564e-06
CHORDC1	1889	666	458	378	1134	1377	749	745	568	732	604	862	731	763.642	6.67032e-08	1.5747e-06
SRRM1	705	668	879	1188	592	813	583	630	539	823	948	870	945	763.692	6.67473e-08	1.5747e-06
TBCC	552	958	743	525	940	500	1036	797	1007	634	782	946	795	763.694	6.67487e-08	1.5747e-06
SGOL1	467	511	1802	1930	1022	383	903	492	518	1092	680	1064	530	766.089	6.88871e-08	1.62298e-06
SMG6	527	1140	616	865	774	532	1342	825	960	501	1515	546	542	766.395	6.91645e-08	1.62735e-06
SART3	660	674	1589	726	595	934	633	777	929	576	923	917	508	767.882	7.05268e-08	1.65719e-06
EXOSC10	1095	1025	751	428	862	1446	714	643	751	709	565	1043	506	768.8	7.13804e-08	1.67481e-06
TAF7	668	811	823	593	1000	699	928	567	952	863	648	841	754	768.892	7.14663e-08	1.67481e-06
CCNH	611	865	538	336	1121	952	1039	1289	918	515	1320	494	782	769.055	7.16189e-08	1.67617e-06
SHQ1	939	962	510	930	706	1566	979	596	431	727	716	504	1065	769.706	7.22311e-08	1.68826e-06
ESF1	926	726	997	825	1124	1024	707	653	1006	371	728	623	677	770.395	7.2884e-08	1.70127e-06
CPSF3	731	348	936	1336	625	931	600	707	477	979	1095	1433	588	770.674	7.31497e-08	1.70522e-06
CDC42	658	1495	865	1437	388	507	1823	1537	147	864	544	1175	640	772.72	7.51261e-08	1.74852e-06
NDOR1	595	1039	1272	747	914	703	573	509	593	921	885	846	779	772.801	7.52053e-08	1.74852e-06
MMS19	760	885	819	380	787	1265	910	627	648	690	932	833	855	773.18	7.55771e-08	1.75486e-06
RPLP1	500	883	756	496	689	927	828	734	800	1106	910	954	717	773.353	7.57473e-08	1.7565e-06
VPS28	606	654	850	1356	736	462	768	906	940	778	639	955	748	774.496	7.68799e-08	1.78043e-06
RANGAP1	543	250	1001	1650	800	709	815	1616	415	850	795	944	820	774.958	7.73412e-08	1.78877e-06
EIF3F	623	1255	589	238	711	1135	756	850	899	601	991	896	1348	775.606	7.79939e-08	1.80151e-06
LSG1	626	925	1296	1000	778	938	844	738	744	264	830	651	1042	777.156	7.95734e-08	1.83559e-06
CCT8	547	371	1338	1201	963	493	671	426	695	1533	665	1425	856	777.982	8.04266e-08	1.85285e-06
KIAA1429	856	998	836	1030	601	600	936	450	1162	638	658	845	863	780.284	8.28471e-08	1.90613e-06
NLE1	974	761	878	640	701	1072	789	830	768	517	1116	478	922	780.709	8.33017e-08	1.9141e-06
TOPBP1	556	784	1079	668	818	796	767	1100	1182	715	343	892	902	781.051	8.36684e-08	1.92003e-06
EXOSC5	878	582	657	911	890	985	934	681	683	958	505	1031	726	783.859	8.67348e-08	1.98781e-06
DDOST	1004	520	895	760	1050	722	1005	969	659	736	688	825	603	785.752	8.88576e-08	2.03383e-06
EIF6	1226	1035	466	642	991	1514	976	1081	917	403	784	370	679	786.055	8.92015e-08	2.03906e-06
UBR4	637	1247	1222	1246	965	169	1078	547	1346	789	447	981	833	787.933	9.13594e-08	2.08569e-06
EP400	588	1048	1136	780	604	969	476	868	1048	779	792	925	597	790.6	9.45041e-08	2.15469e-06
MRPL10	2355	1012	200	739	1025	1197	489	609	1780	424	1453	319	1069	791.857	9.60192e-08	2.18642e-06
MED26	236	1227	1680	1282	651	435	716	1197	371	608	2024	791	946	796.242	1.01472e-07	2.30761e-06
THOC3	666	818	647	421	791	1055	867	1066	1627	392	816	1343	660	797.515	1.03105e-07	2.34173e-06
NAPA	574	825	617	686	659	782	669	628	828	939	1720	1036	897	798.819	1.04803e-07	2.37723e-06
SCFD1	476	1171	830	1315	1035	672	853	1068	283	706	848	1515	553	799.71	1.05976e-07	2.40077e-06
RPP14	693	863	1319	872	766	965	548	466	753	1060	638	1166	732	801.615	1.08526e-07	2.45537e-06
AQR	515	888	375	927	580	1030	1007	654	795	744	1687	1240	743	802.768	1.10093e-07	2.48766e-06
RPS23	1008	685	682	664	1002	944	605	1184	826	833	556	1276	567	803.979	1.11763e-07	2.52217e-06
MRPS23	1569	959	250	541	1125	1090	478	607	1821	537	1230	506	1353	805.009	1.132e-07	2.55134e-06
BOP1	802	943	803	756	1058	939	1074	305	851	647	813	1025	878	805.596	1.14025e-07	2.56666e-06
ZNF720	482	732	917	770	767	579	874	1169	1047	1149	891	565	915	808.069	1.17566e-07	2.64299e-06
IPO13	874	770	1048	666	535	866	1071	885	777	832	653	713	1023	808.933	1.18825e-07	2.66791e-06
LSM6	576	441	1830	1904	846	416	730	1108	511	932	859	702	905	810.835	1.21639e-07	2.72761e-06
SUPT16H	583	567	1180	1195	923	364	854	865	906	817	595	1630	816	812.978	1.2488e-07	2.79343e-06
TIMM44	972	693	625	709	1062	923	747	629	662	1001	1141	768	849	812.985	1.2489e-07	2.79343e-06
TAF5	654	866	1212	436	367	999	1346	983	1487	711	562	804	1001	814.491	1.27214e-07	2.84181e-06
NCAPG2	1659	1049	673	377	891	1089	2120	1486	1110	1021	134	549	628	815.603	1.28953e-07	2.87703e-06
PFN1	914	1420	1792	657	703	719	1178	551	1239	404	756	780	479	815.791	1.29249e-07	2.87999e-06
SETD1A	893	869	1072	394	845	713	871	909	977	1082	545	895	882	815.99	1.29563e-07	2.88335e-06
SKA3	534	728	1837	1620	966	471	759	836	741	994	668	915	484	817.449	1.31888e-07	2.9314e-06
CYCS	1177	587	559	839	772	954	620	680	1914	781	663	441	1675	818.206	1.33108e-07	2.95479e-06
EARS2	4146	1094	361	827	964	1335	330	189	1799	737	1115	360	1304	819.705	1.35553e-07	3.0053e-06
CMTR1	727	974	639	929	1024	1370	587	993	902	637	757	644	799	820.946	1.37608e-07	3.04705e-06
MTPAP	2323	850	533	881	1379	654	353	444	1495	1089	1228	297	999	821.611	1.3872e-07	3.06781e-06
IPO7	843	856	931	628	768	847	1151	583	913	1007	697	933	715	822.406	1.4006e-07	3.09357e-06
NDUFS5	1505	1057	1120	544	637	724	417	524	2160	810	1280	385	944	823.023	1.41108e-07	3.11282e-06
PSMC1	730	525	983	1074	609	635	553	1086	903	1198	770	1357	759	823.911	1.42628e-07	3.14243e-06
PSMB7	528	649	1524	1472	1059	442	1097	1215	483	916	292	1645	798	824.469	1.43591e-07	3.15971e-06
RBM48	396	893	1089	501	1338	972	1054	815	544	1062	571	1140	1012	825.011	1.44531e-07	3.17645e-06
UPF2	624	848	886	1155	971	343	1136	808	818	902	601	1145	986	825.66	1.45664e-07	3.19737e-06
ASNA1	1788	817	512	644	859	1036	806	1436	601	513	1129	661	749	827.643	1.49175e-07	3.27037e-06
ANAPC1	645	590	1033	940	985	451	902	924	748	1260	1035	1201	540	828.423	1.50577e-07	3.29703e-06
NAE1	868	992	1198	1223	1105	509	569	695	590	839	881	675	1099	831.467	1.56157e-07	3.41496e-06
THG1L	1260	536	794	1088	896	853	798	541	728	879	957	614	1267	832.12	1.57378e-07	3.43742e-06
NMT1	1103	996	716	165	895	919	368	621	2665	1537	1849	198	2664	836.02	1.64844e-07	3.59605e-06
PKM	561	1422	810	705	455	2371	1105	641	886	808	763	575	903	836.851	1.66475e-07	3.62713e-06
RBM17	744	1235	875	638	792	593	1117	489	1472	1209	577	758	967	837.057	1.66881e-07	3.63152e-06
MRPS21	1458	945	692	468	705	720	773	735	1451	639	1277	659	988	837.163	1.67091e-07	3.63161e-06
EIF3H	694	969	409	373	584	1003	1021	1003	1458	716	2008	617	1274	838.575	1.69903e-07	3.68819e-06
PLA2G10	1124	1065	723	772	897	706	940	974	817	702	752	616	1009	840.115	1.73018e-07	3.7512e-06
ACTR8	782	862	531	626	653	1132	975	761	450	721	1477	1282	1389	840.747	1.74311e-07	3.7746e-06
BCL2L1	1338	1212	748	1563	1248	489	1041	604	355	318	871	1190	1241	841.22	1.75283e-07	3.791e-06
HAUS4	695	689	1345	717	564	905	770	498	966	859	1069	1372	963	841.398	1.75652e-07	3.79433e-06
AQP7	514	802	784	1417	1175	1058	953	916	1138	552	821	509	825	842.429	1.77792e-07	3.83588e-06
TUBGCP4	636	795	687	649	503	838	923	1091	1022	1143	965	1427	727	844.957	1.8314e-07	3.94644e-06
SON	1087	882	1423	451	581	730	676	1055	1077	1037	1039	570	911	845.096	1.8344e-07	3.94809e-06
RTTN	2165	239	664	492	1274	1672	562	525	644	1529	1438	876	888	847.867	1.89472e-07	4.07296e-06
EXOSC2	944	983	495	599	855	874	755	616	936	934	1098	1337	977	849.453	1.93004e-07	4.14385e-06
PPP6C	1188	1010	914	618	786	834	428	752	941	1234	842	1044	847	851.458	1.97551e-07	4.23632e-06
MRPL43	1834	809	754	793	931	765	473	705	1565	830	879	419	1231	851.697	1.98099e-07	4.24292e-06
TTI2	1237	586	620	445	1369	1976	766	905	825	698	1192	641	756	852.051	1.98913e-07	4.2547e-06
FARSA	751	605	1391	923	992	807	687	698	861	754	898	743	1288	852.145	1.9913e-07	4.2547e-06
ACTR6	890	429	1279	522	1352	691	739	731	1228	1178	683	1045	982	854.975	2.05755e-07	4.39093e-06
RBMXL1	669	915	1271	528	598	888	803	1006	1070	897	961	1220	661	855.296	2.06518e-07	4.4019e-06
MCM3AP	839	908	789	1174	784	725	895	1171	930	956	1241	572	502	856.346	2.09032e-07	4.45011e-06
NFYC	620	1343	1322	514	996	606	973	1176	1153	489	901	740	926	857.739	2.12411e-07	4.51662e-06
ATP6V1E1	589	629	1241	1369	1197	396	858	889	933	524	1506	1028	796	858.263	2.13693e-07	4.5384e-06
NOP14	949	812	1151	1116	900	893	912	600	992	799	533	947	793	858.741	2.1487e-07	4.55793e-06
TMEM258	895	836	1077	983	970	511	866	1268	687	598	1198	1126	601	861.323	2.21321e-07	4.68915e-06
PPP2CA	750	470	880	1130	1833	1048	1407	587	1482	1058	334	433	1144	861.63	2.22101e-07	4.70003e-06
GEMIN6	1573	613	760	636	1223	1794	776	499	754	953	902	574	1008	863.546	2.27015e-07	4.79828e-06
GTF2H4	719	721	1094	746	1014	1528	863	875	447	749	741	1269	960	864.04	2.28297e-07	4.8196e-06
ZNF492	1007	956	1216	1052	1042	1094	1000	840	670	331	959	689	876	864.822	2.30338e-07	4.85689e-06
SPATA5	1137	924	853	497	830	1275	909	774	1279	747	652	739	994	864.983	2.30762e-07	4.86004e-06
UBA3	930	929	1283	889	920	607	1119	602	711	692	764	1051	1072	867.253	2.36792e-07	4.9811e-06
POLR1E	1314	1718	1141	1041	952	1229	560	526	862	1256	223	664	1071	867.957	2.3869e-07	5.01505e-06
RIOK2	817	1390	490	768	1440	788	699	1196	972	964	950	510	866	868.26	2.39511e-07	5.02631e-06
BRF1	662	955	919	995	1242	461	1040	917	863	996	982	938	639	868.393	2.39872e-07	5.02792e-06
SEC61G	824	636	782	1156	749	1281	1156	852	414	685	1190	1519	699	868.691	2.40684e-07	5.03896e-06
ZNF207	786	903	943	487	836	1157	834	1629	842	703	955	566	1191	869.85	2.43861e-07	5.09943e-06
RBM19	836	910	1190	758	652	1084	645	1463	979	1072	592	807	725	871.126	2.47402e-07	5.16738e-06
TRAPPC5	769	756	1285	1458	842	817	1220	882	555	693	729	805	923	871.77	2.49204e-07	5.19362e-06
IPO11	1251	655	1238	866	555	1021	1038	565	1299	676	693	1194	792	871.785	2.49247e-07	5.19362e-06
PPP1R7	739	867	1367	1452	954	736	788	1435	603	1241	602	1095	339	872.122	2.50195e-07	5.20725e-06
NOP9	854	1830	335	355	2736	2279	521	697	881	1285	724	1035	481	873.252	2.53401e-07	5.26777e-06
TSG101	984	1125	1179	849	1445	806	1225	881	939	446	428	1503	464	874.179	2.56057e-07	5.31671e-06
URI1	902	584	896	745	932	859	781	660	3848	694	1238	584	626	874.672	2.5748e-07	5.33999e-06
GTF3C6	1195	734	724	1002	957	1207	504	723	1155	840	877	576	1354	875.567	2.60078e-07	5.38755e-06
RPAP2	590	1143	1237	617	955	598	1212	847	654	980	1494	628	987	876.081	2.61582e-07	5.41236e-06
GBF1	554	1141	1185	784	539	863	1049	714	1044	904	979	1289	744	876.905	2.64007e-07	5.45615e-06
RBM28	946	877	833	956	937	1088	762	1107	983	1026	727	629	742	881.635	2.78322e-07	5.74527e-06
VPS13D	1023	1026	736	614	1010	610	1116	696	1021	710	981	1294	943	882.516	2.81062e-07	5.79268e-06
PYROXD1	732	637	1410	1148	728	842	999	910	730	870	865	1592	536	882.584	2.81274e-07	5.79268e-06
CINP	1085	892	774	576	1047	1404	855	790	694	764	807	1393	781	883.36	2.83711e-07	5.8336e-06
URM1	714	751	738	1194	1714	810	1169	1627	446	1189	410	874	842	883.427	2.83921e-07	5.8336e-06
ANKRD20A2	653	1112	722	884	647	955	784	1090	2019	809	777	728	930	886.964	2.95261e-07	6.05954e-06
TELO2	1761	669	558	812	782	1608	1374	673	869	448	711	818	1506	887.41	2.96719e-07	6.0824e-06
EIF4E	691	754	1065	776	1001	705	627	902	1079	885	1093	1159	1044	889.127	3.0239e-07	6.19145e-06
TUBGCP3	629	767	1163	559	850	733	1016	930	901	1393	1181	1261	635	889.792	3.04614e-07	6.22978e-06
PRPF3	753	1427	932	523	747	809	967	1022	1273	750	787	1067	883	890.505	3.07012e-07	6.27155e-06
ATP5D	2341	659	506	1026	552	752	636	1045	989	878	808	1002	1439	891.148	3.09188e-07	6.30871e-06
RAD51	784	1583	1449	944	726	516	1081	577	1375	1211	614	963	577	891.7	3.11068e-07	6.33683e-06
WNK1	1035	762	951	946	905	385	475	813	681	1261	1295	1723	1233	891.763	3.11283e-07	6.33683e-06
TUBA1C	367	456	1811	1234	1244	556	481	1657	784	1121	889	1411	995	891.946	3.11909e-07	6.34228e-06
CDC73	563	682	1460	1305	1061	631	1145	227	1111	1317	899	1390	978	892.395	3.13451e-07	6.36631e-06
HARS2	1773	1134	605	835	995	1185	689	650	2004	494	1011	331	1337	895.329	3.23679e-07	6.56648e-06
NUP88	768	997	690	879	911	882	1459	896	1194	901	747	709	859	895.671	3.24892e-07	6.58354e-06
DDX24	1104	899	1149	883	935	837	1142	454	926	580	1109	1074	937	897.426	3.3117e-07	6.70306e-06
NRF1	790	927	1200	952	793	693	894	839	947	768	1833	579	924	897.724	3.32245e-07	6.71713e-06
SNIP1	886	1146	1076	627	884	747	966	1097	1175	696	812	701	1104	897.833	3.32642e-07	6.71747e-06
MRPS11	2088	1280	504	635	823	1141	688	534	2750	751	1528	238	1119	898.298	3.34327e-07	6.74378e-06
KIN	1350	792	1214	459	875	832	989	405	1210	909	996	988	1363	900.571	3.42688e-07	6.90456e-06
NRBP1	1535	813	598	817	572	970	787	879	551	1440	1261	1254	875	900.739	3.43314e-07	6.90928e-06
RBBP8	1044	914	1146	1249	697	963	1343	1160	834	855	435	678	872	902.075	3.48319e-07	7.00204e-06
NELFA	701	1011	649	1250	941	728	998	857	1195	1100	876	679	1007	902.949	3.51628e-07	7.06052e-06
RNPS1	1158	1022	432	1302	1291	880	1004	1155	893	1016	349	753	1301	904.71	3.58381e-07	7.18796e-06
MRPL4	1910	954	752	701	1093	559	955	1096	2040	613	924	374	1037	905.536	3.61589e-07	7.24408e-06
VPS41	779	1118	588	1044	1270	946	905	580	895	745	707	1246	1420	907.022	3.67421e-07	7.35258e-06
PFDN1	296	1237	1030	2006	1538	432	823	419	1357	1025	1178	1007	1049	911.549	3.85696e-07	7.70955e-06
TWISTNB	632	1262	1247	540	600	993	1080	1209	948	873	980	880	1010	911.823	3.86831e-07	7.7235e-06
PSMD12	835	1073	688	676	527	748	943	955	1183	1052	743	1778	1255	912.756	3.90705e-07	7.79205e-06
ZNRD1	971	1808	1027	558	671	1041	541	798	1013	818	1111	703	1560	913.005	3.91744e-07	7.80397e-06
PREB	715	722	1475	1014	828	1403	623	1020	726	948	1333	1366	433	913.686	3.94601e-07	7.84458e-06
ATR	828	393	1138	1786	743	912	937	835	747	1055	1205	979	949	913.703	3.94671e-07	7.84458e-06
NUDC	638	982	795	1043	717	1276	885	1322	878	682	818	1061	1126	917.262	4.099e-07	8.13812e-06
ATP5I	4341	772	349	691	1045	727	677	528	2188	1151	518	668	1717	917.907	4.12714e-07	8.1848e-06
COX7C	1396	1303	615	974	885	900	780	668	1701	582	1623	339	1359	919.258	4.18663e-07	8.29348e-06
CSTF3	957	1005	1004	548	797	1136	1187	1304	1284	740	1124	1476	296	921.608	4.29191e-07	8.4925e-06
TSPYL5	820	600	1228	1036	835	951	682	1484	813	923	833	1010	1116	923.312	4.36973e-07	8.63681e-06
PI4KA	991	779	1028	961	925	797	1180	973	1036	759	1158	904	672	923.842	4.39417e-07	8.67541e-06
SART1	1075	1380	929	607	1041	573	1263	1273	867	910	853	1152	576	924.078	4.4051e-07	8.68729e-06
ACTR10	491	1021	985	1466	1319	505	1326	467	809	1200	1001	1421	893	926.023	4.49604e-07	8.85674e-06
TPR	778	1000	1219	671	571	998	1257	907	706	762	914	1052	1725	926.161	4.50256e-07	8.85971e-06
EFTUD1	529	794	1506	1284	665	574	795	646	1041	1753	1422	1478	606	926.383	4.51305e-07	8.87049e-06
PLRG1	1054	820	713	1285	953	799	870	1250	935	1097	618	1301	686	926.555	4.52118e-07	8.87659e-06
HIRA	771	1062	1568	1528	481	1073	790	1388	301	787	920	698	2205	926.83	4.53426e-07	8.89238e-06
PPIL4	999	881	987	978	1074	1112	1179	1243	997	1015	851	586	510	928.777	4.62763e-07	9.06543e-06
GNB1L	1765	561	683	1512	917	1871	868	1390	492	911	843	714	680	929.818	4.67825e-07	9.15445e-06
TIMM13	1319	907	1023	685	1416	851	735	843	686	600	1425	687	1575	931.447	4.75838e-07	9.30095e-06
MRPL39	4375	918	892	532	1110	676	543	432	1810	1145	1621	362	983	932.128	4.79225e-07	9.3568e-06
NUBP2	1293	673	857	969	1154	704	820	1376	673	854	1513	462	1530	933.217	4.84687e-07	9.45301e-06
TARS2	1674	895	661	1181	1056	1162	507	592	1649	556	1486	544	1356	937.629	5.07371e-07	9.88209e-06
MRPL49	1964	1135	566	577	1616	677	713	763	1866	785	805	822	1032	937.712	5.07807e-07	9.88209e-06
CCT6A	679	568	988	1847	837	1338	1143	652	1008	1099	840	1369	602	940.498	5.22619e-07	1.01592e-05
GTF2A1	806	1032	959	973	1006	729	1153	582	957	773	1176	1447	955	941.889	5.3015e-07	1.02942e-05
RPN2	1051	920	855	632	1144	1128	835	891	1108	664	725	1470	1174	942.291	5.32346e-07	1.03255e-05
GRWD1	942	700	898	831	812	1372	1047	992	1112	865	968	830	1054	942.609	5.34089e-07	1.0348e-05
CMPK1	1533	815	740	1113	807	518	648	1292	914	869	1104	1146	1287	942.919	5.35791e-07	1.03696e-05
SPCS3	1361	1041	867	869	945	547	1152	1334	1308	652	974	1395	475	943.068	5.36611e-07	1.03741e-05
TERF2	1291	876	953	909	667	791	1333	1451	920	645	872	859	1063	943.94	5.41436e-07	1.04559e-05
FIP1L1	1240	1138	771	991	824	942	1033	586	1423	976	1260	1063	516	946.049	5.53257e-07	1.06725e-05
NHP2	1129	688	1056	437	1367	1434	634	935	822	906	1136	1163	1189	946.201	5.5412e-07	1.06775e-05
FGFR1OP	1990	909	203	901	519	1787	721	1786	856	834	1409	966	1305	948.231	5.65727e-07	1.08893e-05
DDX51	998	1100	1659	307	1004	1194	939	1623	843	992	651	1100	828	949.019	5.70288e-07	1.09652e-05
POLR3E	863	1043	731	1042	1189	1046	1297	1126	905	769	949	929	689	951.843	5.86906e-07	1.12724e-05
STX5	686	965	844	809	1286	815	957	1167	790	1041	1017	1055	1141	952.705	5.92064e-07	1.13591e-05
GMPPB	1537	1211	941	1380	740	664	960	689	578	661	863	2095	985	952.954	5.93562e-07	1.1367e-05
TRAIP	950	580	1386	602	834	1116	1218	1159	1570	1064	721	1018	722	952.988	5.93762e-07	1.1367e-05
EIF4G2	486	1228	889	850	790	570	851	1419	1050	972	1617	789	1687	953.527	5.97015e-07	1.1417e-05
MPHOSPH10	815	1142	852	1086	1070	921	876	894	1005	984	1481	867	647	954.522	6.03063e-07	1.15201e-05
DDX23	947	930	1487	965	1040	953	898	921	978	1040	682	1053	736	955.974	6.11978e-07	1.16778e-05
DDX11	783	1348	1299	823	1222	1318	1549	919	1034	861	393	721	862	956.715	6.16575e-07	1.17488e-05
PAF1	935	990	1206	895	929	696	1451	943	1185	1156	404	1087	1059	956.788	6.1703e-07	1.17488e-05
MRPL12	1723	932	431	729	1052	1416	757	863	1734	775	1180	611	1214	958.651	6.28723e-07	1.19586e-05
TAF8	1086	1402	785	589	906	1131	1051	690	1505	683	758	1273	1149	960.996	6.43721e-07	1.22307e-05
ZNF131	610	530	666	1105	1201	1018	911	1010	771	1048	1094	1497	1706	961.988	6.5016e-07	1.23398e-05
CYC1	2645	1081	569	647	546	1306	542	512	2305	725	1394	788	1613	963.506	6.60117e-07	1.25153e-05
MAD2L1	1047	455	1172	1196	893	930	906	605	820	1433	1716	1635	618	963.815	6.62164e-07	1.25407e-05
MED18	896	849	1414	1117	664	901	1250	1278	892	812	1122	1283	519	964.061	6.63795e-07	1.25581e-05
PPP1R11	699	1051	822	912	1091	583	891	1621	1056	1486	897	674	1300	964.372	6.6586e-07	1.25837e-05
INTS7	625	1572	1513	919	712	960	1462	638	1250	660	977	976	928	965.769	6.75216e-07	1.27469e-05
RPL34	1072	988	619	1237	1136	775	952	1123	942	1148	666	1097	1062	966.309	6.78861e-07	1.2802e-05
RCL1	1453	551	1395	480	1114	1215	822	514	1049	811	1355	1316	1385	966.73	6.81721e-07	1.28422e-05
DCTN3	800	1225	952	1065	1097	968	1173	755	831	731	1469	897	904	970.345	7.06669e-07	1.3298e-05
PSMB1	1011	1196	715	1345	853	735	904	1207	750	1706	516	1179	1105	971.23	7.12899e-07	1.3401e-05
RPL6	990	1441	1159	765	968	1366	950	892	1384	784	628	869	829	972.479	7.21771e-07	1.35533e-05
DGCR14	355	635	1016	1474	1482	1049	1460	1187	757	752	1073	1089	1155	972.806	7.24111e-07	1.35828e-05
ELAC2	1256	1058	1019	928	679	749	1276	1593	804	969	954	746	973	973.022	7.25657e-07	1.35974e-05
SRFBP1	1228	1198	909	681	1701	1483	883	759	827	796	895	1017	763	973.351	7.28018e-07	1.36272e-05
C7orf55.LUC7L2	850	1609	1045	683	1309	878	1215	1143	1078	973	835	1042	497	973.645	7.30142e-07	1.36525e-05
ATP5B	2838	790	934	465	1246	957	563	709	1788	803	1121	819	1187	975.585	7.44254e-07	1.39017e-05
ZC3H18	986	879	684	1210	1054	1167	1065	912	1203	1032	564	1081	1134	976.653	7.52128e-07	1.40339e-05
LARS	770	736	1497	1385	868	992	831	770	1017	1135	844	1319	891	977.228	7.5639e-07	1.40985e-05
NUP160	853	1131	950	977	682	1045	1198	1453	680	908	500	1548	1431	979.079	7.70273e-07	1.43422e-05
CENPA	1142	889	977	771	820	795	926	1226	1144	946	1184	784	1364	980.635	7.82122e-07	1.45475e-05
TLN1	522	944	1564	1477	567	962	1174	1943	622	1046	911	1625	570	980.832	7.83625e-07	1.45601e-05
TTK	1001	807	1383	1371	746	577	1025	655	1087	1743	1134	1720	492	983.433	8.03813e-07	1.49195e-05
EXOSC7	961	1148	802	1180	1094	801	1434	944	1029	659	1216	901	885	984.324	8.10834e-07	1.5034e-05
JAZF1	907	703	1090	1220	901	903	1070	1449	1061	1191	477	1351	939	984.653	8.13437e-07	1.50568e-05
SHFM1	619	1184	1654	1217	1364	639	1504	888	1187	1134	738	729	658	984.694	8.13766e-07	1.50568e-05
VPS51	1030	978	800	878	1096	1374	1340	1510	645	1084	909	816	762	987.755	8.38361e-07	1.54957e-05
METTL3	1525	1027	1226	1154	753	1130	987	1189	652	579	941	1242	887	988.986	8.48437e-07	1.56635e-05
CTNNBL1	978	1306	587	1097	1228	1459	515	1348	1002	1011	624	848	1581	989.08	8.49214e-07	1.56635e-05
U2SURP	988	1379	758	1126	1063	753	1171	1300	1467	1019	1066	556	694	989.456	8.52313e-07	1.57042e-05
NDUFAB1	1386	917	1463	508	887	562	1034	2145	1081	947	1257	1066	612	989.932	8.56252e-07	1.57604e-05
TTF2	1097	1214	417	1011	1386	958	1495	756	1146	892	845	882	1399	991.762	8.71549e-07	1.60192e-05
HMGCS1	1776	624	1145	6453	864	754	725	334	821	1584	547	1792	546	991.847	8.72265e-07	1.60192e-05
MSTO1	395	1183	960	713	1419	1872	974	1496	1448	867	971	515	1159	991.994	8.73508e-07	1.60192e-05
DOHH	933	730	786	1579	876	1081	935	1540	1096	1074	893	750	992	992.045	8.7394e-07	1.60192e-05
ATF4	578	539	1002	1153	1135	415	1571	1719	1268	1385	701	1222	1316	992.47	8.77528e-07	1.60683e-05
HJURP	1326	670	903	937	769	862	1204	1141	1066	1221	858	1065	1132	993.74	8.88353e-07	1.62497e-05
CTU2	954	1126	806	1038	1567	928	1498	1356	658	1522	719	686	707	994.193	8.9224e-07	1.63039e-05
POLR3C	819	1514	1438	1245	1157	913	1157	724	811	918	987	865	811	1000.96	9.52125e-07	1.73802e-05
NUBP1	943	1068	835	1580	978	781	1056	1070	1020	783	773	1324	1089	1001.58	9.57772e-07	1.74653e-05
TPT1	1372	805	862	987	1231	1201	1565	1021	1306	456	1345	872	665	1002.36	9.64877e-07	1.75767e-05
PTPMT1	1508	1151	765	694	1464	1469	1069	1312	819	450	558	620	2945	1003.3	9.7357e-07	1.77168e-05
EIF4G1	983	835	970	1023	1234	1140	727	744	1098	1238	1036	1177	1039	1005.02	9.89711e-07	1.7992e-05
SPCS2	1254	897	1015	714	1236	742	982	1229	1158	1095	1038	1026	881	1005.47	9.93898e-07	1.80495e-05
DDX18	804	1024	1294	1460	961	910	1012	989	727	982	1057	1266	870	1009.55	1.03313e-06	1.8732e-05
CCDC86	1157	1322	1404	1295	1326	762	1618	1085	925	798	462	967	696	1009.6	1.0336e-06	1.8732e-05
VPS18	797	1157	313	1559	975	612	1014	1046	1572	936	1514	1098	1637	1010.15	1.039e-06	1.88107e-05
RPF2	1036	604	2381	2128	684	1211	805	503	584	1988	643	1086	1326	1010.34	1.04093e-06	1.88262e-05
MCM3	628	975	729	859	1107	1396	997	1447	1099	651	2401	730	1081	1011.4	1.05136e-06	1.89954e-05
FDXR	2027	738	645	543	3247	1302	513	599	1170	1228	1221	423	2303	1011.69	1.05428e-06	1.90286e-05
POLD2	1233	1084	1152	1496	1086	1052	1578	662	1031	1483	825	446	784	1014.93	1.08694e-06	1.95981e-05
MRPS6	3626	1053	560	994	1226	947	441	312	2204	1162	2242	438	1432	1015.59	1.09365e-06	1.9699e-05
RGPD6	873	1361	768	1029	1173	1019	1130	1140	1118	1087	1003	986	706	1015.85	1.09628e-06	1.97263e-05
ARPC4	1154	1275	841	1899	819	890	1008	1319	738	974	659	2033	573	1017.73	1.1158e-06	2.00572e-05
MAT2A	2469	1506	1260	1228	806	1083	925	951	752	995	398	1195	810	1018.77	1.12672e-06	2.0233e-05
UQCRH	796	623	1865	1190	631	823	970	1256	1016	1069	1145	1015	1452	1018.94	1.12853e-06	2.02448e-05
LSM4	825	743	1521	1262	1140	625	804	1548	691	1152	1776	1082	804	1019.37	1.13306e-06	2.02865e-05
SMG5	840	1503	1276	933	1160	596	1057	1397	1424	927	1068	875	678	1019.38	1.13315e-06	2.02865e-05
DDX20	979	710	1074	513	764	1254	1109	1462	949	800	1818	1526	1031	1019.89	1.13861e-06	2.03637e-05
UTP18	1042	1003	1068	837	1348	881	1043	884	991	1282	962	1155	921	1022.18	1.16318e-06	2.07821e-05
ZNF559	765	695	1101	1377	980	908	814	1726	1208	933	1285	829	1111	1023.01	1.17228e-06	2.09235e-05
ATL2	1034	2339	491	2039	203	833	1450	824	526	1776	1071	1624	1707	1023.75	1.18034e-06	2.10459e-05
CCNK	678	749	1343	1673	1009	608	980	613	762	1503	2212	1123	1161	1025.59	1.20072e-06	2.13878e-05
TSEN54	1202	861	1046	1008	1281	884	1238	915	1109	1070	1171	1263	572	1026.51	1.21096e-06	2.15485e-05
DCTN2	698	1209	1041	1817	962	1032	1288	1188	824	1246	549	1138	909	1027	1.21645e-06	2.16244e-05
PPP2R4	992	1529	883	790	944	904	601	1024	1411	975	933	1364	1459	1027.31	1.21995e-06	2.16497e-05
EIF2B4	1096	1052	918	734	999	940	1177	1224	1247	966	1142	1071	917	1027.34	1.22032e-06	2.16497e-05
VMP1	1139	611	1220	1134	771	1773	1018	861	783	997	983	1409	1158	1028.69	1.23563e-06	2.18993e-05
PGD	1906	791	2936	1546	574	1240	397	855	721	915	1015	997	1319	1029.31	1.2428e-06	2.20044e-05
AARS2	1459	1223	509	1061	1581	2000	632	486	1781	1283	862	654	1268	1033.19	1.28799e-06	2.27816e-05
HSD17B12	1488	680	523	248	1397	1457	918	1414	1176	1444	972	1209	2218	1033.5	1.29172e-06	2.28247e-05
CEP131	706	1245	976	1149	1210	902	1302	1281	1179	772	611	1202	1291	1034.21	1.30014e-06	2.29505e-05
GTF2E2	537	485	1625	1739	1487	721	1408	939	731	1169	1311	1410	956	1035.58	1.31664e-06	2.32186e-05
DNAJA3	1530	948	1034	1475	1163	1050	1058	860	1173	649	1278	838	789	1035.87	1.32011e-06	2.32566e-05
RAD51D	1121	1302	1108	781	1560	1200	1501	1009	1778	887	260	737	1490	1037.43	1.33914e-06	2.35684e-05
DNAJC11	2882	830	703	1068	2320	1521	1140	250	616	794	831	1077	2070	1038.62	1.35382e-06	2.37818e-05
MOCS3	1040	1220	719	755	1296	1253	1625	1138	740	1632	456	1290	1114	1038.63	1.35396e-06	2.37818e-05
SRP68	1125	748	1248	1172	977	1114	1273	1029	653	1114	826	1579	1028	1042.2	1.39875e-06	2.45442e-05
EWSR1	1025	1392	579	1321	927	918	1221	908	1421	860	995	1191	1180	1044.42	1.42725e-06	2.50194e-05
MVD	2499	1023	821	2173	617	984	754	1200	646	1222	468	1669	1151	1045.27	1.43827e-06	2.51876e-05
NPAT	1088	1510	1514	486	1773	1182	452	998	1114	1210	1289	1137	790	1045.51	1.44145e-06	2.52183e-05
FAM86B1	917	1533	808	661	1365	1493	1024	1079	1376	845	1076	726	1213	1049.01	1.48779e-06	2.60033e-05
POLR3D	916	589	603	1145	1864	783	819	1234	911	1051	1960	1529	1201	1050.34	1.50574e-06	2.62909e-05
ABCF1	1049	1265	1312	949	742	768	1128	952	1010	1388	1557	839	1043	1051.93	1.5275e-06	2.66445e-05
CHCHD1	1187	1028	1039	1107	1148	856	1146	1069	1387	722	1131	868	1169	1052.37	1.53359e-06	2.67244e-05
CENPT	898	898	1567	805	1127	764	1148	1037	1168	1179	1275	936	1156	1053.99	1.55602e-06	2.70886e-05
TSEN2	1138	1213	2093	2226	511	652	1184	1437	764	1049	937	952	765	1054.51	1.56341e-06	2.71904e-05
EIF2B5	912	919	1154	921	1184	876	1076	1239	1381	1132	1099	1200	788	1054.81	1.56755e-06	2.72182e-05
HYPK	2497	1552	781	328	956	1649	1170	1132	1026	1227	704	1092	998	1054.85	1.56809e-06	2.72182e-05
GOSR2	1022	1174	1354	1110	972	895	1262	1532	770	1024	873	1428	682	1056.1	1.58585e-06	2.74995e-05
SUGP1	661	878	1352	1737	993	649	1061	1263	884	1795	1253	1120	808	1059.42	1.63357e-06	2.82992e-05
VPS33A	1002	912	744	1598	1038	413	972	1057	1404	1269	1089	1270	1819	1060.45	1.64871e-06	2.85336e-05
RAD17	857	606	1960	1163	696	1447	764	1033	1107	1363	1101	1174	1196	1062.33	1.67654e-06	2.89867e-05
MYBBP1A	1387	976	915	1101	755	1153	1185	971	953	938	1774	812	1283	1064.61	1.7108e-06	2.95501e-05
MEPCE	1032	1006	1167	1221	1330	1067	1147	1181	1106	1042	1148	755	797	1064.87	1.71476e-06	2.95897e-05
MIS12	758	557	1457	1988	986	1315	1318	746	866	1176	1373	1117	932	1065.07	1.7178e-06	2.96132e-05
ZC3H8	525	1108	1577	1216	1426	932	1420	1231	888	1059	917	1397	728	1065.19	1.71961e-06	2.96155e-05
THOC5	1232	887	1024	916	930	1181	961	962	767	1103	2195	1030	1147	1065.57	1.72542e-06	2.96866e-05
FBXO5	640	1451	1695	1641	654	740	1514	1440	1373	1073	864	1008	662	1066.7	1.7427e-06	2.99547e-05
NUP155	526	951	887	802	863	1536	1778	900	1212	1123	1327	1475	1188	1069.28	1.783e-06	3.06177e-05
ATP5E	3513	1122	669	1197	1019	1053	1211	495	1304	1128	800	797	1269	1070.22	1.79777e-06	3.08414e-05
RARS2	2395	884	488	1367	1161	785	938	807	2478	707	1369	598	1738	1070.65	1.80458e-06	3.09281e-05
PPP1R15B	1872	1139	288	1028	1220	1192	1223	1894	2000	646	1490	1000	610	1072.93	1.84123e-06	3.15257e-05
SNAPC4	572	845	1243	1143	1165	1219	1259	1873	781	742	1310	1279	1129	1073.71	1.85393e-06	3.17032e-05
UBE2L3	905	977	954	1430	1078	1077	1158	1676	1015	842	1288	751	1123	1073.79	1.85519e-06	3.17032e-05
PRPF40A	866	858	1155	1259	1179	1031	661	1460	1266	1038	1372	1215	913	1074.17	1.86143e-06	3.17793e-05
TOMM20	1427	1061	982	1067	1357	1125	1032	765	1040	1005	838	852	1805	1075.48	1.88293e-06	3.21152e-05
VARS2	2472	1087	913	985	1225	871	483	354	1890	1172	1319	943	2124	1075.62	1.88526e-06	3.21164e-05
CBWD2	953	1543	1301	826	1170	1113	914	1064	1362	993	662	1080	1336	1075.8	1.88812e-06	3.21164e-05
RRP1	1172	694	1617	1335	869	1334	846	987	836	1551	1060	887	1248	1075.82	1.88845e-06	3.21164e-05
OSTC	1194	1050	849	1306	967	1648	968	647	1425	825	1009	1358	1164	1076.32	1.89672e-06	3.2226e-05
CCAR1	1915	1655	384	953	694	2390	1759	1808	985	1080	426	613	1534	1076.5	1.89972e-06	3.2246e-05
ERCC2	970	938	1007	1076	1264	1106	1006	926	1477	977	1164	775	1565	1076.76	1.90418e-06	3.22611e-05
NCAPH2	1880	904	1233	1582	1180	1179	2150	1371	896	951	575	499	787	1076.77	1.90426e-06	3.22611e-05
NUP98	545	1625	1014	1326	1122	854	1791	965	812	1028	1276	1501	841	1077.89	1.92305e-06	3.25481e-05
AKIRIN2	1190	1240	1461	853	1098	790	1278	1665	1082	1337	645	1565	549	1080.05	1.95953e-06	3.31339e-05
GTF2F2	764	1117	1162	1277	1349	1104	1399	914	1037	767	990	1530	938	1080.17	1.96164e-06	3.31378e-05
CHMP4B	1567	426	1307	1084	2895	1606	1742	1512	1097	518	903	700	656	1080.29	1.96364e-06	3.31399e-05
UBAP1	1039	1206	1467	993	1186	651	1205	851	897	1130	1371	1946	723	1083.18	2.01374e-06	3.39482e-05
ZNHIT3	2017	946	1109	575	2262	2359	772	817	780	848	766	949	1438	1083.35	2.01671e-06	3.39482e-05
TMEM199	1357	1129	1115	1202	1013	1154	1030	1257	786	831	1023	1119	1219	1083.38	2.0173e-06	3.39482e-05
NDNL2	925	1509	843	481	1438	1065	1587	878	1479	1312	1157	850	1259	1085.4	2.05287e-06	3.4514e-05
TGS1	1633	1382	1066	1212	1428	1087	1576	100	1038	856	1909	1213	1997	1086.23	2.0677e-06	3.47302e-05
SNUPN	1067	949	1978	1618	1020	821	1336	942	988	877	1149	1048	848	1088.79	2.11396e-06	3.54735e-05
RRP7A	1391	1066	1071	845	1615	1304	1248	1491	1209	753	1119	538	1052	1089.07	2.11907e-06	3.55256e-05
COA7	3283	1099	424	804	1169	1259	517	559	2697	1105	1636	667	1812	1090.46	2.1447e-06	3.59212e-05
GGTLC2	924	1088	990	712	1504	1367	1372	1783	1152	805	1258	1116	670	1091.17	2.15781e-06	3.61066e-05
PTCD3	2089	1013	871	1653	1353	695	830	780	1870	714	1497	655	1295	1092.13	2.1757e-06	3.63714e-05
ZNF574	1529	1448	730	347	1023	1899	765	1336	1767	1513	1120	366	2595	1092.72	2.18674e-06	3.65214e-05
MRPL38	1749	1166	631	1047	1408	1209	1196	430	1785	912	1655	823	1265	1096.4	2.25696e-06	3.76586e-05
CCDC174	996	1367	1892	1263	973	830	1396	959	1220	1036	798	1128	846	1098.35	2.29492e-06	3.82558e-05
RPE	1159	773	1639	1479	860	1286	508	1061	1621	1275	699	1399	1302	1098.87	2.30515e-06	3.83903e-05
PHAX	844	1175	1904	1353	1139	694	1149	796	1520	804	1483	1490	687	1099.37	2.31482e-06	3.85149e-05
RPS7	1258	1205	1217	1007	894	852	1214	1400	882	837	2331	1581	533	1100.86	2.34447e-06	3.89715e-05
AK6	1101	1202	908	832	1479	2123	657	1087	756	1067	1299	1103	1357	1101.55	2.35836e-06	3.91657e-05
ISCA2	2732	1446	532	1103	1467	917	681	358	2419	761	1526	906	1823	1101.82	2.36382e-06	3.92194e-05
SMNDC1	1128	1350	1348	735	1028	758	1083	1430	912	919	1106	1697	1247	1102.88	2.38513e-06	3.95358e-05
XRCC3	1064	1621	1275	1160	1198	1466	1362	928	1795	920	636	493	1220	1103.01	2.38776e-06	3.95424e-05
MRPL15	3716	1070	737	598	1447	887	558	721	1942	1096	1796	508	2041	1103.23	2.39227e-06	3.958e-05
WDR70	945	786	1335	1935	1034	1033	996	1291	1068	1013	1597	889	896	1104.18	2.41164e-06	3.98631e-05
HNRNPL	1219	826	1231	1199	1026	1280	1241	964	1018	1510	1008	1125	899	1104.93	2.42708e-06	4.00809e-05
BCLAF1	1033	1809	1436	842	789	949	810	1705	1198	1512	975	803	1107	1105.14	2.43139e-06	4.01146e-05
LTV1	834	771	1192	1612	1227	812	1202	1691	998	1192	820	1467	1053	1107.48	2.4801e-06	4.08801e-05
SMARCB1	852	1104	408	533	1395	1605	1203	1792	3072	506	627	4221	933	1107.92	2.48915e-06	4.0991e-05
TAF2	648	819	2596	1760	1103	804	933	950	1055	1387	776	1323	1329	1108.27	2.49661e-06	4.10755e-05
CCNB1	791	2514	1194	1325	715	889	1274	1109	1593	1126	1413	766	703	1109.4	2.52058e-06	4.14314e-05
ANAPC5	997	1371	1492	754	1335	1289	1409	1065	1207	868	1870	837	598	1110.23	2.53825e-06	4.16829e-05
NUP214	720	1159	1105	990	1245	690	1189	1536	1196	924	1414	1287	1373	1111.56	2.56678e-06	4.21124e-05
SPDL1	789	1001	1244	1588	1051	1103	1277	1364	962	1471	839	1661	643	1112.42	2.58552e-06	4.23805e-05
PSMG2	1682	844	1401	1161	650	1287	1825	880	605	1827	538	1113	1950	1112.61	2.58975e-06	4.24105e-05
GFER	1741	638	805	1251	1017	1282	942	1490	976	1009	1385	1210	1211	1114.46	2.63022e-06	4.30332e-05
PPIE	995	896	1169	1092	1116	1267	908	1367	677	1267	1488	1633	1000	1115.96	2.66344e-06	4.35365e-05
ACTB	687	1677	1675	1078	1458	717	1108	799	848	1171	1727	2493	512	1117.01	2.68695e-06	4.38802e-05
CUL2	969	3229	1478	868	1021	658	1001	784	1060	1215	824	1509	1266	1118.55	2.72185e-06	4.44091e-05
ATP5J2	1107	1181	1302	1278	1037	1002	994	1092	1522	990	739	1090	1461	1119.75	2.74922e-06	4.48143e-05
GNL3	1217	966	996	1402	1117	1525	808	849	1163	1045	1418	1079	1226	1120.19	2.75941e-06	4.4939e-05
EXOSC3	1110	1309	1464	1313	2174	662	1256	844	1120	1116	742	1009	1102	1120.6	2.7689e-06	4.50361e-05
NCAPD2	1038	1098	1321	1075	1256	885	1316	1320	1140	700	2285	1223	631	1120.67	2.77047e-06	4.50361e-05
CDC40	1446	1528	920	1887	1036	891	1093	1063	860	1165	890	1020	1215	1123.54	2.83732e-06	4.60804e-05
DIS3	1253	1243	1353	1106	1172	1512	1300	837	974	802	1085	1188	1015	1124.42	2.85821e-06	4.6377e-05
VWA9	885	1465	1339	1338	663	1538	1208	1459	541	1226	1156	1317	1096	1124.93	2.87044e-06	4.65327e-05
TTC1	1015	1273	1419	852	1258	1004	1353	1149	1361	989	1088	1449	718	1125.93	2.89413e-06	4.68738e-05
FAM25G	1175	874	1082	948	1095	1249	984	1502	775	960	1268	1614	1457	1126.85	2.9165e-06	4.71927e-05
MRPL16	3093	1044	659	564	1343	980	1059	758	1789	935	1924	815	1427	1127.26	2.92634e-06	4.73087e-05
LRPPRC	3289	1153	546	803	1280	1091	944	760	2123	937	2965	381	1270	1127.41	2.92994e-06	4.73236e-05
MRPL53	1851	1149	899	646	1391	1305	1192	786	1834	862	1077	835	1607	1128.23	2.94993e-06	4.76029e-05
POP1	1176	1525	1417	1102	1371	763	1134	826	1102	1498	713	1252	1202	1129.33	2.97683e-06	4.79933e-05
SRCAP	1507	1123	1012	841	1511	1102	1666	941	1293	816	1020	1244	990	1131.5	3.03065e-06	4.88164e-05
SRSF10	663	1438	1515	1510	1452	816	1653	1244	808	1255	1300	1069	674	1132.61	3.05841e-06	4.92187e-05
DSN1	809	886	1581	1209	871	1175	1794	1288	1046	1000	1079	1426	975	1133.25	3.07443e-06	4.94314e-05
PPARGC1B	1223	873	969	964	1303	1144	1029	1358	1065	1341	1029	1226	1362	1133.48	3.0804e-06	4.94824e-05
FAF2	1754	1156	981	963	713	761	993	1115	1599	929	1536	1675	1177	1134.82	3.11434e-06	4.99821e-05
MRPL41	2886	1331	545	899	1366	1015	628	856	2337	914	1867	475	1952	1134.99	3.11884e-06	5.0009e-05
MED9	941	1277	1274	1135	841	1068	945	1523	898	913	3136	853	1082	1137.37	3.18036e-06	5.09492e-05
MRPL18	2922	1321	699	814	1586	861	486	1280	2372	843	1721	594	1411	1138.21	3.20209e-06	5.12234e-05
KAT5	830	1271	1710	1124	1436	1043	1456	781	1372	1022	1421	1134	690	1138.25	3.20328e-06	5.12234e-05
NSMCE1	1234	829	1257	1096	1414	1611	1201	1114	846	893	956	1147	1522	1138.77	3.21676e-06	5.13926e-05
EEF1B2	909	1482	1782	1247	1214	872	1725	1190	1822	882	434	1299	961	1142.7	3.32155e-06	5.30189e-05
UTP23	805	854	1025	1368	1556	1290	1411	991	1431	1216	827	1076	1365	1143.54	3.34457e-06	5.3338e-05
NUP62	1239	985	1098	824	775	1246	1553	1095	1561	1281	1264	1186	1055	1143.79	3.35114e-06	5.33945e-05
WRB	7843	913	482	658	1158	1734	969	1128	435	1336	3288	652	940	1145.35	3.39413e-06	5.40309e-05
ELP2	1123	641	897	1257	1742	1012	1405	1255	1074	1645	1251	1268	827	1145.51	3.39831e-06	5.40487e-05
PTK2	562	1289	930	1768	808	450	1782	2783	628	2253	1162	3013	551	1145.73	3.40453e-06	5.40989e-05
FARS2	3562	1077	854	1089	1204	996	751	532	2096	1223	1194	473	2472	1149.49	3.50972e-06	5.57204e-05
RBAK.RBAKDN	1345	1601	1357	1159	1415	737	1027	1279	1390	1353	698	920	1097	1149.9	3.52152e-06	5.58575e-05
MRPS24	3930	1194	412	999	1577	805	843	743	2135	888	3241	436	1498	1150.15	3.52841e-06	5.59165e-05
MFN2	4461	777	902	1607	1287	1163	722	1306	580	1167	883	1114	1333	1152	3.5816e-06	5.67087e-05
CEBPZ	955	993	1103	2004	1373	1293	1090	985	1052	1429	1028	1144	906	1153.48	3.62464e-06	5.73387e-05
FAM86A	1027	1074	885	1403	1011	1264	1543	1940	1235	1120	1140	924	852	1154.91	3.66653e-06	5.79495e-05
RARS	1057	543	1671	2137	1113	1011	1107	1053	994	1367	1442	1336	935	1155.95	3.69723e-06	5.83825e-05
TMED2	709	646	963	1328	2122	1190	1357	1242	1139	827	1456	2977	649	1156.3	3.70754e-06	5.84513e-05
PSMG1	3496	1136	1454	603	529	855	1656	958	596	2545	892	1139	1716	1156.32	3.7082e-06	5.84513e-05
RTFDC1	1163	709	1807	1175	1880	1138	1217	1265	840	1415	794	1136	1091	1158.15	3.76309e-06	5.92636e-05
USP8	1220	2021	1358	1173	761	926	1572	948	1305	967	586	2115	1077	1160.8	3.84352e-06	6.04765e-05
NOL8	967	1777	1116	1493	1424	873	1554	1153	1257	970	750	1365	895	1163.05	3.91307e-06	6.1516e-05
EMC1	1875	1527	1055	900	1049	1210	1330	2026	458	1488	606	1379	1358	1163.88	3.93901e-06	6.18687e-05
TTC4	1969	552	1795	1626	939	1488	1479	960	1094	983	598	1122	1588	1164.12	3.94678e-06	6.19357e-05
RPS5	776	968	1488	1819	982	995	1519	1165	1244	1017	760	1473	1460	1164.85	3.96956e-06	6.22226e-05
GJA3	1046	1054	1211	1183	987	1054	1084	1723	1071	1352	1097	1104	1352	1164.93	3.97211e-06	6.22226e-05
TOE1	1639	630	1690	1619	2327	1234	861	1596	358	945	1410	1107	1243	1165.44	3.98818e-06	6.2419e-05
MRPL14	2174	1376	693	472	1237	1100	946	853	2060	1711	1941	884	1131	1165.82	4.00036e-06	6.25544e-05
MED7	865	1284	1872	1151	1305	831	1017	1434	702	1783	1326	1547	761	1166.39	4.01837e-06	6.27708e-05
DENR	1098	838	1148	1279	709	1146	1200	1498	1264	1003	1718	1445	1192	1166.48	4.02131e-06	6.27708e-05
HAUS3	837	971	1915	1157	1195	1108	807	1269	1080	1703	828	1926	1038	1166.85	4.03329e-06	6.29023e-05
MRPS16	3338	1075	817	625	1393	1115	511	937	2014	981	2159	873	1467	1166.98	4.03724e-06	6.29084e-05
EMC7	1255	2114	860	1473	826	1027	1642	1982	789	943	443	1607	1559	1169.57	4.12099e-06	6.41441e-05
NDUFB4	2143	1591	869	1119	1018	945	877	1308	2637	743	1342	513	1554	1169.65	4.12381e-06	6.41441e-05
POTEG	911	931	1118	1360	886	1730	1231	1515	1119	881	1232	1041	1660	1170.45	4.14975e-06	6.44908e-05
WDR92	897	827	2017	1138	1843	1270	1139	809	973	1253	2861	945	641	1170.71	4.15822e-06	6.45656e-05
C14orf166	1140	1199	1156	1001	1639	1669	1234	497	1316	1008	1200	1760	1047	1170.99	4.1675e-06	6.46496e-05
CTR9	864	1549	1267	1049	1129	769	1698	1148	1470	1398	936	1604	839	1171.09	4.17094e-06	6.46496e-05
ADSL	1668	679	2244	1984	976	1336	596	649	557	1427	1434	1472	1840	1171.77	4.1932e-06	6.49376e-05
SRP9	888	1090	1385	1273	1055	1309	1199	516	1104	1646	1139	2103	1256	1173.14	4.23877e-06	6.55859e-05
MRPS12	2585	1218	433	1206	1315	1405	698	898	2351	1247	1854	516	1528	1175.25	4.3098e-06	6.6624e-05
MAU2	1221	691	787	1567	688	3392	665	901	999	1782	775	1083	3758	1175.35	4.3134e-06	6.6624e-05
SNRNP40	1006	1850	1058	1309	518	1178	824	1471	3412	548	2084	1167	958	1176.84	4.36415e-06	6.7349e-05
UBA5	1321	361	1284	740	854	1164	924	1059	1248	2075	2798	2022	1308	1178.37	4.41676e-06	6.81013e-05
MRPL34	2346	1179	937	1329	1470	977	900	767	1703	1065	1005	1327	1027	1178.76	4.43031e-06	6.82508e-05
MRPL27	1718	1435	949	565	1574	1017	1360	1214	1651	1035	969	1057	1394	1179.2	4.44552e-06	6.84254e-05
NOL12	1264	667	1444	1655	1235	1636	1242	1094	699	1110	1195	1376	1244	1181.88	4.53966e-06	6.98136e-05
PNPT1	1879	1109	815	1040	1765	628	837	927	1655	1492	1377	1710	1003	1182.7	4.56887e-06	7.02017e-05
IFITM3	858	1298	1191	1649	1420	875	1131	862	1396	1186	905	1695	1322	1183.08	4.58252e-06	7.03384e-05
STIL	1447	961	1054	1286	1075	1563	1026	1007	865	1250	1256	1382	1450	1183.17	4.58573e-06	7.03384e-05
COX17	1126	1463	1021	1815	1444	744	1440	1012	3245	1057	769	735	965	1183.54	4.59917e-06	7.04804e-05
XPO5	1090	2874	610	535	1332	1075	1275	1461	1188	1086	1177	1654	1307	1183.65	4.60296e-06	7.04804e-05
HAUS8	1065	1059	1264	1708	1531	661	1082	1912	1224	1159	1243	928	1086	1184.74	4.64212e-06	7.10184e-05
RRP15	1031	1355	1153	976	1199	770	1377	957	1518	1371	1940	1346	874	1184.99	4.65134e-06	7.10979e-05
OR4F4	1020	1504	2380	1601	904	936	1467	1047	1393	1184	599	1203	1018	1186.06	4.69011e-06	7.16286e-05
SF3B6	1322	991	1569	1323	559	1255	668	1346	919	1338	1459	2732	1130	1189.08	4.80151e-06	7.32666e-05
SRRT	851	1535	922	1299	1243	1515	1735	1078	1782	1068	904	1059	959	1190.3	4.84713e-06	7.38988e-05
GEMIN4	1197	1268	1408	1048	822	1704	1283	904	1012	884	2436	1012	1221	1191.9	4.90746e-06	7.47541e-05
KIAA0391	2526	911	958	1031	1346	850	646	1023	2238	1066	2569	555	1679	1192.06	4.91349e-06	7.47816e-05
ORC1	867	2121	1052	1207	1434	1238	1356	913	1442	978	1207	1211	954	1194.62	5.01158e-06	7.62088e-05
NCAPH	928	1256	1479	1227	1252	1333	1249	877	1127	1043	875	1771	1435	1194.76	5.01687e-06	7.62236e-05
TFIP11	1287	934	1297	1355	1542	1060	1164	1565	1219	1030	1443	1056	844	1195.21	5.03443e-06	7.64247e-05
ARGLU1	1211	1185	1189	275	1599	1406	1721	2189	1143	1242	1575	996	1172	1197.14	5.10967e-06	7.75004e-05
DHX16	1130	1172	1416	777	1372	1069	962	1707	1374	1201	1312	1024	1349	1198.23	5.15262e-06	7.80847e-05
ZCRB1	1225	528	1876	2160	1265	1419	1194	1076	558	1426	1010	1371	1610	1200.2	5.23113e-06	7.92065e-05
PPIL1	860	1475	606	1659	485	1574	1111	1262	2702	1075	1611	1355	1242	1200.43	5.24047e-06	7.92337e-05
CDK11A	883	1080	1637	1051	1232	1098	850	1618	1095	1556	1347	1250	1228	1200.47	5.24189e-06	7.92337e-05
TIMM9	1277	653	1911	1597	1118	1817	724	1111	575	1460	1689	1566	1199	1203.15	5.3509e-06	8.08123e-05
SLC35B1	829	1437	1273	1218	951	1310	1181	1424	1282	1329	852	1737	1145	1204	5.38566e-06	8.12678e-05
NCKAP1	697	1752	1634	1464	532	922	1155	1712	674	1565	1922	2370	840	1206.16	5.47484e-06	8.2543e-05
LSM5	1037	598	2313	1648	1492	1047	1521	1266	845	1659	1012	1255	907	1206.54	5.49074e-06	8.27122e-05
MAGOH	1847	210	1583	1867	1322	2353	1095	810	1550	2096	1930	834	697	1206.9	5.50611e-06	8.2873e-05
TPI1	1644	1020	1510	1392	1083	2389	886	1072	995	1020	953	800	1751	1208.56	5.5759e-06	8.3852e-05
BDP1	631	1976	1013	958	1989	845	1944	1920	1833	1091	822	871	1087	1209.18	5.6023e-06	8.41774e-05
DCLRE1B	1263	1822	2621	1481	1495	1643	1701	2130	1408	654	321	562	912	1210.97	5.67906e-06	8.52582e-05
NOTCH2NL	1074	1600	814	1238	1392	1989	1175	1417	1819	1164	1090	710	929	1211.81	5.71504e-06	8.57256e-05
TICAM2	975	1294	1447	1069	1407	907	1569	1456	1697	1552	620	1326	1035	1216.3	5.91234e-06	8.85919e-05
METAP2	1083	939	2438	980	815	1038	971	953	1265	1496	2250	1805	873	1216.38	5.91616e-06	8.85919e-05
NUP107	1005	1763	1234	1494	1176	1005	1370	1582	1103	1355	1065	1158	830	1216.67	5.92884e-06	8.86409e-05
SEPHS2	265	3479	2239	375	1141	2314	115	2582	3227	2031	1549	1508	1378	1216.68	5.92946e-06	8.86409e-05
GTF3C5	1461	1145	1175	1483	1143	1212	1574	938	1241	987	946	1375	1360	1217.53	5.96727e-06	8.91307e-05
AHCY	1498	599	1593	1515	926	1426	1471	1049	1171	1208	951	1309	1709	1220.11	6.08428e-06	9.08018e-05
PSMC4	1303	923	1305	1801	1344	1462	1193	1026	1130	1725	1150	1068	823	1220.92	6.12163e-06	9.1282e-05
DNAJC8	1168	1034	1043	1125	1073	1751	1115	1651	1263	1252	1217	1318	1084	1221.49	6.14761e-06	9.15922e-05
CDK2	1274	1396	1166	1416	478	1109	1382	1838	2397	1366	984	1149	927	1222.13	6.17754e-06	9.18958e-05
HSPE1.MOB4	1014	1155	1126	1492	878	1248	1165	1767	816	1175	1622	1429	1376	1222.15	6.17839e-06	9.18958e-05
YEATS4	1155	994	1498	1372	1151	1320	1210	1357	1367	1397	810	1245	1203	1222.61	6.19954e-06	9.21328e-05
TFB2M	2884	1121	700	1033	1857	1715	734	615	2059	1563	1984	553	1182	1225.26	6.32359e-06	9.38973e-05
ACIN1	1570	832	1365	1098	1413	1407	1582	1119	1088	1456	870	1157	1314	1227.98	6.45331e-06	9.5743e-05
AHCYL1	2950	677	1224	1327	498	2088	535	980	1326	3414	1487	1469	850	1230.74	6.58742e-06	9.76508e-05
XRCC5	876	1092	2124	1080	1405	1572	1310	1162	1333	1732	737	1432	837	1231.89	6.64384e-06	9.84046e-05
EIF4B	1122	1161	1700	1677	877	1189	949	1317	1668	1232	754	1667	1210	1232.39	6.66879e-06	9.86914e-05
DDX59	814	973	1396	1603	1130	1230	1538	1039	849	1332	2587	1099	1204	1233.09	6.70349e-06	9.9122e-05
ARFRP1	742	916	2580	1748	1936	822	1605	1048	872	2001	1043	1208	853	1234.01	6.74917e-06	9.9714e-05
TAF10	918	1203	1286	753	1072	1673	1924	1050	1460	1689	1328	1032	1183	1234.65	6.78134e-06	0.000100105
SARS2	2809	964	772	2238	1208	981	956	775	2342	1459	1344	878	957	1236.83	6.89173e-06	0.00010165
PPRC1	1164	1190	1132	1501	847	1361	1560	1295	839	1214	1245	1870	1235	1238.03	6.95302e-06	0.000102469
THAP11	1043	1164	851	1399	1108	2093	1227	791	1720	774	3488	1300	836	1240.18	7.064e-06	0.000104017
PPIL2	1041	1404	1439	1958	1409	1064	1281	1034	1178	1133	1220	1219	1029	1241.82	7.1497e-06	0.000105192
NDUFA8	3203	1769	577	1200	1068	1251	848	620	5198	886	1768	437	1708	1242.09	7.16373e-06	0.000105251
ATP6V1H	721	1217	2400	1637	1200	675	1229	1120	1243	1334	1147	1629	1407	1242.12	7.16566e-06	0.000105251
SPRTN	931	555	1777	1635	1167	2112	1188	1344	1132	1318	1006	1569	1232	1244.3	7.28096e-06	0.000106856
DDX27	1589	1766	1229	1136	1300	1391	1566	1177	1093	968	1108	1170	968	1245.39	7.33953e-06	0.000107626
LCE1C	1242	1267	1316	1387	1202	1035	1037	1202	1407	1623	1103	1412	1103	1246.14	7.37969e-06	0.000108125
ARF4	959	656	948	698	2545	3448	655	816	2170	695	1400	2069	2066	1246.95	7.42368e-06	0.00010868
MRPL32	2475	1234	1003	1146	1456	1368	1206	669	2400	1125	2017	356	1622	1247.6	7.45891e-06	0.000109077
POLRMT	2018	1137	1123	1012	1057	1203	838	934	2201	1394	2917	568	1346	1247.69	7.46396e-06	0.000109077
MED1	1366	1232	1847	743	316	2014	1176	1772	1637	729	2531	218	8814	1247.79	7.46934e-06	0.000109077
PWP1	1664	1279	1758	1332	933	1497	1088	1005	1291	1820	785	1054	1209	1248.4	7.50255e-06	0.000109472
RPSA	862	1802	1533	1032	1206	950	1246	1130	1524	1273	915	1684	1529	1249.62	7.57016e-06	0.000110367
SKP1	831	1242	1398	1572	1643	991	1595	1254	1025	1454	896	1897	970	1249.79	7.57935e-06	0.00011041
C14orf80	2113	554	1035	1004	1268	2528	947	1218	838	2399	748	1714	1578	1250.54	7.62087e-06	0.000110923
MRPL55	1887	1163	742	1057	1301	1436	1020	1501	1756	1063	1648	712	1711	1251.36	7.66673e-06	0.000111499
TRMT5	1182	1113	1469	1575	1410	883	1279	1011	1062	1324	1270	1593	1366	1254.41	7.83824e-06	0.000113899
CRLS1	1884	1089	1649	1058	1707	1513	1720	1017	885	1034	999	1046	1257	1256.39	7.95199e-06	0.000115396
SIN3A	842	1426	1037	897	802	1236	2013	1380	1797	1608	966	1406	1611	1256.43	7.95427e-06	0.000115396
GTF3C1	1198	1580	1489	1587	1276	829	1559	1240	1322	1251	1428	1110	824	1257.97	8.04344e-06	0.000116594
UQCRC2	5669	1221	761	1448	556	1152	954	737	2174	1122	3144	540	1403	1258.95	8.10042e-06	0.000117323
RNF4	872	1523	1406	1393	1683	836	2127	854	1488	1420	1170	1212	1005	1259.24	8.11754e-06	0.000117475
CENPH	1213	1412	1727	1289	1370	1097	1906	1151	1489	1423	1062	1133	646	1262.51	8.31126e-06	0.00012018
CPSF6	1511	2018	1951	488	1016	1080	1266	1591	1506	1194	963	1603	1166	1262.8	8.32893e-06	0.000120337
MED28	1171	808	1724	1869	1533	1066	1763	1238	1556	1170	1013	1311	794	1263.31	8.35908e-06	0.000120674
NBAS	1816	936	698	981	888	2049	1235	1098	1167	2021	2314	1328	1011	1264.08	8.40599e-06	0.000121252
RPF1	1364	1500	1603	808	1109	1492	1523	1129	904	1376	1019	1354	1629	1264.25	8.41622e-06	0.000121301
NDUFB6	2854	1868	1086	639	1241	1008	915	475	4508	1081	1604	607	2227	1265.06	8.46495e-06	0.000121904
GTF2H2C	1024	1165	1374	1363	1323	1839	1323	1230	870	1144	1262	1402	1381	1266.23	8.53651e-06	0.000122834
TIPIN	908	1537	2002	1405	1126	623	1693	1752	927	1380	1056	2421	813	1267.16	8.59392e-06	0.000123559
GTF2H1	981	1411	1239	1276	1218	1507	1239	1201	1085	1328	1367	1729	1074	1267.81	8.6336e-06	0.000124029
MRPS5	1638	1369	986	935	1314	1160	700	996	2658	926	1572	1173	2300	1272.48	8.92692e-06	0.000128139
CCDC130	1297	1031	1430	1449	1215	1955	1311	1842	1131	894	1304	782	1404	1272.8	8.94716e-06	0.000128325
YBX1	1551	1266	1415	1266	1480	1642	1341	1354	1760	949	809	972	1146	1274.29	9.04297e-06	0.000129539
UQCRFS1	2899	1567	753	1271	969	1092	929	762	2789	1453	1380	696	1844	1274.35	9.04649e-06	0.000129539
TP53RK	1784	1093	845	1022	1590	1357	1638	1316	910	1195	1247	1863	1184	1274.57	9.06062e-06	0.000129637
CRKL	1016	2063	957	1974	389	1149	1486	2614	561	1938	1306	2270	1060	1274.82	9.07706e-06	0.000129767
SOD2	2360	4060	678	449	409	2134	702	2042	1710	1744	4062	326	1641	1275.5	9.12086e-06	0.000130287
GMPS	3726	984	1897	2431	866	1269	712	453	574	1204	1070	2014	2797	1280.81	9.4715e-06	0.000135187
CEP192	1310	1941	1150	1425	1133	1376	921	1517	1386	1741	952	1102	1098	1281.85	9.54113e-06	0.000136071
IPO9	1368	1440	2956	874	776	3441	963	1178	1311	1425	394	1586	1415	1282.77	9.60365e-06	0.000136852
TEX10	1719	1408	1165	1120	1377	1799	1540	1180	1285	1235	1175	715	1401	1286.91	9.88793e-06	0.00014079
TXNL4B	1114	840	2529	1758	1601	1156	1112	1088	907	1137	1449	1342	1430	1287.51	9.92919e-06	0.000141263
MRPS14	2233	1107	884	1129	1339	1288	892	749	2109	1140	3573	666	1667	1288.97	1.00317e-05	0.000142586
ATP6V1C1	968	828	2698	1554	1261	622	1135	1052	1242	1641	1584	2347	1138	1289.06	1.00383e-05	0.000142586
ATRIP	772	1492	1850	1759	1119	1595	1314	1217	1215	1033	1191	1135	1512	1290.18	1.01171e-05	0.00014359
STRIP1	936	2324	979	871	570	1523	1436	1549	2512	1815	1078	1573	1026	1293.62	1.03639e-05	0.000146975
SDHD	1276	1733	1187	1482	1477	773	1541	1225	1447	1320	1226	973	1503	1294.67	1.044e-05	0.000147935
POP7	877	3050	1547	972	1030	1341	1583	922	815	1654	1041	1702	1515	1296.82	1.05983e-05	0.000150008
GFM1	2866	928	1181	1316	1512	1057	857	802	1851	1291	1403	987	1954	1296.89	1.06033e-05	0.000150008
AGAP6	976	1345	907	1333	1490	1421	1315	1887	1365	922	1322	1507	1408	1297.16	1.06229e-05	0.000150165
CNOT1	923	1176	1732	1386	1486	2572	1603	1614	1148	965	1704	886	685	1297.43	1.06435e-05	0.000150336
WDR61	1012	1130	1104	1373	783	1101	1824	725	1223	2421	1189	4189	1020	1298.13	1.0695e-05	0.000150942
SFSWAP	882	1158	2058	1055	1629	1562	1366	1271	1286	1400	1356	1338	931	1298.35	1.07118e-05	0.000151059
COPS2	1363	1170	972	1178	1646	1257	1339	1071	1590	1277	1747	1820	867	1300.12	1.08444e-05	0.000152808
HIST1H2BL	1045	1351	1178	1522	1263	1010	1412	1675	1278	1111	1183	1777	1335	1300.47	1.08706e-05	0.000153054
RPS27	1162	1388	1259	1704	1166	1343	1373	1385	1575	1183	1117	1462	979	1301.33	1.09356e-05	0.000153847
FEN1	2268	1949	1144	566	1485	2903	986	1293	1736	1044	709	913	1674	1301.98	1.09853e-05	0.000154423
EXOC3	1416	1405	974	1144	1071	1260	1392	1444	1503	1500	1293	1401	1279	1303.64	1.11121e-05	0.000156082
C19orf52	1161	1169	916	882	1949	2169	1089	1578	1380	1401	1404	926	1590	1304.99	1.12167e-05	0.000157425
STX18	1369	989	1632	1688	1207	1193	1683	1252	1064	1622	1187	1578	877	1305.77	1.12772e-05	0.00015815
NDUFA11	2555	1540	968	1767	1033	1199	462	656	3469	1302	2784	942	1076	1306.13	1.13053e-05	0.000158418
LENG8	1612	1285	2319	1131	1292	1351	1463	1442	737	1816	1082	1093	1046	1308.98	1.15294e-05	0.000161429
URB2	1312	1712	1748	1015	1516	2026	1609	1183	970	1239	771	1367	1150	1311.43	1.17255e-05	0.000164046
ANAPC15	1152	620	595	1270	1690	1688	2039	2958	2672	1344	1250	814	1006	1312.02	1.17728e-05	0.000164577
ATP6V1D	982	788	2182	1319	1249	755	1527	1077	1925	1675	1037	2381	1258	1313.35	1.18815e-05	0.000165965
TUBGCP6	1061	769	1255	942	1551	1268	1388	1600	1446	1284	3193	1302	1067	1313.66	1.19065e-05	0.000166058
ANAPC13	1013	1064	1195	1071	2308	1634	1893	1819	1092	1301	943	1189	1216	1313.67	1.19069e-05	0.000166058
OTOP1	987	1047	1223	2038	1698	1241	1694	1031	1340	801	1547	1552	1423	1313.85	1.1922e-05	0.000166137
KLC2	962	1573	1511	914	1543	1284	1073	2019	1632	1467	906	1218	1484	1315.02	1.20182e-05	0.000167346
NFYB	899	1577	2020	1509	1356	959	1298	1672	1501	847	1273	1744	1024	1315.26	1.20378e-05	0.000167487
TFAM	1909	1318	1300	1021	1700	1587	785	684	2275	961	2671	650	1941	1316.38	1.21303e-05	0.000168641
FERMT2	336	2876	1445	1790	758	1529	2644	2021	620	1384	1652	4657	352	1317.31	1.22075e-05	0.000169581
ALG1L	749	1168	1626	1318	1502	1051	1421	1509	1350	1495	1411	1709	1170	1317.78	1.22467e-05	0.000169991
REV3L	1388	1458	1495	1397	1576	1183	1774	1002	1980	1206	894	1330	910	1317.93	1.22592e-05	0.000170032
SURF6	1210	1349	1324	1133	1562	1245	1269	1801	1240	1079	1605	980	1608	1319.7	1.24083e-05	0.000171964
NOM1	1311	1160	1213	792	1918	1414	1584	1136	1542	1340	1485	1441	1179	1320.63	1.24876e-05	0.000172687
IFITM2	1056	1119	1840	1613	1625	935	1309	1342	1202	1698	931	2200	950	1320.65	1.2489e-05	0.000172687
RPL7L1	1275	1419	1886	1274	1254	1105	1548	1282	1197	1436	1083	1485	1125	1320.66	1.24898e-05	0.000172687
DDX21	1417	1178	2004	1304	1660	1444	1075	561	1378	1010	1074	1866	2190	1324.26	1.27997e-05	0.000176834
DHX36	1141	1722	1832	795	1837	1579	1494	920	1232	1421	1475	1121	1185	1325.88	1.2941e-05	0.000178647
UTP11L	1347	1478	1554	773	1609	1480	1289	1469	1086	1083	2092	1535	976	1327.48	1.30815e-05	0.000180444
GLE1	1068	2481	1331	1170	1491	860	1792	1302	1516	986	1712	922	1369	1327.79	1.31098e-05	0.000180694
HMGN2	812	1037	1171	1570	1088	1213	1431	1641	1307	1575	2259	1465	1275	1332.31	1.35152e-05	0.000186137
DDX6	1463	981	956	1967	2214	1217	1063	1378	934	1835	1201	1852	1057	1335.33	1.37935e-05	0.000189821
GTF3C2	980	1314	1311	1342	1079	1242	1167	1908	1019	1182	2263	1516	1569	1337.49	1.39943e-05	0.000192436
PTPN11	2131	1260	1534	867	1043	1339	931	982	833	944	4519	1879	1446	1337.94	1.40369e-05	0.000192871
NPIPA1	1335	1641	967	1600	1722	1823	1662	1602	1315	896	1223	744	1472	1339.53	1.41873e-05	0.000194787
RAC1	722	1103	1619	2052	675	1256	1706	1884	837	2254	1224	3722	737	1341.72	1.43962e-05	0.000197501
C2orf27A	1193	1623	1318	1561	1706	1418	1703	1647	1058	1056	1033	1011	1464	1342.86	1.4506e-05	0.000198853
HAMP	859	1208	1128	1413	1146	1435	1502	1398	1578	1396	1419	1094	2370	1343.11	1.4531e-05	0.00019904
OR5K2	1173	963	1378	1651	1272	1222	1011	1652	1169	1502	1296	1916	1600	1343.68	1.45859e-05	0.000199639
C19orf53	1406	1819	2118	954	1299	1410	1044	1427	1324	1315	1255	1940	786	1344.65	1.46807e-05	0.00020078
SEC16A	915	2308	1826	1484	1427	1134	2230	1489	1280	1093	938	1227	966	1346.5	1.48625e-05	0.000203109
LARS2	6395	837	608	1104	1131	1373	312	1101	2509	1289	2820	927	2968	1347.07	1.49186e-05	0.000203718
NUP153	833	2199	1407	1169	1670	1312	1853	1613	1576	917	1032	1761	948	1349.28	1.51391e-05	0.000206431
MRPS34	2944	1395	1462	920	2680	1481	991	663	2773	1050	1535	345	2212	1349.29	1.51406e-05	0.000206431
CFLAR	605	1162	3923	4189	1060	1042	719	1779	1122	570	1031	5378	889	1354.09	1.56291e-05	0.000212927
TOP1	1017	1403	2200	1586	849	1592	1062	1203	1437	1587	1318	1281	1582	1355.92	1.58192e-05	0.000215351
RFC4	1330	1364	2068	1576	1696	1172	1282	1555	1267	1207	860	1142	1507	1357.23	1.59564e-05	0.000217052
GLTSCR2	1267	1381	1160	1358	1476	1428	1367	1389	1483	1761	1047	1249	1418	1358	1.60373e-05	0.000217983
PPP2R3C	2040	1017	1470	1290	936	2769	1123	1363	801	1268	1470	1385	1703	1360.98	1.63542e-05	0.00022212
RANBP2	956	1524	1934	960	1517	1127	1773	1298	1000	1487	1412	1979	1276	1363.74	1.66527e-05	0.000226002
INTS8	841	1270	1861	2155	690	1044	1731	1062	1226	1364	1545	2397	1628	1365.14	1.68065e-05	0.000227914
SRF	906	1097	1793	1881	1077	967	1960	1493	1526	1174	1335	1416	1681	1366.9	1.70009e-05	0.000230324
AP2M1	2219	1444	2630	1844	809	3642	635	1682	1033	1225	615	792	1931	1366.99	1.70104e-05	0.000230324
CCDC101	2289	1570	993	1686	687	3643	581	1500	3605	846	768	1084	1770	1368.38	1.7165e-05	0.00023224
KRTAP5.7	994	1622	1268	1239	1663	1025	1644	1655	1405	1292	1365	1574	1289	1368.52	1.71812e-05	0.000232281
MRPS27	1476	1648	1186	1346	1451	1735	1113	764	2108	1497	1233	1156	1583	1368.75	1.7207e-05	0.000232409
CHMP7	736	531	4325	1428	1317	994	1394	2503	1661	1625	1309	1370	1110	1368.84	1.72169e-05	0.000232409
LSM11	754	1352	1227	1379	2041	1806	1380	1195	1560	1308	1460	1481	1285	1369.21	1.72583e-05	0.00023279
BARD1	1296	1667	1883	898	1123	1646	1464	1714	1347	1230	1391	787	1943	1369.69	1.73121e-05	0.000233336
SRP19	1677	1293	1579	561	1628	1121	1611	1478	1463	1088	2428	1790	1036	1369.87	1.7333e-05	0.00023344
BRCA2	1111	1796	1587	1265	1350	2520	1402	1246	1417	1514	878	965	1397	1370.98	1.74583e-05	0.000234895
UNC50	1385	793	975	1571	2012	2265	2008	2199	472	1180	1891	2181	778	1371.06	1.74676e-05	0.000234895
CNN2	1268	1085	1553	2480	1067	1221	1446	1844	1355	1118	753	1394	2111	1373.29	1.77223e-05	0.000238139
HGS	1422	880	1648	1215	1152	1111	1365	1670	1272	1138	2001	2368	1236	1373.61	1.77586e-05	0.000238446
PGAM1	756	1407	7985	1082	1345	1279	1126	1253	1145	1166	1034	1774	1137	1373.83	1.77848e-05	0.000238616
MBTPS1	6267	783	2272	1267	909	1358	1287	2667	372	1652	543	1296	2441	1375.65	1.79953e-05	0.000241257
INS	1448	1781	1282	1731	1547	1078	1395	1329	1426	1611	926	1521	1135	1378.62	1.83444e-05	0.00024575
MLST8	1922	1794	779	1254	998	1465	1099	997	2184	2189	1338	2217	858	1379.72	1.8475e-05	0.000247314
UFL1	1833	890	571	1062	1328	1451	1347	683	1313	4068	2963	1701	1393	1379.9	1.8496e-05	0.000247407
YAE1D1	1367	1301	1509	1255	1212	894	1727	1411	954	1325	3708	1345	1176	1380.16	1.85273e-05	0.000247457
YY1	1609	1261	2016	583	1571	1316	2167	1482	889	1445	1239	1626	1609	1380.16	1.85278e-05	0.000247457
NOL7	1483	1467	1127	945	1521	1337	1261	1706	1172	950	2015	2057	1419	1380.88	1.86138e-05	0.000248418
RPL17.C18orf32	1165	1007	1527	1441	1137	1665	1172	1909	996	1368	1937	1363	1730	1383.51	1.8932e-05	0.000252475
MRPS22	3185	1186	1117	1018	1411	1503	1015	1139	2410	957	2425	851	1384	1385.57	1.9184e-05	0.000255642
FAM72B	1333	1327	1798	1487	1398	1740	1019	1410	1596	942	1384	1471	1409	1388.48	1.95443e-05	0.000260247
NOL11	1116	1019	1250	2153	1187	1625	1722	1325	1256	1403	1383	1762	1237	1388.87	1.95935e-05	0.000260705
ADAT2	1961	1173	1119	693	1623	2098	1079	1407	1277	1248	2236	1396	1566	1389.3	1.96473e-05	0.000261224
NAA25	1781	871	2043	1352	997	2872	1232	1507	1531	1224	1137	1265	1227	1394.39	2.0296e-05	0.000269647
MCMBP	1591	1629	1622	925	1501	3543	1457	1073	1141	1053	942	1673	1234	1394.68	2.03339e-05	0.000269948
NOC2L	1354	999	2013	1662	1723	1702	1132	1089	1848	1598	1016	1453	1066	1395.37	2.04237e-05	0.000270936
MRPL45	2155	1423	1341	1037	1460	1292	1303	1426	1552	1129	1543	1178	1599	1395.5	2.04401e-05	0.000270951
COQ4	3092	1313	905	1192	2061	1297	1324	1393	2607	835	1357	595	2023	1396.42	2.05601e-05	0.000272336
MRPL28	2820	1076	804	1444	1794	1107	1125	1420	1751	1104	3189	770	1458	1397.22	2.06653e-05	0.000273525
YEATS2	1471	1750	1110	1109	1376	1502	1350	1422	1659	1357	1646	1305	1318	1401.03	2.11699e-05	0.000279863
DR1	1409	1248	2721	939	1535	1124	1363	1245	718	1347	3640	1561	1109	1401.07	2.11758e-05	0.000279863
NDC1	568	2287	1317	1414	2290	987	1512	1401	1607	1322	908	1657	2185	1402.04	2.13063e-05	0.000281377
NBPF3	1320	1356	1566	1310	1555	1392	1678	1796	1540	1113	1058	1162	1625	1403.54	2.15089e-05	0.00028384
TAF1B	1936	1473	1957	1419	1128	1385	1593	1547	879	1521	1160	1236	1405	1403.66	2.15255e-05	0.000283847
C7orf26	1156	1397	1786	1732	959	1471	1216	1742	959	1416	1759	1748	1334	1405.01	2.17095e-05	0.00028606
DHX9	757	1193	1520	1152	1523	1477	1641	1198	1450	1975	1358	2180	1412	1405.75	2.18107e-05	0.000287179
PNN	1084	1906	1485	1433	1439	886	1614	1392	1345	1351	2432	1477	1056	1409.68	2.2356e-05	0.000294141
ICE1	879	1291	1770	1214	1219	1026	1650	1813	1698	1326	2299	1810	1022	1410.36	2.24523e-05	0.000295188
WBSCR16	1700	1299	1008	1300	1941	1494	983	1360	2106	1327	1781	705	2250	1411.86	2.26647e-05	0.000297759
KCMF1	1000	1946	1990	2370	1529	892	1562	1587	1972	1031	608	1216	1916	1412.83	2.28029e-05	0.000299352
TUBB8	1491	1383	1196	1556	1603	1347	1620	1782	1492	1435	888	1621	1252	1416.34	2.33091e-05	0.000305769
C9orf78	1424	1307	1788	2982	1518	1285	1442	1110	1320	1531	857	1334	1294	1416.73	2.3366e-05	0.000306289
PPA2	3762	757	658	833	4590	1524	799	710	3423	1708	1144	773	2898	1416.94	2.33969e-05	0.000306466
WIBG	1586	1316	1720	1317	1544	1313	1506	1330	1893	1494	1064	1500	1093	1419.16	2.37226e-05	0.000310502
HIST2H2AC	1336	1669	978	1348	1573	1508	1518	1960	2072	708	1435	1004	2170	1419.67	2.3797e-05	0.000311246
ITGAV	434	2329	1051	2458	1297	487	2149	3492	363	1660	2936	5887	740	1419.94	2.38381e-05	0.000311553
HIST2H3D	1726	2061	1287	1235	1507	1800	1068	1556	1680	719	1837	1058	1624	1421.96	2.41396e-05	0.00031526
COASY	4756	1120	1646	1676	777	2124	1050	1251	1156	954	918	1801	1698	1423.59	2.43839e-05	0.000318215
ARHGEF7	1134	2423	484	1796	915	868	1528	2044	883	1407	3134	4426	972	1424.27	2.44874e-05	0.00031933
SLC25A3	2658	1400	1173	1198	1082	1626	825	1285	2053	1697	1879	1073	1453	1424.6	2.45377e-05	0.000319749
NUDCD3	1798	1334	1036	1519	1239	1386	1468	1082	1830	1685	1729	1127	1630	1426.01	2.47536e-05	0.000322326
PSME1	973	1188	1608	1390	1541	1202	1458	1518	1371	1690	1290	1554	2060	1426.57	2.48385e-05	0.000323193
DCTN4	743	1133	2627	1469	1311	1165	1957	1543	1200	1932	1938	2120	711	1426.7	2.48593e-05	0.000323225
FXN	813	2406	725	1502	1278	1551	2478	1643	1466	1039	3074	590	2147	1427.23	2.49402e-05	0.000324039
GOLGA6A	621	1264	1205	2044	1171	1362	1293	1605	1359	1276	2630	2157	1638	1428.46	2.51316e-05	0.000326286
MRPS9	1712	1329	1278	1056	1732	1137	1222	1150	2248	1150	1761	1408	1898	1428.76	2.51768e-05	0.000326633
UBC	1444	1115	1810	1742	811	937	1381	1508	1636	1669	1427	2308	1441	1429.52	2.52965e-05	0.000327944
COX5A	2164	1643	1210	1158	1295	933	1207	1381	1750	1534	1436	1613	1683	1430.46	2.54427e-05	0.000329599
NR2C2AP	889	1876	634	1678	2468	1816	1766	1464	1276	3569	635	1419	1264	1432.16	2.57117e-05	0.000332839
CENPE	892	1615	1592	1754	1536	1186	1981	1409	1401	1469	1599	1352	1181	1433.03	2.58488e-05	0.00033437
TBC1D3B	1204	1276	1403	1661	660	1173	1891	2164	1562	1271	1803	1653	1643	1435.85	2.63012e-05	0.000339972
COG4	1927	1457	1277	1213	1316	1637	2116	1973	916	1006	2441	1553	818	1437.35	2.65444e-05	0.000342865
NUDT4	1566	1921	1209	1054	1916	1319	1476	1213	2198	1101	1479	1356	1331	1437.63	2.65887e-05	0.000343186
HIST1H2BC	1184	1559	1042	1376	1306	1647	1633	1525	1409	1278	1441	1362	2253	1438.45	2.67229e-05	0.000344666
PNKP	1868	1385	1409	1442	2095	1901	1403	1345	1816	2056	789	756	1321	1441.68	2.72561e-05	0.000351288
AP2S1	2187	1442	10921	1530	616	3580	859	1599	1149	907	985	422	1699	1442.87	2.74546e-05	0.000353587
BUB1	989	1474	2441	1243	1469	1576	1415	1689	1301	1399	1407	1331	1414	1443.32	2.75304e-05	0.000354307
GTF3C4	1407	1370	1208	1802	1260	1671	1448	1299	1181	1098	1551	1680	2108	1443.7	2.75945e-05	0.000354873
COX6C	2962	1374	1176	1480	1649	1086	879	1369	1917	1279	1616	914	2180	1445.7	2.79327e-05	0.000358603
KRTAP4.2	1429	1607	1522	1340	1729	1095	1965	1664	1600	1383	925	1504	1351	1445.77	2.79439e-05	0.000358603
GCN1L1	643	1745	847	1177	2233	941	1654	1446	1533	1264	1049	1780	5929	1445.78	2.79455e-05	0.000358603
DIEXF	1063	986	1611	1268	1715	2352	1760	1405	1832	1294	781	1880	1634	1446.58	2.80817e-05	0.00036009
ARPC3	1259	1471	1774	1581	1394	1454	1322	1781	1532	1590	1004	2496	822	1449.22	2.85365e-05	0.000365657
UBA52	1106	902	1536	1537	1402	1482	873	1650	1231	1542	3633	1781	1444	1449.79	2.86348e-05	0.00036665
NELFCD	1058	1315	1704	2168	1153	966	1592	1296	1328	2223	1317	1849	1497	1451.64	2.89583e-05	0.000370524
WTAP	1328	1132	1539	1710	921	1660	1511	2137	1434	1545	1916	1599	964	1452.24	2.90639e-05	0.000371605
RPAP3	1441	1792	2659	1418	1508	1381	1389	1144	969	1619	2323	1560	757	1461.39	3.07108e-05	0.000392379
PARS2	2746	2066	1087	988	1548	2835	715	1406	2536	1177	1499	717	1618	1462.09	3.08398e-05	0.000393742
MRGBP	1563	1470	1158	1617	1819	2254	1160	1992	1499	2499	1168	861	919	1463.36	3.10755e-05	0.000396465
SRRM2	2114	1571	1490	870	1801	1573	1730	1506	1354	1217	1235	1802	1223	1464.47	3.12837e-05	0.000398833
TRA2B	1523	1502	1702	1301	1600	1951	1973	1323	1004	1094	3860	794	1040	1466.03	3.15767e-05	0.000402279
SRPRB	1513	1554	1551	890	1580	1401	1873	1321	1652	1185	2412	1544	1121	1466.63	3.16908e-05	0.000403441
FAM231A	1144	1856	1596	1719	1279	1399	1334	1639	1236	1569	1943	1075	1586	1467.51	3.18573e-05	0.000405269
HIST1H2BM	921	1182	1270	2041	1779	1360	1270	2268	1332	1605	1451	1662	1456	1468.44	3.20339e-05	0.000407223
SUGT1	1079	2210	1928	2489	1851	1006	1769	1249	586	1978	1703	1457	1108	1470.27	3.23865e-05	0.000411408
RNF168	2222	2034	2155	1095	1497	1867	1046	1731	3250	1805	667	425	1693	1471.71	3.26642e-05	0.000414638
H2AFX	919	1631	1968	1081	1505	2210	1332	1290	1658	1719	1286	1124	2031	1472.11	3.27422e-05	0.00041533
C10orf2	3430	1042	910	1205	1788	2106	920	945	2897	1348	1866	771	2122	1472.47	3.28115e-05	0.000415649
ALYREF	1307	906	575	1100	1810	2724	2952	1550	1427	1581	1738	1617	1428	1472.48	3.28144e-05	0.000415649
COX5B	2566	1624	1544	1389	1468	1244	1013	977	2045	1212	1576	1461	1673	1473.39	3.29929e-05	0.000417611
TSFM	2087	1706	1125	1182	1602	1226	1385	1387	1876	1243	1890	1435	1379	1474.54	3.32183e-05	0.000420163
ZNF317	1428	1258	1531	1738	1196	1298	1537	1685	1377	1392	1807	1424	1649	1474.92	3.32927e-05	0.000420803
ZNF407	2079	995	1265	854	1637	1487	1889	1811	2543	1127	1858	1392	1136	1475.2	3.33492e-05	0.000421216
PPP1CB	1003	1790	1372	1951	1981	1390	2426	1667	1261	1330	927	1698	1115	1475.8	3.34673e-05	0.000422405
ZBTB17	1987	1251	1161	1187	1099	1803	1529	1802	1269	1540	2559	1606	1058	1476.8	3.36664e-05	0.000424615
RBM42	1170	1871	1898	903	1359	1630	1977	1660	1725	1519	1482	1525	1002	1478.87	3.40821e-05	0.000429551
GEMIN7	1704	1036	1586	1184	1624	1770	1391	1964	1485	1147	1808	1575	1293	1479.86	3.42823e-05	0.000431766
RMI1	2199	937	2551	1016	1631	2452	1635	3351	829	1029	976	1567	1079	1480.88	3.44881e-05	0.000434049
RNF8	1062	2017	2197	2047	1559	1571	1252	1315	1461	2049	1044	1256	1090	1481.9	3.46967e-05	0.000436363
NAA20	2711	763	1486	1378	1387	3588	1226	1248	1027	1304	993	2317	1677	1482.21	3.47597e-05	0.000436846
ZNHIT6	1468	1197	2918	1842	1115	1323	1797	1539	1352	1193	1169	1764	1324	1484.26	3.51832e-05	0.000441852
C12orf45	1789	1459	1930	1577	1927	1411	1643	1404	1303	1203	1433	1431	1078	1486.25	3.55965e-05	0.000446725
CBWD3	1135	2134	1501	1293	1652	1617	1433	1583	1676	1434	1219	1443	1437	1486.51	3.56507e-05	0.000447011
AAMP	1214	1683	1565	1439	1313	1301	1508	1103	1464	1710	3164	1198	1396	1486.6	3.56698e-05	0.000447011
WDR46	1593	1933	1306	894	1873	1661	1085	1236	1879	1117	2312	1533	1555	1486.81	3.57146e-05	0.000447255
NCL	1370	1368	2258	1147	1552	1578	1317	1241	1225	1506	1222	2387	1663	1487.05	3.57645e-05	0.000447563
MRPS10	2178	1678	1106	1083	1474	1631	977	1260	1944	1136	2269	1274	2105	1487.19	3.57951e-05	0.000447629
WDR1	2643	2096	694	989	1815	1169	2079	1135	2115	1412	1096	2126	1330	1488.56	3.60828e-05	0.000450907
DDX19A	1414	2120	1349	1818	1589	1322	1819	1044	1641	1365	1138	1596	1483	1489.05	3.61879e-05	0.00045189
SDAD1	1305	1086	1913	3367	1183	1439	1345	1448	1323	2183	1091	2008	925	1489.17	3.62126e-05	0.00045189
C17orf89	2699	1654	1313	1073	1648	2412	1190	1355	2107	1181	1348	1251	1070	1491.65	3.67421e-05	0.000458174
PSMD8	1261	1224	1380	1628	1209	1170	1305	1817	1471	1848	1583	1921	1896	1492.47	3.69185e-05	0.00046005
MZT1	1265	1292	1691	1671	2166	1029	3616	1309	810	1263	2237	1731	953	1493.5	3.71411e-05	0.000462497
SPATA31A6	1343	1952	1459	1604	1705	1829	1296	1766	1508	1218	1112	953	2200	1495.71	3.76238e-05	0.000468159
EPN3	1278	1128	1373	1573	1572	1303	1743	1769	1314	1390	1308	1348	2964	1495.82	3.76488e-05	0.000468159
E4F1	2742	900	1293	1164	1656	2775	1507	1441	1617	1244	2063	1474	834	1496.67	3.78357e-05	0.000470153
RPL41	1608	1875	1852	970	2131	1300	1443	1710	1529	1345	1225	1751	1175	1498.38	3.82128e-05	0.000474505
CCDC59	1502	1900	1997	1005	1908	1544	1473	1365	1711	1196	1769	1600	993	1500.3	3.86415e-05	0.000479491
ENO1	807	1127	2700	1165	1598	2780	1547	740	2578	1202	1875	1275	1858	1503.3	3.93191e-05	0.000487557
CSNK1A1	1532	1644	1780	1690	1388	1034	1280	1576	1606	1205	1351	2267	1552	1504.17	3.95197e-05	0.000489701
CFDP1	1584	1046	1703	1395	1403	1384	2320	1724	1660	1303	958	1628	1966	1504.73	3.96464e-05	0.000490927
BCAS2	1149	1635	1402	1354	1666	2156	1404	1970	1747	1109	1199	2024	1225	1505.47	3.9818e-05	0.000492707
TFRC	2097	2366	2133	1875	827	2507	1838	1118	792	1258	922	1953	1347	1505.61	3.98492e-05	0.000492747
FAM32A	1356	1241	1607	1956	1284	1325	1659	1191	1296	1485	2198	1716	1594	1506.43	4.00377e-05	0.000494731
SUMO2	1093	1425	2989	1539	1271	982	1684	1074	1670	2244	1534	2201	1016	1507.64	4.03202e-05	0.000497874
BCAR1	938	1970	1789	1189	1251	1919	2638	1749	1430	2509	815	1865	898	1510.56	4.10047e-05	0.000505973
GALP	1250	1195	1678	1365	1085	1659	1453	2512	1412	1944	1174	2056	1442	1511.41	4.12037e-05	0.000508074
MRPL2	2665	1541	893	934	1996	1353	1355	1267	2168	955	1932	1582	2146	1511.89	4.13198e-05	0.00050915
YPEL5	1313	1296	944	1711	408	1039	1590	1425	3786	1601	1827	4208	1773	1513.21	4.16325e-05	0.000512646
COG2	1888	1472	1535	1624	1293	2056	1888	1395	909	1474	1574	1682	1281	1514.43	4.19264e-05	0.000515905
BRCA1	2080	1498	2167	1388	1164	1516	1472	1204	1415	1489	1340	1540	1800	1519.08	4.30585e-05	0.000529467
RAD51C	1464	1646	1254	1645	1596	2095	1745	1179	2094	1450	1959	916	1298	1525.27	4.46048e-05	0.0005481
TEN1	2247	2076	859	1585	1915	1866	3101	2181	641	2042	887	992	1372	1525.62	4.46929e-05	0.0005488
INTS10	1403	2670	831	2813	948	1263	1455	1112	1073	1231	3355	1562	2085	1526.72	4.49727e-05	0.000551853
CHMP3	1295	1346	2041	2503	1999	1498	2820	1124	1633	1857	1188	1091	738	1526.88	4.5014e-05	0.000551976
SEC63	2150	1943	1102	1593	1253	2771	1197	1272	1330	2022	1431	1609	1025	1527.3	4.51231e-05	0.00055293
HIST1H2BE	1371	1849	1747	1432	1374	1785	1692	1412	1695	1305	1368	1672	1338	1529.9	4.57931e-05	0.000560752
COX15	2171	1269	1441	1114	1675	1423	1376	1399	2218	1478	1274	1854	1603	1530.05	4.58315e-05	0.000560833
WDR24	871	1336	2447	2093	1188	983	941	838	4382	5677	947	2243	880	1531.6	4.6235e-05	0.000565378
PTBP1	1300	1216	1765	1240	912	1570	1748	6435	2906	477	994	1952	1733	1533.67	4.67789e-05	0.000571634
N6AMT1	5722	720	1466	904	2268	2181	1237	1205	1053	2102	1618	951	1922	1535.38	4.72335e-05	0.000576791
ZNF676	1642	1565	1636	1568	1664	1061	1561	1790	2050	1491	1210	1320	1662	1535.53	4.72735e-05	0.00057688
MRPS18B	3097	1594	1184	1064	1730	1429	829	1311	2200	1664	1806	1307	1866	1538	4.7936e-05	0.000584561
GSTT2B	1257	2211	1235	1260	2140	1639	1787	1595	1793	1558	1302	1322	1299	1538.27	4.80095e-05	0.000585054
NDUFA6	3743	1462	798	1139	1459	1291	1091	1199	4595	1362	3826	682	1355	1538.77	4.8143e-05	0.000586276
TSEN34	1944	1592	1670	1447	1611	1554	1505	1164	1791	1477	1480	1594	1339	1540.03	4.84849e-05	0.000590033
POLG2	2751	1416	1084	896	2006	2109	1690	975	2278	1361	1744	858	2251	1540.61	4.86444e-05	0.000590812
VPS35	1689	1055	1557	2200	1527	1023	1349	1879	1230	1446	2281	2491	1128	1540.64	4.86532e-05	0.000590812
PPIA	1099	1619	1692	1689	2097	1174	1939	1727	1723	1374	1736	1192	1342	1540.68	4.86631e-05	0.000590812
ZFP69B	1397	1708	1623	1408	1588	2223	1699	2159	1735	1236	1165	1335	1171	1540.75	4.86826e-05	0.000590812
SKP2	2237	1694	874	1283	672	2393	1852	1759	2557	1449	1114	1981	1527	1541.69	4.89385e-05	0.000593509
MRPL54	2183	1398	1315	1880	1449	1037	1191	1455	2675	1410	1797	1564	1350	1543.05	4.93135e-05	0.000597647
ATP5C1	6559	1312	1519	860	1334	915	1492	1168	1852	1386	2666	1029	1719	1546.51	5.02776e-05	0.000608913
LRRC37A3	1285	1855	1314	1643	1671	1590	1963	2005	1238	1350	1130	1389	2071	1547.69	5.0612e-05	0.000612544
FNTA	1332	1586	1202	2080	2249	1352	1480	828	1883	1756	1713	1403	1875	1548.06	5.07144e-05	0.000613045
TERF1	1786	2260	2524	2010	1381	1420	1964	1793	1623	1213	531	959	2069	1548.08	5.07228e-05	0.000613045
FDPS	3569	1413	1570	1541	1090	1635	723	1883	1351	1168	2400	1349	1944	1548.36	5.08012e-05	0.000613573
SMC5	1227	1207	2306	2454	2267	2837	2216	1036	1039	1259	970	969	1935	1548.53	5.0848e-05	0.000613719
ICE2	1601	2157	3773	1066	2508	1887	2053	1722	178	1002	5971	1422	838	1548.73	5.09058e-05	0.000613997
EXOC4	1412	1821	1779	1229	1755	1484	1733	1521	1792	1549	1313	1108	1900	1549.22	5.10441e-05	0.000615245
ZNF254	1273	1377	1768	1741	1224	1545	1438	1956	1462	1621	2153	1340	1513	1549.53	5.11332e-05	0.000615899
PC	1089	1879	1508	1185	2063	1610	1124	1679	1765	1714	1544	1558	1793	1550.4	5.13816e-05	0.00061847
STRAP	1185	2080	1376	1463	801	1932	1426	1847	3619	1524	1246	1414	1533	1551.27	5.16327e-05	0.000621069
POU5F1B	1445	1797	1696	1986	1418	1344	1750	1347	2030	1472	1444	1217	1493	1553.93	5.24019e-05	0.000629892
EIF1	1433	2052	1731	2327	1159	1233	1544	1423	1762	2807	1000	1938	869	1554.6	5.25956e-05	0.000631791
PPY	1325	1481	1839	1507	1545	1020	1923	1975	1688	1457	1186	2188	1509	1556.02	5.30118e-05	0.000636357
ZNF253	1060	1867	2362	1658	1622	1324	1284	1832	1360	1656	1080	1986	1685	1557.99	5.35943e-05	0.000642913
BNIP1	2179	1154	2171	1606	1203	2386	1418	1233	1211	1843	1370	2149	1118	1559.69	5.41014e-05	0.000648556
KANSL2	1133	1978	1894	1035	1839	1159	1990	1604	1909	1774	1408	1752	1317	1561.76	5.4722e-05	0.000655551
KDM2A	1306	1432	1682	1079	1267	1232	1466	1625	1989	1286	3926	1184	2206	1562.56	5.49657e-05	0.000657603
ZCCHC9	1301	1487	1541	1905	1553	1940	1419	1542	1436	1481	2445	1546	1100	1562.57	5.49678e-05	0.000657603
PIK3R4	1376	1584	1813	1781	1205	1239	1904	1541	1385	1603	1559	1896	1659	1564.22	5.54701e-05	0.000663165
OR1J1	1282	1144	1333	2138	1269	1599	1195	2228	1161	1131	2504	1861	2464	1565.94	5.5996e-05	0.000668999
RPL28	2218	1560	1262	1871	1617	2779	1689	897	2357	1626	1167	1183	1163	1566.57	5.61923e-05	0.000670891
MRPS25	4410	1697	1026	1281	1575	1478	913	794	2662	1564	2268	1109	1986	1567.6	5.65109e-05	0.000674239
LAMTOR4	1557	1793	2472	1072	2301	1350	1291	918	1708	2405	1399	1404	1591	1569.14	5.69893e-05	0.000679488
NAF1	1865	1551	1387	1538	1984	1801	1866	1794	1456	1781	1495	1243	984	1569.26	5.70289e-05	0.000679502
HSCB	1679	1602	1389	1111	1382	3263	1556	1560	1475	1431	1507	1231	1974	1569.68	5.71589e-05	0.000680592
FAM136A	1401	1320	1468	1756	1662	1759	1884	2027	1743	1146	1337	1438	1760	1572.58	5.80758e-05	0.000691043
WDR25	1496	1484	1655	1724	1583	2057	1675	1370	1252	1547	1697	1768	1340	1575.52	5.90155e-05	0.000701752
ATP5A1	3526	1040	1005	3069	1360	1266	1461	1283	2185	1826	1376	1280	1448	1576.46	5.93185e-05	0.000704881
HLA.C	1069	2084	2304	1962	1877	1882	1833	1981	1589	1466	855	1291	1140	1578.8	6.00788e-05	0.000713436
TDGF1	1059	1864	2152	1826	1289	1371	2011	1807	1934	1280	1100	1590	1761	1579.17	6.01995e-05	0.000714389
GOLGA8K	1308	2399	1085	1534	1513	1168	1718	1636	2300	1682	1614	1418	1697	1582.31	6.12376e-05	0.000726221
USP7	1080	2427	1803	1362	725	14289	1702	1640	1105	1107	1026	1181	1429	1583.7	6.17007e-05	0.000730784
SEC61B	1509	1561	1496	1602	2019	1658	1755	1219	1473	1071	2975	1834	1133	1583.71	6.17051e-05	0.000730784
C19orf25	1863	891	1368	3199	1781	2022	1031	2010	647	1578	1197	4329	1387	1584.8	6.20688e-05	0.000734598
EMC4	1536	2386	750	1244	1104	1224	2137	2233	1402	1602	2336	1988	1762	1587.05	6.28314e-05	0.000743127
PDE4DIP	1266	1449	1193	3531	1924	1540	1183	1809	1614	1662	1979	1078	1471	1589.22	6.35718e-05	0.000751381
NDUFB3	3613	1339	1597	2369	1540	1225	1064	465	2900	1409	2581	1344	1715	1590.05	6.38554e-05	0.000754228
DHFR	2959	1250	2555	1497	1441	1720	1023	1058	1474	1637	1231	2258	1647	1591.21	6.42556e-05	0.000758448
KATNB1	1994	1328	1733	829	2428	2085	741	1327	1803	1295	2800	2433	1395	1591.49	6.43549e-05	0.000759113
ANKRD49	9217	1616	809	1288	1307	2320	1182	1277	1555	1554	1087	1665	1367	1592.79	6.48062e-05	0.000763926
OR7A17	1395	1204	2166	2120	1546	1247	1570	2557	1804	1262	1361	1512	1547	1595.06	6.56017e-05	0.000772789
SDC1	1115	1450	1562	2385	1620	1332	1707	2491	1422	1504	1055	1784	1951	1595.45	6.57406e-05	0.000773909
QRSL1	3250	1469	1289	1725	1221	1110	737	1352	3296	1464	3650	802	2164	1596.64	6.61602e-05	0.00077833
DNM1L	2023	1201	1657	2311	1993	1205	1550	1586	2513	2169	1501	472	2109	1599.17	6.70657e-05	0.000788457
FTSJ2	2690	1626	1113	1553	1888	1860	1319	1483	2525	1647	1664	599	2096	1600.23	6.74456e-05	0.000792397
SMC6	1451	764	2642	1776	2624	1698	1770	1487	806	1441	1329	2579	1909	1603.56	6.86566e-05	0.000805208
MED20	1078	1431	1773	1595	1475	1693	1478	1899	1101	1628	2280	2166	1713	1603.58	6.86633e-05	0.000805208
RNF40	2452	1760	1698	1608	2149	1413	1796	2136	2450	829	1051	1199	1320	1603.6	6.86728e-05	0.000805208
MRPL35	2949	1399	1088	1248	1584	1509	985	1350	2780	1163	3336	1706	1417	1603.74	6.87239e-05	0.000805272
ANAPC10	1235	852	2628	2207	1613	1139	1352	1948	1287	2035	2681	2226	1013	1604.62	6.90457e-05	0.000808507
RPL36AL	1555	1106	2436	1357	1178	1684	1437	1612	1749	2093	1266	2865	1371	1606.72	6.98215e-05	0.00081705
GLRX5	1955	2167	766	2194	2136	1191	1120	954	3628	1778	2609	931	1574	1607.16	6.99879e-05	0.000818455
AATF	2648	1931	1652	1013	1582	2104	2956	1458	1630	1417	1360	1169	1075	1609.04	7.06883e-05	0.0008261
RNF20	1510	1693	2202	1344	2065	1206	2517	1559	2242	899	1240	1523	1727	1609.41	7.0828e-05	0.000827185
NDUFA2	2479	1758	1204	1505	1247	1262	1329	1221	7311	1257	1464	991	1853	1612.48	7.19923e-05	0.000840194
ERCC3	1272	1576	1599	1800	2260	1638	1779	1852	1559	1680	1252	1278	1691	1612.6	7.2037e-05	0.000840194
MYO1H	1596	1445	2409	1592	1455	1582	1710	1741	1987	1507	837	2099	1615	1616.58	7.35711e-05	0.000857521
DICER1	1053	2719	1049	1672	1138	1059	1673	1538	1254	1614	3173	3522	1487	1618.69	7.43927e-05	0.000866526
CFAP20	1323	2129	2172	1660	1466	2694	1850	1102	1217	1404	2034	939	1970	1619.15	7.45749e-05	0.000868075
TBCE	963	1734	1662	1634	1712	1535	1921	1258	1476	1616	1680	2490	1839	1619.8	7.4831e-05	0.000870483
NDUFB7	8371	1520	1061	1171	1462	1692	1110	1083	2304	1077	1799	1493	1690	1620.05	7.49296e-05	0.000871057
CHMP1A	1474	1640	1745	1945	1605	1299	1802	2155	1585	1624	1406	1253	1798	1622.87	7.60493e-05	0.000883492
MED21	1148	1263	2457	2218	1430	1208	1679	1994	1317	1559	1990	1448	2013	1623.47	7.62914e-05	0.000885722
CENPC	1340	1546	2012	1394	1250	1070	1312	1340	1726	1666	2121	2293	2865	1624.2	7.6584e-05	0.000888535
NDUFS1	4557	1789	1653	1427	1066	971	750	1030	4369	1667	2910	1360	1246	1625.3	7.70255e-05	0.000893071
NDE1	1203	2472	2813	1698	1953	1727	1545	1906	922	2100	2528	1001	807	1626.56	7.75358e-05	0.000898399
SDHC	1365	2105	1624	1793	1331	1195	1739	1476	2695	1631	1294	1407	2048	1627	7.77177e-05	0.000899916
AGAP5	1934	2196	1359	1834	1767	1176	1406	1669	1979	1620	1323	2015	1344	1634.21	8.0697e-05	0.000933802
HIST1H2AH	1070	1858	1168	1830	1259	2749	1439	1765	1839	1187	1958	1651	2283	1636.07	8.14842e-05	0.000942294
PRDM10	1353	1409	1693	1544	1506	3340	1880	1147	1312	1731	1863	2071	1278	1636.81	8.17958e-05	0.00094528
MRPL20	3560	1045	1362	1517	2195	1449	812	988	2356	1343	3273	1193	2504	1637.11	8.19262e-05	0.000946167
DOLK	4245	1730	820	1121	867	6774	1072	1237	1419	1270	1638	1756	2240	1637.87	8.22512e-05	0.0009493
BCS1L	4463	1229	1618	1631	1658	1252	845	491	3930	1723	3767	831	2365	1640.84	8.35247e-05	0.00096337
GTF2H3	1574	1231	3702	1312	1871	1963	1922	1368	1551	2030	1153	1559	1218	1641.14	8.36573e-05	0.000964269
UBE2D3	1294	2731	1585	1203	2863	1184	5238	1598	1847	561	973	2535	1292	1642.12	8.40807e-05	0.000968517
C11orf57	1740	1384	2446	1599	1592	2257	1483	1488	1100	1462	2471	1803	1186	1642.77	8.43664e-05	0.000971175
GAR1	1968	1414	1424	979	2067	2038	2052	1137	1967	1734	2064	2003	1200	1644.86	8.52822e-05	0.000981079
RTF1	1108	2989	1252	951	1046	2260	2202	1656	3082	1895	1466	1713	1312	1646.6	8.60506e-05	0.000989274
MINOS1	2700	1288	1242	818	1939	2813	1286	1303	2171	1885	2649	995	1904	1648.35	8.68302e-05	0.000997587
ASUN	1691	1779	1890	1542	1509	1559	1817	1753	1349	1912	2171	1517	1197	1649.27	8.72421e-05	0.00100167
NDUFAF3	5210	1698	1053	1536	1308	1876	847	1382	4113	1249	1951	909	1814	1651.38	8.81956e-05	0.00101196
METTL17	1683	2079	1563	1440	3298	1311	1066	1445	2333	1297	2389	781	2298	1651.61	8.83023e-05	0.00101252
TUBE1	3381	1282	1361	1252	1630	2948	1530	1000	1521	2164	1563	1325	1886	1654.86	8.9787e-05	0.00102888
HMGB1	1582	1515	1784	2455	1935	1438	1967	1433	2707	1913	1118	1747	843	1655.57	9.01135e-05	0.00103195
MRPS35	3864	1915	1078	1521	1813	2209	932	1041	2063	1571	2053	1384	1619	1655.73	9.01866e-05	0.00103212
SNRNP48	1399	1775	1728	1019	1724	1056	2123	1806	1497	1897	2728	1787	1701	1658.58	9.15106e-05	0.0010466
PDPK1	3218	1732	1070	2316	1520	1196	1369	1524	921	1810	2022	2235	1842	1660.03	9.21919e-05	0.00105371
UQCRC1	2972	1664	1388	1843	1320	1533	1122	967	4522	1331	1912	1013	2260	1660.87	9.25886e-05	0.00105756
MRPL17	5741	1512	493	1533	1688	1123	1035	1603	3901	1274	2977	630	3865	1662.87	9.35386e-05	0.00106766
NUP54	1222	1496	2852	1692	1950	1119	2622	1375	1397	2435	2604	1293	936	1662.99	9.3594e-05	0.00106766
UQCRB	3122	1362	1612	1297	1526	1633	1344	932	4718	1600	2078	934	1836	1663.42	9.37979e-05	0.0010693
SRSF6	2650	1747	2080	1272	1333	1743	2351	1717	1841	1543	1208	1739	1122	1667.25	9.56453e-05	0.00108965
MRPL36	7637	1295	1477	1337	1604	1099	1465	1416	3188	1293	2366	602	1850	1668.34	9.61756e-05	0.00109499
ZNF468	1331	1711	2390	1471	2151	1158	1579	2304	1813	1892	1556	1531	1311	1668.59	9.62985e-05	0.00109568
PDCD7	1199	1709	2116	924	1627	1180	2165	2387	1558	1954	2240	1745	1648	1668.97	9.64809e-05	0.00109705
TMSB10	1281	1986	1600	1773	1954	2812	2275	2426	1672	1173	919	1693	1205	1673.06	9.85027e-05	0.00111932
VPS37A	1581	1342	2005	1903	1982	896	1606	1339	1574	1254	1415	3631	2574	1673.42	9.86808e-05	0.00112062
MED10	2011	1612	1540	848	1156	2382	1832	2011	1512	2243	1900	1608	1816	1673.6	9.87693e-05	0.00112091
DPH6	1901	1588	984	1663	1450	1836	2067	895	2259	1837	4976	1112	1469	1675.58	9.97636e-05	0.00113146
SLC25A26	5306	1493	940	1232	1912	2336	948	978	2078	1727	3635	1101	1516	1676.61	0.00010028	0.00113659
LSM10	1375	933	1987	2029	1987	2151	1522	1318	1511	1574	1651	1936	2481	1678.03	0.000100999	0.00114328
ZNF442	1186	2171	1829	1343	1380	1340	1674	1504	1903	1830	1780	2283	2007	1678.03	0.000101	0.00114328
MRPL13	3568	1330	1325	1445	1917	1277	1292	1551	3079	1199	2386	1430	1508	1679.6	0.000101804	0.00115165
ZFP90	1617	1101	1932	3279	1362	1689	1228	2051	1245	1382	1871	1862	2166	1679.88	0.000101944	0.0011525
PRRC2A	766	2342	1571	1941	1337	601	2484	1923	7292	1592	1906	1164	1589	1681.53	0.000102792	0.00116134
ZSCAN20	1413	1222	1505	2569	1100	1475	1474	3102	1294	1589	2822	1602	1877	1682.25	0.000103168	0.00116423
MRPL9	4027	1637	1067	1633	1597	1379	1361	1826	2596	828	2888	1741	1273	1682.37	0.000103228	0.00116423
TNNT2	1730	1439	2205	1557	1642	1412	1917	2466	2002	1339	1271	1708	1587	1682.4	0.000103245	0.00116423
NUMA1	1392	2568	1428	1589	1859	1273	2259	2215	1457	1957	2229	1180	1206	1682.93	0.000103522	0.00116625
GAK	1655	1508	3664	1699	984	1328	1400	1597	1696	1443	1976	2041	1940	1683	0.000103557	0.00116625
INTS2	1631	1603	1712	1513	1044	2271	1608	2177	1356	1455	2387	1687	1987	1685.68	0.000104957	0.00118127
UBXN4	1247	1668	1628	1168	1901	2133	1812	1701	1769	1779	1771	1816	1781	1686.22	0.000105242	0.00118372
PDCD6	1334	1004	1738	1982	1385	2099	1634	2052	1638	2117	1237	3010	1548	1687.35	0.000105838	0.00118967
ARID3A	1542	1096	1781	2426	1550	1711	860	2163	2112	1705	1847	2445	1543	1688.08	0.000106225	0.00119326
MRPS26	3078	1332	1379	1998	2172	1227	1497	1457	2227	1395	1661	1040	2585	1689.09	0.000106759	0.0011985
LAMTOR2	1131	1491	2608	816	2627	1364	1213	1514	1309	1951	2871	3652	1447	1689.67	0.000107071	0.00120123
ISG20L2	1651	1452	1764	1400	1678	2164	1903	1622	2085	1369	2640	1096	1688	1691.09	0.000107833	0.00120901
PFDN5	927	2334	1981	2958	2086	1220	1600	1746	1690	1630	1903	1598	1230	1691.61	0.00010811	0.00121135
MCL1	2057	2055	378	4760	922	3990	3671	2326	1486	1229	1552	527	2618	1692.38	0.000108529	0.00121528
METTL1	3561	3268	1917	727	1798	3368	673	1846	1319	2351	1760	948	1492	1693.44	0.000109101	0.00122091
TIMM23	1580	1578	1559	1208	2189	1489	1470	1569	2462	1354	2021	1479	2693	1694.17	0.000109497	0.00122456
MST1	1436	2072	1556	1953	1633	1820	2105	1713	2150	1695	1510	1233	1455	1695.46	0.000110202	0.00123167
BAP1	932	1686	1081	1832	814	1468	1868	2139	5531	2083	1630	1985	1769	1698.58	0.000111924	0.00125013
MOG	1100	1083	1908	1749	2101	1550	2007	2191	1519	1300	1682	1907	2720	1698.72	0.000112	0.00125018
NPEPPS	1858	1569	2044	2335	1312	1129	2735	2002	1982	1566	1209	1520	1551	1701.03	0.000113289	0.00126314
DIMT1	1109	1497	2371	1611	1891	1921	2037	1146	1515	1593	1947	2307	1714	1701.14	0.000113351	0.00126314
TTC30A	1249	1689	1679	1868	1645	1591	1877	1351	1629	1877	1152	1974	3274	1701.21	0.000113387	0.00126314
C16orf59	6229	1305	1031	1429	1807	2060	1427	1573	1321	1956	1693	1539	1485	1701.31	0.000113446	0.00126314
MRPS31	5374	1831	1399	1039	2009	1476	1127	1276	2837	1142	2488	1006	2034	1702.03	0.000113852	0.00126685
SPDYE1	1374	1249	2405	2669	2310	1389	1531	1730	1786	1655	1595	1487	1538	1702.48	0.000114102	0.00126883
CWF19L2	2371	2589	1442	1094	1763	2697	1799	1668	1249	2569	1202	1646	1154	1702.84	0.000114309	0.00127034
RPS19BP1	1568	1466	1427	1596	1563	2383	1855	2875	1616	1579	1844	1949	1068	1703.66	0.000114769	0.00127465
NSUN4	2784	1666	904	1516	2130	3675	1022	1154	2502	1668	1560	1257	2169	1706.6	0.000116446	0.00129246
MTRNR2L8	1092	2610	1769	1751	2336	1822	2215	1789	2089	1310	1212	1498	1440	1709.55	0.000118151	0.00131056
PTCD1	2952	1806	1093	1578	2891	1342	1338	1394	2156	1528	2964	1161	1426	1710.83	0.000118894	0.00131798
OR2T3	1495	1192	1614	2508	1619	2172	1493	2222	1251	1594	2050	1925	1627	1711.04	0.000119017	0.00131851
NPM1	1500	1556	2458	2287	1463	1701	1551	1158	1527	3773	1608	1923	1033	1711.26	0.000119147	0.00131913
MTG2	9026	1246	894	1729	1991	1415	1150	1182	2918	1314	2357	843	2132	1711.51	0.000119295	0.00131994
MRPS7	5728	1428	1020	1258	2100	1602	1429	961	2209	1490	2085	1459	2230	1711.68	0.000119393	0.0013202
ZNF816.ZNF321P	1484	2478	1749	2105	2077	1314	1856	1659	1544	2234	1395	1549	1280	1712.02	0.000119589	0.00132154
KDM8	1947	1483	1602	1591	2013	2711	1986	1223	4671	1090	1500	866	1731	1715.77	0.000121808	0.00134522
NDUFS8	5535	1579	1044	1898	1406	1187	881	874	5897	1240	3796	840	2175	1717.16	0.00012264	0.00135356
MYBL2	3309	1030	1494	1225	1064	1994	1469	1105	2852	2131	4223	1388	1491	1718.61	0.00012351	0.00136231
ATP5F1	4532	1417	1633	1370	1290	997	1304	1145	2178	1535	1834	2828	2390	1718.88	0.000123672	0.00136325
PPP1CA	1132	2460	2252	2387	2584	1400	1325	2389	1864	1298	1546	2210	832	1722.94	0.000126145	0.00138964
ZNF236	1560	1297	3223	892	1861	2200	1045	929	2850	3999	1291	1483	2341	1723.17	0.000126286	0.00139033
NUCB1	1018	1389	1746	1654	1216	1549	1368	1361	1775	2396	5289	1588	2346	1725.29	0.000127594	0.00140378
ETFB	1705	1008	1880	2735	1177	1588	1313	1756	1199	1919	3194	1928	2226	1725.4	0.000127667	0.00140378
YTHDC1	1713	1111	2109	2236	1932	1837	2387	2311	2087	1061	2023	935	1636	1725.72	0.000127864	0.00140507
WDR73	7468	457	3922	1997	3398	5200	3524	1708	514	765	1024	883	1194	1726.04	0.000128059	0.00140634
USP39	1208	1189	2417	2206	1804	1231	1848	1933	1329	2528	1626	3274	1124	1727.62	0.000129048	0.00141632
CASC5	1181	1690	2379	2358	1399	1071	2485	1326	1233	3178	1166	4848	1004	1728.49	0.000129592	0.00142141
NAA35	1981	1939	1664	2351	1976	1796	1533	1928	1157	2006	1054	1527	2134	1731.39	0.000131428	0.00144066
KMT2D	1745	1771	6466	875	1537	3293	3130	1060	874	495	2567	1945	2002	1732.79	0.000132318	0.00144951
DPY19L2	1629	2164	2212	1381	1874	1470	2030	1222	1844	1220	1236	1972	3187	1734.49	0.000133409	0.00146056
TPRKB	1905	1033	1975	1980	2160	1613	1401	1836	1292	2242	1702	3009	1271	1735.97	0.000134364	0.0014701
HNF1B	1279	3505	3878	5682	477	233	4594	2954	3292	321	6239	2773	487	1738.63	0.000136097	0.00148814
SCD	3360	1882	1303	1508	881	4163	2705	2048	915	2162	621	2012	2145	1739.84	0.000136887	0.00149585
ARGFX	1423	2185	2028	1330	1739	1627	1943	2127	2065	1828	1670	1543	1413	1740.77	0.0001375	0.00150162
DDX46	1945	2243	1972	1060	1298	1473	2198	2851	1568	1161	2885	1891	1249	1741.51	0.000137993	0.00150607
RQCD1	1738	1489	1073	807	1679	909	1790	1620	8597	1793	2264	2398	1635	1741.67	0.000138101	0.00150632
ACTR1B	1117	1658	2402	2420	1354	2019	1371	2069	1924	1158	1872	1825	2148	1742.45	0.000138618	0.00151103
STON1.GTF2A1L	1339	2354	1844	1610	1899	1486	2092	1903	1878	1847	1396	1700	1580	1742.69	0.000138778	0.00151184
CXXC1	1859	2135	2388	1122	1561	2184	1563	1646	2593	1684	1214	1060	2624	1743.47	0.000139294	0.00151653
CFD	1206	1300	1405	1453	1579	1526	1671	1546	1234	1670	3529	1894	5029	1743.94	0.000139607	0.001519
TIMM22	1383	1738	2038	1543	1824	2504	1724	1965	1681	1375	2128	1197	2014	1744.58	0.000140041	0.00152279
NAPG	2307	1082	1137	968	1913	2991	407	2185	1935	3436	1570	5142	1851	1744.79	0.000140179	0.00152334
THOC6	1571	1259	926	1883	1780	2360	1299	1775	2341	1237	1790	1568	5160	1745.95	0.000140961	0.00153091
PALB2	2019	1726	2765	1762	1669	2574	1754	1700	1861	1644	913	1206	1930	1747.2	0.000141802	0.0015391
PET117	5685	1853	925	1415	1473	1714	1253	994	3550	1379	1855	1378	2711	1752.5	0.000145438	0.00157759
RPP38	1452	1434	1643	1411	1471	2692	2031	1333	1435	2085	2463	2127	1824	1753.3	0.000145988	0.00158258
OR1D2	1169	1785	2117	2464	1685	1511	1835	1734	1579	1520	2126	1956	1689	1753.93	0.000146426	0.00158636
INO80	1494	3063	1518	1863	1257	1840	2658	1728	1342	1679	1907	1738	1468	1755.8	0.000147733	0.00159953
PPIH	1744	2408	2629	822	1978	1598	2169	1479	2177	1349	3611	1038	1501	1756.98	0.000148566	0.00160728
OR7D4	1216	1281	1249	2916	1569	2416	1744	2310	1459	1406	2120	1758	2297	1757.07	0.00014863	0.00160728
VEZT	2308	1476	2321	1551	1749	1998	1413	1275	1134	2054	1956	3088	1410	1757.96	0.000149259	0.00161309
PRKRIR	2020	1888	1708	861	3255	1345	1918	1259	2189	1823	2806	1333	1792	1762.69	0.000152635	0.00164857
NDUFB10	11036	2128	672	1665	1310	1326	1138	995	3348	1287	3702	1021	1926	1765.67	0.0001548	0.00167093
SSBP1	8564	1713	1164	1983	2495	1093	978	1019	2464	1692	2585	1115	1550	1773.25	0.000160418	0.00173051
ZW10	3880	1739	1434	997	1478	3880	1481	1428	1032	1686	2200	2118	1810	1773.48	0.000160585	0.00173126
SDHAF2	1462	1756	2407	1720	1539	2086	1224	2749	1640	2111	1504	1506	1919	1774.34	0.000161233	0.00173719
CDC26	1419	1741	2000	1359	1691	1425	2776	1530	1872	1829	3816	1505	1284	1774.92	0.000161676	0.0017409
CEP85	1420	1485	2261	2509	1570	1583	1491	1693	2588	1476	1579	1973	1948	1775.28	0.00016195	0.00174279
FGF10	1432	1662	1245	2424	1325	2162	2001	2045	1523	1316	1910	1518	3706	1780.94	0.000166291	0.00178841
NFRKB	1546	2388	1258	1630	1703	2219	2428	2054	1067	1985	2282	2515	1048	1781.27	0.00016654	0.00179
SAP130	1196	1905	1290	1639	1162	1784	2980	2109	1644	1572	2417	1750	2696	1783.67	0.000168412	0.00180903
CCT7	1180	1310	2260	1876	2699	1272	1982	3045	1255	2478	1203	2663	1380	1784.95	0.00016942	0.00181874
DYNLL1	737	2118	6526	3439	3091	1612	1800	1635	1318	1413	1213	1413	1142	1785.37	0.000169748	0.00182116
NOLC1	1831	1929	2291	1374	1820	2309	1542	1585	1363	1618	1700	2303	1905	1785.78	0.000170073	0.00182304
TACC3	1112	1768	3150	1407	1621	1188	1271	1820	2800	2925	1726	3228	1061	1785.85	0.00017013	0.00182304
STRN	1091	1372	1716	2546	1443	2259	1691	2469	1338	1694	2519	2446	1523	1786.85	0.000170925	0.0018296
EIF2S2	2749	1844	1689	2599	1844	1838	1588	1477	1962	1638	912	2204	1657	1786.88	0.000170949	0.0018296
CHTF8	2062	1742	1706	1722	1519	1966	1290	2063	1840	1785	2320	1359	2207	1788.56	0.000172284	0.00184277
TUBA1B	1378	1522	1517	1583	2513	1216	1526	1637	1684	1777	4999	1845	1846	1791.56	0.000174693	0.0018674
TPP2	1695	1363	1627	2096	1288	1721	1555	2662	1691	1555	2073	1773	2817	1792.21	0.000175219	0.00187018
SLC25A10	1811	1659	2099	2003	2177	1496	2142	1955	1836	2519	1606	1488	1034	1792.25	0.000175254	0.00187018
CTPS1	1999	1598	2300	1795	521	4998	919	1402	1965	3058	1059	2107	3319	1792.27	0.00017527	0.00187018
PDCD5	1575	1744	1230	1545	1489	4152	2605	1331	1669	1955	1301	2124	1971	1793.63	0.000176372	0.00188081
SRPR	1912	2231	1673	1491	1969	2356	1736	1857	1654	2987	1650	1855	831	1794.4	0.000177001	0.00188637
NBEAL1	1492	1105	2288	2773	1412	1782	1669	2038	1289	1717	2309	2080	2119	1795.55	0.000177948	0.00189505
POGZ	1147	1480	1992	1590	1347	2413	2004	1626	1510	1789	3114	1987	2120	1795.65	0.00017803	0.00189505
CPNE7	1619	1507	2468	1809	1934	1542	1677	2008	1928	2097	1314	2138	1653	1798.09	0.000180044	0.00191533
HIST1H2AB	1443	2091	1473	1995	1667	1569	1885	2898	1714	1570	1707	1968	1802	1798.76	0.000180598	0.00191902
MRPL3	4182	1236	1371	1885	1956	1943	1358	1313	2535	1381	2169	1143	2627	1798.77	0.000180607	0.00191902
KIF14	1418	1290	3178	2196	2412	2050	1803	1297	1908	2118	1654	2019	1045	1799.96	0.000181594	0.00192835
XRCC2	1951	2209	2585	1728	2007	2576	1805	1470	2722	1856	934	1088	1564	1802.51	0.000183739	0.00194995
EXOC1	6550	1926	1594	2017	1565	1700	1911	1557	1620	1635	1496	1725	974	1803.63	0.000184682	0.00195878
EXOSC9	1848	1252	1718	2148	1863	1433	1767	1516	1712	1870	2510	2707	1623	1804.8	0.000185677	0.00196815
FTSJ3	2076	1167	1363	2474	2035	4150	2077	981	1403	1906	1662	1585	2222	1807.65	0.000188116	0.00199281
SSBP3	1298	1784	2829	1853	2040	2481	1858	1797	2031	1539	1517	1272	1782	1807.93	0.000188354	0.00199413
NDUFB8	4545	1778	1860	1446	1522	1485	1028	940	6735	1541	2741	1003	1632	1808.29	0.000188663	0.00199621
HMGCR	2118	1961	1604	2858	1995	1453	2452	1193	1398	1437	1126	4508	1345	1808.53	0.000188876	0.00199727
RRP9	1792	2270	2031	1714	1743	1682	1509	1702	1910	1834	1471	2408	1680	1809.05	0.000189324	0.00200081
OR1E2	1547	1671	2378	2452	1695	1651	1660	1403	1428	2263	1752	2081	1938	1810.33	0.000190432	0.00201131
WDR33	1241	1324	3695	3185	1607	1198	1670	1396	1991	2067	1432	2523	1740	1810.47	0.00019055	0.00201136
RPS21	1178	1357	1822	1933	2874	1732	2374	1624	1246	1758	1518	4257	1473	1810.93	0.000190953	0.0020135
EXOSC1	1672	2844	1737	1455	1938	2518	2600	1432	1364	1636	790	4004	1462	1810.96	0.000190981	0.0020135
OR7A10	1465	1653	2308	2262	1782	1909	1746	1888	1853	1358	1215	1975	2672	1813.06	0.000192815	0.00203163
FASTKD5	3683	2094	1740	1498	2220	1356	1077	1683	2926	1766	2762	1132	1296	1813.62	0.000193306	0.00203558
PRKRIP1	2071	2083	1994	2245	2192	1349	1814	903	2064	1899	1877	1456	2313	1814.88	0.00019442	0.0020461
COG1	2450	972	1561	1296	2217	1959	2547	1678	1116	1840	2133	3635	1665	1818.04	0.000197234	0.00207448
NUP35	910	2137	2054	2607	1770	2035	1954	1307	1205	1911	1688	2958	2177	1819.64	0.000198666	0.0020883
RNF14	1289	1519	1640	1701	1651	1456	1680	3486	1653	2572	1633	1967	2290	1820.05	0.000199035	0.00208986
SPDYE2	1309	2667	1895	1823	2477	1564	1564	1761	1954	2381	1298	2094	1478	1820.06	0.000199051	0.00208986
TCEB3CL	1630	2086	2274	2260	1961	1427	2110	1812	2026	2251	1349	1350	1568	1821.78	0.000200605	0.00210492
OST4	1904	1764	1326	1398	1973	2074	1159	2309	938	2092	2416	5425	1392	1822.14	0.00020093	0.00210708
NPIPA5	1762	1443	1804	1849	2114	1594	2342	2103	1746	1546	1908	1522	2224	1822.88	0.000201602	0.00211274
KRT10	1440	1393	3058	2124	2112	1437	2155	1825	1481	1288	1429	1848	3135	1822.99	0.000201709	0.00211274
ARRB1	1348	1799	1870	1518	2022	1879	1741	1963	1310	2717	2211	1678	2126	1826.02	0.000204484	0.00214054
HSF1	1735	2116	1525	830	2635	2512	1009	1235	1657	3786	1692	4283	1449	1826.88	0.000205284	0.00214764
ITGB7	2090	1585	2125	1485	1872	1828	1482	2566	1639	1461	2187	2165	1661	1828.93	0.000207183	0.00216623
VPS29	2141	1338	1484	2180	1878	1161	1708	2446	1413	1842	2810	3412	1222	1829.61	0.000207819	0.00217159
SP2	2587	2051	2192	1646	1564	2114	2025	2373	1812	1153	1105	2208	1720	1834.58	0.000212513	0.00221933
EXOC7	1772	1253	1899	1549	1684	2329	2075	2365	2679	1772	1484	2105	1443	1835.8	0.000213683	0.00223023
RPL30	1243	1613	2557	1292	1937	1388	1756	1305	1517	2516	3364	3828	1343	1836	0.000213874	0.00223084
BRK1	1183	2219	1694	2402	1340	2275	3555	2076	1334	2557	1123	2615	1120	1836.13	0.000213994	0.00223084
MRPL23	12684	1453	890	2130	2020	1294	1245	801	2550	1482	2628	958	3120	1836.51	0.000214361	0.00223334
RSRC2	1408	1735	2181	2012	1812	1397	2303	2707	2212	1372	1672	2011	1579	1837.67	0.000215481	0.0022437
CFL1	3754	1878	1183	1752	1092	2204	791	1116	3545	1054	2821	3069	2744	1839.22	0.000216972	0.0022572
TMEM110.MUSTN1	1324	2607	1796	2116	2123	1868	1875	2018	2301	1928	1125	1611	1742	1839.28	0.000217034	0.0022572
ZNF335	3390	2093	2185	1211	1389	1863	2239	1853	1454	1879	1624	2052	1514	1840.38	0.000218101	0.0022658
SEPSECS	922	2836	5761	509	1959	1445	841	2156	7345	2993	2379	619	2181	1840.39	0.000218117	0.0022658
DAP3	6435	1429	1717	1461	1368	1519	899	1210	2510	1871	2768	1688	2439	1841	0.000218705	0.00227057
SLC7A8	1506	1308	2074	5283	1746	1810	1728	1987	1214	1511	1524	2455	1784	1844.85	0.000222498	0.00230859
DERL2	3012	1911	1482	280	1768	2354	882	1777	3462	1748	1996	1958	7817	1845.49	0.000223129	0.00231378
MGAT1	2002	2364	1440	1744	1111	1807	5272	2447	981	2048	1647	2005	1425	1846.95	0.000224586	0.00232753
TBP	2639	1884	1064	2078	1677	1243	2277	2150	1399	2526	2773	1587	1671	1847.2	0.000224829	0.00232868
CAP1	2756	3147	1674	1833	1005	2233	1840	1835	2068	1139	1710	1683	2138	1847.55	0.000225188	0.00233104
GRSF1	5280	1447	1550	1010	2399	1527	1294	2460	2997	985	2656	1315	2052	1848.92	0.000226563	0.00234389
BUD13	1627	2181	2644	1186	1955	1979	1265	1764	1121	2175	2750	2423	1894	1849.17	0.000226811	0.00234509
GTF3C3	2322	1691	1598	2076	2043	1904	1602	1418	1545	2153	1292	1858	3254	1850.84	0.000228492	0.00235874
DDX39B	1613	753	1713	1666	2102	3188	2928	1443	1445	2854	1331	2058	2698	1850.85	0.000228511	0.00235874
NUPL1	1518	1632	1584	2208	1738	1657	1621	1720	1591	3054	2834	2221	1406	1850.88	0.000228532	0.00235874
KCTD10	3672	1079	3571	1050	1835	1534	1375	1522	1429	1157	1856	4068	2820	1855.06	0.000232807	0.00240146
ORC3	3196	1359	1815	1804	1594	2268	1393	1519	1213	2967	1620	2944	1656	1855.59	0.000233354	0.00240569
CYFIP1	1351	1461	1456	2043	1363	1378	1581	2572	1343	2901	3554	2174	2339	1858.57	0.000236438	0.00243607
PPP4R2	1553	1962	1672	1226	1853	2581	1452	1662	1921	1523	3730	3693	1094	1859.51	0.000237427	0.00244484
ORC5	2892	1283	1432	1436	1510	8293	1233	1492	1117	2197	1944	1524	2506	1860.6	0.000238566	0.00245513
PCYT1A	9998	1015	2022	3111	1515	1736	1264	2006	1014	1299	1249	1889	2459	1862.85	0.000240936	0.00247808
TMED8	1360	1210	2716	1934	1558	1930	2161	2198	1406	1649	2856	2253	1774	1863.47	0.0002416	0.00248346
SPTSSA	1299	1774	311	2481	1496	1945	5770	2486	986	4142	3283	3052	1080	1864.02	0.000242178	0.00248795
DDX5	3608	1341	2050	1747	4146	1520	1952	2000	1113	1925	1852	1405	1382	1864.22	0.0002424	0.00248879
TADA3	2270	1783	1650	1361	1457	5175	1444	2120	1752	1085	1248	1724	3844	1864.82	0.000243039	0.00249335
ZBTB7A	1825	2198	2685	1774	2562	1450	1517	1472	1996	2163	1332	2044	1772	1864.96	0.000243181	0.00249335
MTRNR2L1	1230	2207	2414	3232	1680	1375	1966	1607	2226	1595	1364	2356	1873	1865.04	0.000243268	0.00249335
DLG1	1105	1539	1124	1901	1800	1880	2365	2323	1583	1391	2498	2391	3751	1866.31	0.000244628	0.00250584
NELFE	1757	1757	1754	2040	1852	1620	1938	1589	2865	1803	1259	1850	2854	1873.54	0.000252486	0.00258484
PPAN.P2RY11	1624	1373	1595	2162	1988	2221	1331	1895	1400	1583	3667	2070	2571	1881.52	0.000261413	0.00267467
PPM1E	1460	2154	1681	856	1886	2321	1834	2126	1901	1672	4853	1783	1748	1881.9	0.000261838	0.00267747
PXN	1771	1421	1683	2002	938	3372	1781	2169	1484	1893	2486	2924	1766	1882.79	0.000262857	0.00268634
RPL29	1430	1925	2183	2289	1748	1155	1934	1993	2215	2310	2130	1829	1758	1883.37	0.000263513	0.0026914
EEFSEC	630	3399	3791	1127	1952	1690	856	2930	7137	2594	2423	844	1310	1883.49	0.000263657	0.0026914
C1QTNF4	1455	2587	1382	2911	1866	1971	1535	2902	1469	1272	1717	1763	2695	1884.55	0.000264869	0.00270222
RAB6A	1153	614	1063	2014	4711	731	1102	3112	1656	5402	3445	4542	1521	1885.66	0.000266143	0.00271364
LIN52	2221	1257	3991	1443	2113	1597	2301	1577	1331	2188	1063	6851	920	1886.82	0.000267478	0.00272568
H3F3A	2516	2132	1887	2020	1836	2554	1652	2148	1543	1108	1452	2273	2016	1887.9	0.000268731	0.00273688
MYADM	1270	1490	2448	1888	1378	2176	1636	1949	1297	2098	3341	2277	2241	1888.24	0.000269125	0.0027393
FNBP4	1467	1731	1812	1364	3361	1877	1950	1743	1452	2132	1649	1436	3960	1889.26	0.000270315	0.00274983
RINT1	1797	1930	1582	1564	2168	3583	1813	2609	1643	1990	1307	2111	1377	1889.64	0.000270755	0.00275273
EIF5B	1192	1286	1877	3515	1736	1938	1580	2057	1586	1448	2194	1915	3711	1891.23	0.00027262	0.0027701
DDX19B	1751	1239	2818	1831	1557	1777	2138	1959	1700	3296	1582	2363	1481	1893.57	0.000275388	0.00279661
ACTR3	1315	1860	3613	2243	2226	1218	1861	1935	1567	2142	2046	3434	908	1897.85	0.0002805	0.00284689
HS6ST1	1437	1737	2276	1766	1911	1666	1869	2161	2154	1735	3169	1740	1570	1898.9	0.000281765	0.00285808
OLFML3	1514	2332	1641	3098	1636	2027	2128	2003	1727	1550	1279	1454	3320	1899.57	0.000282577	0.00286467
FOXD4L6	1541	2309	2085	2397	2519	1530	1723	2009	2361	1650	1530	1640	1821	1900.61	0.000283834	0.00287577
RHOQ	1244	2355	2051	2013	1848	1464	2583	2282	2067	1438	1027	3051	2355	1900.88	0.00028416	0.00287742
MED29	1775	1862	1545	2602	1566	2009	1975	1529	1605	2070	4963	1495	1383	1903.37	0.000287209	0.00290664
CLSPN	2094	2361	2102	1913	1757	2377	2135	1925	1164	1527	1561	2626	1739	1904.06	0.000288049	0.00291346
HIST1H2AI	1454	1665	971	2165	1682	1652	1601	2645	1748	1677	4796	1767	2916	1904.55	0.00028865	0.00291788
USP10	1499	1824	1920	1552	2623	1718	2582	2174	2169	1508	1565	1636	2528	1905.39	0.000289694	0.00292675
SPTLC1	2206	1837	1426	1640	2058	1848	2164	2956	1677	2360	1182	2653	1597	1912.19	0.000298199	0.00300975
NDUFS2	6637	2158	1298	1565	1710	1886	1307	1156	8885	1023	1897	1047	1786	1912.23	0.00029825	0.00300975
TRIT1	10835	2545	1532	821	942	1461	1488	1208	5253	1219	1522	2821	1945	1912.78	0.000298949	0.00301508
MRPL50	2814	1857	1560	1954	2139	1892	2111	1694	2269	1154	2094	1153	3183	1914.39	0.000301004	0.00303408
PRKRA	1118	3130	2137	2523	3031	1552	3055	2194	3021	673	2459	1733	916	1916.99	0.000304334	0.00306397
PSD4	1174	1611	2377	2320	1654	2408	1667	2083	2079	1266	1788	1571	4428	1917.02	0.000304371	0.00306397
LRRC37B	1785	2027	2482	2828	2372	1133	2940	2406	2144	1763	1512	1341	1277	1917.11	0.00030449	0.00306397
CBX1	1837	2009	2290	2806	1498	2451	1646	1824	1686	1720	1269	1935	2555	1918.07	0.000305732	0.00307472
CYP2A13	1667	1907	2738	2595	1294	1811	2035	2393	2023	2112	1398	1383	2254	1919.41	0.000307472	0.00309046
ZFC3H1	1271	2147	2021	1230	2311	2036	2343	2520	2544	1658	1740	2213	1573	1919.88	0.000308078	0.00309479
FBLIM1	1167	3105	2217	1922	1947	1623	2242	1931	2421	2012	1359	1817	1924	1922.12	0.000311011	0.00312248
CENPJ	2299	1513	1476	2106	1876	2580	1784	1803	1907	2436	2318	1550	1763	1924.08	0.000313584	0.00314652
PSTK	1071	2923	3072	774	1494	2865	1103	2628	4393	2930	1392	1641	1834	1924.87	0.00031464	0.00315532
TRIM49C	1381	2742	1854	2252	2183	1510	1705	1768	2172	1790	2560	1681	1902	1925.45	0.000315397	0.00316075
EXOC5	2058	2131	2072	2465	1640	1250	1879	1232	1180	2379	2509	4325	1545	1925.55	0.000315538	0.00316075
USE1	1595	1982	2746	2731	1721	3852	2005	1829	1671	1309	1974	1034	2006	1930.19	0.000321746	0.00322111
SNAP23	3379	1360	706	3477	2936	2618	460	505	6777	5626	5921	722	1585	1931.39	0.000323372	0.00323555
DCTN1	1359	1838	2663	1994	1693	1949	1959	1473	1911	2199	1779	3409	1640	1933.51	0.000326255	0.00326255
OR2T5	1688	1937	2121	1431	1963	1742	2531	1839	1931	2356	2491	1814	1639	1934.73	0.00032793	0.00327745
ADAT3	2991	1219	1927	6713	2208	2843	1100	1373	1366	1832	1354	2007	1754	1935.06	0.00032838	0.00328009
MIPEP	11528	1924	840	967	2328	1967	1094	1310	3895	1499	3984	993	1962	1935.74	0.000329317	0.00328759
AURKAIP1	2451	1700	2047	1253	2577	1505	1534	1698	2627	1773	2634	1647	2465	1936.27	0.000330051	0.00329305
BTBD9	838	1954	3607	2661	2039	1557	1631	1922	1929	2116	1353	3210	1965	1938.24	0.000332765	0.00331826
METAP1	1918	3019	5195	1973	1361	1122	1121	1133	1946	1691	3629	2891	1374	1938.56	0.00033321	0.00332083
CADM4	1421	1676	2142	3917	1771	1395	1761	1642	2041	2463	2100	1954	1869	1939.73	0.000334841	0.00333519
RBM4	2666	2625	1613	1347	1676	2170	1859	2079	1554	1480	1801	2740	2326	1943.45	0.000340068	0.00338407
ERAL1	5505	1696	1667	1241	2683	1712	2327	1391	2684	1197	3051	1185	1692	1943.49	0.000340131	0.00338407
DPM2	1516	2694	1688	1025	2289	1875	2322	2700	1151	2181	2751	2137	2058	1946.92	0.000345014	0.00343072
NSL1	1269	1633	2215	1761	2105	1705	1804	1760	1580	1898	1819	1884	6158	1948.33	0.000347031	0.00344884
MAX	2857	1880	1351	2209	2066	3480	1484	1216	2988	1553	1698	2251	1584	1948.68	0.00034753	0.00345185
RBX1	1280	1804	1874	1514	3127	1522	1628	3350	1779	2706	2122	1898	1794	1950.52	0.000350191	0.00347633
CACNB3	1838	1828	2107	2484	2071	1934	1732	1830	1692	1580	2863	1912	1848	1953.59	0.000354669	0.00351881
OR11H1	1402	2317	2562	1535	2292	2784	2486	1737	1811	1323	1812	1832	2174	1954.81	0.00035646	0.0035346
SEC62	3767	1545	1261	1320	2158	2262	1676	1917	1597	2105	2787	1982	2160	1955	0.000356734	0.00353532
ZNF382	1405	1647	1397	2133	1500	2414	2038	2334	1774	2018	5992	1734	1422	1959.57	0.000363512	0.00360048
VPS72	2230	1673	2443	2476	2481	1821	1821	1362	2035	1798	2132	1674	1910	1960.17	0.000364418	0.00360743
CTDNEP1	1329	2546	1862	1667	1262	1891	2062	2292	1370	4926	1802	2566	1723	1961.64	0.000366627	0.00362727
ZNF284	1661	2165	2697	4363	1534	1417	1655	2324	1761	2273	1728	1551	1696	1963.24	0.000369041	0.00364911
OPA1	2185	1914	2196	1970	3732	1674	1828	1013	2296	2191	2093	1830	1602	1963.8	0.000369889	0.00365544
HSP90B1	2407	1725	1394	1009	1355	3281	1714	1228	1206	3198	3773	5921	1375	1964.12	0.00037037	0.00365816
CWC27	1543	1038	1750	1940	1493	2084	1865	2453	1160	2670	5029	1869	2921	1966.61	0.000374163	0.00369356
EXOC8	1714	2340	1225	1308	1808	1479	2281	1905	1753	2216	4582	3236	1540	1967.57	0.000375641	0.00370607
DBF4	1860	3064	2373	1406	1084	1615	1475	1383	8562	2267	2838	1570	1139	1969.06	0.000377935	0.00372662
NPB	1997	2088	1859	1789	2011	1278	2089	2650	1906	2306	2057	1650	2284	1969.81	0.000379099	0.00373602
HIST1H2BB	1531	2225	2008	1855	2423	2227	1487	1704	2290	2228	1196	2286	2808	1971.45	0.000381647	0.00375903
NDUFB9	5940	1701	1451	1964	1341	1667	992	1192	4560	1633	3673	1353	2435	1972.85	0.000383827	0.00377839
ITGB5	1302	3157	1516	2658	2487	1518	2783	2300	887	1969	1882	4772	1106	1974.72	0.000386763	0.00380518
C1QBP	6797	1918	1280	1664	2322	1499	1734	2762	2528	1402	2454	691	2499	1974.91	0.000387059	0.00380597
SARNP	1832	1582	1555	1459	1895	3158	1640	1465	2099	1509	4146	1597	3521	1975.54	0.000388059	0.00381369
KANSL1	1245	1354	2164	2349	1673	1150	1979	1872	2147	3872	4577	1705	1796	1978.46	0.000392688	0.00385703
GPX4	607	2696	6008	656	910	1491	1092	2555	5655	3869	6804	1225	1601	1978.72	0.000393105	0.00385898
GTF2H2	1812	1340	1741	2291	1744	3044	1810	1902	964	1981	5341	1766	2246	1979.41	0.000394199	0.00386694
GOLGA6L1	1549	4118	1057	1424	2021	2367	2837	2167	3238	2090	1886	1329	1496	1979.5	0.000394354	0.00386694
AAAS	1136	2711	2119	2046	2235	1603	1668	1497	2480	2454	1386	2301	3103	1980.11	0.000395328	0.00387369
STAT5A	1382	2668	2363	1681	1904	1888	2963	2649	1694	2108	1234	1664	2377	1980.3	0.000395625	0.00387369
GABPA	3232	1517	2488	1059	1797	1621	1999	1324	1537	5120	3089	1620	1837	1980.34	0.000395699	0.00387369
USP37	2931	2054	2090	1859	1461	1706	2029	2988	1938	2007	2146	1622	1526	1982.39	0.000399005	0.00390388
FAM60A	1669	2529	1502	1862	1149	2921	1422	2122	1888	5929	1390	2079	1893	1982.78	0.000399621	0.00390775
LSM12	2943	2917	1350	2721	2042	1852	2349	1054	1449	1931	1755	1284	3936	1982.92	0.00039985	0.00390782
MRE11A	2306	1628	2045	2179	2453	3572	1243	1927	1126	2944	1925	2144	1531	1983.47	0.000400746	0.00391442
SETD2	1342	3622	1855	1784	3741	1016	1993	2798	1880	1683	1719	3118	1306	1987.51	0.000407339	0.00397662
UQCRQ	3313	2254	1831	1835	1396	1902	2420	1415	2389	2156	2089	1563	2008	1990.57	0.000412393	0.00402374
EGLN2	1727	1816	1836	2167	1740	2157	2022	5447	1624	2711	1272	2002	1341	1991.58	0.000414083	0.004038
CAMLG	3199	1968	1453	1137	1806	1802	2527	1815	1573	1306	1627	4259	3583	1994.78	0.000419444	0.00408802
NOS1AP	2430	1736	2607	1435	2054	1580	2358	2210	2082	1750	1321	2667	2318	1995.23	0.000420199	0.00409311
NDUFC2	5538	1932	1139	1303	1716	1997	1254	1594	6700	1576	3335	941	2215	1996.04	0.000421572	0.00410423
CUL3	1166	1436	17211	2057	1423	1214	1055	1494	2846	1418	1969	3587	1753	1997.59	0.000424206	0.0041276
MRPS2	6061	1391	1377	2033	1960	2173	1428	1227	2318	1458	4327	1262	2489	1998.08	0.000425039	0.00413343
TUBA1A	1425	1842	5082	1925	2073	1441	1947	1788	1863	1896	2156	2495	1598	1998.42	0.000425606	0.00413667
CCP110	4005	1378	2433	931	2209	3494	1905	2082	3179	2837	1107	1423	1511	2000.43	0.000429055	0.0041679
GSDMA	2320	1639	2156	1911	1734	2305	2173	2231	1613	1791	1375	2962	2325	2002.09	0.000431918	0.0041934
ZNF217	11158	1798	1647	674	395	1618	1591	1106	2562	1360	2072	2751	16725	2002.38	0.000432408	0.00419585
STARD7	1362	2019	2174	1808	1606	4937	2284	2070	2565	1307	1316	1534	3043	2002.84	0.000433204	0.00420127
TRMT10C	3270	1680	2146	3035	2044	1082	1624	1848	4002	2076	2199	961	2010	2003.51	0.00043437	0.00421027
DPH1	2484	1319	1676	1926	1762	3409	2248	1780	2010	1582	3360	1642	1887	2004.14	0.000435463	0.00421854
MRPS28	3602	1682	2246	1764	3496	1258	1786	1294	3067	1833	2341	1023	2593	2006	0.000438707	0.00424764
ATP5L	2989	1687	1857	932	3150	1922	1520	2089	2282	1693	2276	1557	3715	2006.29	0.000439208	0.00425016
GTF2F1	1774	1872	2949	2045	1383	2211	2182	2178	1258	1809	6057	1856	1152	2007.09	0.00044061	0.0042614
COG8	1562	1581	1910	1615	1840	1547	2786	2893	1229	1665	4232	2728	2083	2007.49	0.000441325	0.00426598
LAMTOR3	1318	1479	8208	1942	2905	1758	1577	1615	1539	1737	1674	3656	1303	2007.77	0.000441814	0.00426837
CDK4	2642	3254	3180	902	4143	3243	597	1863	924	1548	2618	971	6448	2008.2	0.000442569	0.00427333
TFDP1	1393	2267	2092	1872	2133	1935	2256	2526	3395	1927	1836	1904	1328	2011.65	0.000448678	0.00432995
SAMM50	6076	1627	2680	1963	2193	2039	1836	1858	1128	1716	2140	1484	1815	2011.94	0.000449194	0.00433256
APITD1	1986	1714	1761	1540	2283	2462	1896	2141	1766	2158	2219	2096	2380	2012.54	0.000450276	0.00434063
SERBP1	1526	2033	2777	1669	2216	1355	1936	1673	1344	1076	2588	1005	17013	2013.64	0.000452237	0.00435716
RIC1	2244	824	1188	2497	9938	1062	1806	3144	657	5107	1401	4269	1368	2014.93	0.000454567	0.00437499
CTU1	1564	1460	1465	4102	2850	1622	2360	1996	1709	2750	2048	1440	2179	2014.94	0.000454583	0.00437499
KLHL11	1431	1424	2479	2174	1437	1675	2648	2883	1877	1701	1675	1542	5429	2015.12	0.0004549	0.00437566
POP4	1856	2190	1715	2241	2457	3826	2565	1025	1955	2650	1817	1690	1476	2015.65	0.000455868	0.00438258
NXT1	9326	2597	453	2644	506	452	1984	1804	11112	5658	6769	578	1557	2016.15	0.000456758	0.00438875
ANKRD36	1521	2943	1873	2051	2278	1640	2568	2771	2735	1612	1284	2517	1398	2016.34	0.000457107	0.00438972
UBE2C	1344	2232	2931	2146	1881	2198	2985	1941	2052	2150	1711	1528	1752	2016.81	0.00045796	0.00439552
HOXD13	1439	1548	1947	1884	1769	2565	2027	2135	1717	1858	3094	2585	2238	2017.3	0.000458838	0.00440155
CHGA	1485	1230	2076	3360	1484	1729	1726	2247	1325	2033	2272	3020	3915	2017.5	0.000459207	0.00440271
SLC7A5	3403	1974	1806	1939	3817	3891	3328	1535	690	1715	1265	1798	1912	2017.67	0.000459525	0.00440337
MRPL19	3361	1919	1431	1574	3677	1739	1844	1570	3269	1643	1876	1818	1870	2018.14	0.000460371	0.00440908
LCMT1	1021	2803	2937	2224	1400	1842	1513	1527	2316	2186	4157	1332	2970	2019.16	0.00046223	0.00442449
DOLPP1	3197	3162	2285	1311	2137	1327	1910	1864	1491	2394	1173	3857	1939	2024.12	0.000471373	0.00450956
ASF1B	1545	2480	2898	1914	2070	2163	1847	1898	2610	1965	1461	2373	1646	2027.18	0.000477075	0.00456164
ORC4	1493	1791	3603	1886	2306	3488	1801	1027	1648	2016	1523	2574	2780	2027.57	0.00047781	0.0045662
ABT1	1647	2298	3895	1713	2714	2441	1948	2276	1809	2072	1758	1730	1160	2027.9	0.000478429	0.00456964
CS	5486	2425	2418	2590	2055	2030	1912	1485	3084	1430	1133	879	2279	2029	0.0004805	0.00458695
ZNF763	1191	1870	2302	3555	1718	2422	1552	2436	1742	1792	3255	1442	2354	2029.18	0.000480849	0.0045878
MANF	1246	1980	1601	1642	1870	4259	2999	2059	2409	1968	1538	1387	3115	2031.67	0.000485559	0.00463024
TADA2A	1821	1776	1182	1743	2814	1708	2443	2277	2642	1389	2118	2018	3601	2031.88	0.000485963	0.00463047
SLC4A5	1777	2647	1805	2782	1805	1844	2666	1977	2641	2026	1542	1703	1729	2031.95	0.000486107	0.00463047
ANLN	1205	2360	4635	1687	903	3619	1895	1871	1189	2851	2922	2592	1553	2035.13	0.000492182	0.0046858
TMEM184A	1377	1761	2267	2111	2203	1792	2002	3702	1528	2387	1366	1694	3722	2041.02	0.000503627	0.00479218
RCOR1	2378	1187	2055	2495	2227	1974	1379	2316	2384	1532	2512	1648	3476	2041.21	0.000504006	0.00479321
CWC25	1800	1614	3088	1703	2665	1775	2498	1773	2611	2420	2483	1601	1332	2041.65	0.000504874	0.00479889
OGDH	2564	2952	1817	3261	1717	1755	2249	2265	1335	2605	3210	752	1906	2046.07	0.000513635	0.00487953
RABIF	1950	2467	734	1500	3788	2668	1843	1695	1754	2135	4979	1775	2063	2051.73	0.000525008	0.00498489
SLC39A5	2170	1873	2854	2145	1992	1560	1829	2091	1961	2458	1533	2693	1946	2052.19	0.000525962	0.00499127
SLC25A28	5717	1663	846	915	2641	2670	2432	2755	2158	1018	2921	1368	3829	2055.42	0.000532566	0.00505065
NDUFA10	10828	2065	1452	1470	1618	1749	1137	1561	6373	1333	2292	1314	1907	2055.53	0.00053279	0.00505065
TAF1D	2619	2321	2331	1426	1754	1859	1783	2562	1721	2655	1102	3788	2050	2056.51	0.000534803	0.00506701
CBWD5	1389	2176	1918	2758	4592	2744	2235	1663	2024	1663	1631	1835	1577	2058.22	0.000538332	0.00509771
NSMCE2	1522	1587	4939	2800	4593	2241	2759	1429	1174	1886	1379	2289	1261	2058.9	0.000539741	0.00510831
GOLGA8N	1701	2109	2566	3393	1657	1354	2152	1952	2842	2598	1462	2649	1445	2061.74	0.000545683	0.00516179
COA6	7068	1727	1450	2333	2206	1517	878	1438	2793	1468	3885	1541	2899	2065	0.000552549	0.00522394
CARS2	7137	1608	1143	887	2539	2639	1435	1122	3705	2450	3160	1228	2827	2066.07	0.000554824	0.00524264
ATP5O	6063	1895	2451	1307	1422	1383	1775	1366	2408	2174	2749	1513	3292	2067.09	0.000557001	0.0052604
MRPL24	6558	1866	1757	1339	2417	1874	1851	1630	2435	1233	2745	1749	2278	2071.32	0.000566091	0.00534339
RHEB	2783	1200	2866	2470	3460	2115	1449	2160	980	2218	2686	2250	1826	2072.18	0.000567942	0.00535653
HCRTR1	1616	1695	2264	3091	1847	2226	2223	2078	2353	2094	1218	2225	2673	2072.25	0.000568089	0.00535653
HUS1	3129	1366	1253	844	1282	8996	1648	1732	1283	1585	3250	1295	10256	2073.07	0.000569876	0.00537051
FRG2	2035	2240	1973	1907	1549	2328	2140	2060	2324	1862	3306	1786	1883	2073.76	0.000571376	0.00538178
PDCD6IP	3399	1238	2842	1451	2710	4117	1477	1531	1683	4054	2989	1019	1463	2076.08	0.000576461	0.00542678
TRPM7	12516	1863	2176	2648	2307	5118	1623	1211	345	1903	2414	1789	1517	2077.29	0.00057911	0.00544882
NBPF11	1707	2944	1218	1918	1614	2791	2064	3253	1904	1676	3540	885	3834	2079.65	0.000584327	0.00549498
CXCL14	1394	1834	1922	1990	2715	1490	2430	2374	1986	1802	2364	2462	2875	2080.29	0.000585764	0.00550556
DDX1	2842	1477	1549	1280	1759	8937	1447	2107	1571	2276	3610	2034	1313	2081.29	0.000587989	0.00552353
UBR5	1145	4283	2273	2482	924	1079	2334	2056	1619	1265	1151	3153	14018	2081.76	0.000589032	0.00553039
SMARCE1	1317	1618	1375	1090	1787	1779	2754	2289	12072	1995	1612	2340	2404	2083.92	0.000593869	0.00557284
TMEM127	1759	2289	3704	1877	2841	1531	3102	2321	2465	2304	1455	1536	1260	2084.39	0.000594944	0.00557997
IFNLR1	1620	2136	2007	2035	2721	1846	2460	2099	2715	2564	1185	2290	2030	2084.81	0.000595892	0.0055859
MCRS1	1652	1531	3435	2050	2827	1365	2425	2196	2164	2316	2422	2749	1153	2085.1	0.000596533	0.00558894
RRP36	1815	1967	2139	2859	3087	1629	1711	1762	1718	2256	2183	3134	1617	2086.35	0.000599377	0.00561261
ARPC2	1337	2216	2003	2118	1404	1394	1874	1377	1615	1937	4504	6565	2422	2086.69	0.000600137	0.00561675
RAC3	1702	2435	2338	2132	2098	1936	2243	3164	2635	2292	1558	1822	1421	2089.88	0.000607411	0.00568182
UROD	2575	1835	2211	1531	1610	4312	2663	1134	2122	1311	5402	1154	2534	2092.4	0.000613216	0.00573309
NDUFA9	2772	1964	2143	2024	1834	1283	1685	1739	3709	2374	3266	1377	2295	2093.06	0.000614744	0.00574433
NUFIP1	2705	2326	2281	1093	2444	2461	2933	1936	1887	1696	2450	1795	1988	2095.15	0.000619599	0.00578664
TSC22D2	3975	2071	1096	2533	2402	1703	2357	1861	1237	3353	2710	2218	1475	2096.11	0.000621839	0.00580449
VPS54	2267	1056	2297	1256	10160	1980	2376	3236	639	4236	1325	2609	1536	2099.02	0.000628675	0.0058652
CENPP	2478	3164	2233	1735	3864	2007	1209	1372	2285	3312	1694	1632	1908	2101.57	0.00063472	0.00591847
MED27	1415	2187	2010	3179	2880	1532	2693	2067	1625	2291	2568	2545	1323	2101.93	0.000635572	0.00592329
NDUFA4	5123	1724	2477	1434	2016	1586	1915	2097	3783	2226	1975	1464	1606	2103.15	0.000638478	0.00594724
WBP1L	1561	1344	1965	2583	1681	1474	1758	2100	1886	2440	1352	11334	2319	2104.97	0.000642828	0.0059846
COX11	4102	1865	1381	1231	1855	2751	2129	1638	2868	2069	2113	1241	4506	2107.98	0.000650095	0.00604907
TAF1A	1799	1869	2959	2528	2920	3077	1740	1851	1548	2546	1389	2393	1732	2110.81	0.000657011	0.0061102
ABHD11	2530	3842	2224	2432	2410	1655	2106	1567	2309	2877	1917	1260	1494	2111.55	0.00065882	0.0061238
SYT1	1594	1595	2467	1991	1856	1924	1612	2036	1496	2395	4566	1994	3552	2115.13	0.000667645	0.00620257
PFDN4	1512	2244	1931	3067	1907	1676	2519	2659	1739	2443	1822	2559	1994	2115.44	0.000668409	0.00620641
CCDC78	1481	2003	2610	1879	1909	1814	2589	2108	2481	1945	2458	2641	1975	2115.63	0.000668878	0.0062075
DDA1	1693	1740	2132	2467	3930	2251	1704	1505	2250	2315	1829	2353	2176	2116.92	0.000672098	0.00623411
UBQLN4	1954	2626	1823	2559	3005	2247	2724	2413	2824	1290	1653	1873	1436	2117.5	0.000673542	0.00624422
DNLZ	5992	1501	1635	1734	2859	4199	1133	1185	1845	2053	2166	1658	3143	2120.91	0.000682111	0.00632035
SSB	2366	2031	2081	2376	2232	2055	2733	1954	1493	2452	2104	2020	1953	2121.96	0.000684764	0.0063416
ERVW.1	1442	2765	2972	2811	2294	2071	3420	1953	2598	1479	1439	1679	1811	2122.76	0.000686781	0.00635695
DSCR4	1824	1177	2618	1890	1719	2249	2429	2105	1582	2589	2266	2781	3297	2123.66	0.000689062	0.00637315
ENTHD2	2198	2442	2793	2352	2346	1624	2168	1995	2039	1825	1828	1887	2397	2123.73	0.000689252	0.00637315
ALG8	3993	2548	1966	1873	1919	3138	1613	2543	713	3016	1686	2887	1879	2126.66	0.000696747	0.00643908
CHTOP	2423	2526	2359	1269	1933	1761	2312	3601	1994	2579	2138	1584	2036	2128.55	0.000701616	0.00648069
LTB4R2	1534	1817	3205	3773	2191	2185	2779	1877	1745	2295	1465	1828	2043	2128.82	0.000702304	0.00648366
CCDC9	2070	1773	2851	3375	1644	1833	1649	2340	1663	1839	4503	1643	2005	2130.47	0.000706584	0.00651976
HMGA1	1539	2502	2503	3143	1750	2110	2737	2172	3119	1377	2016	2129	1524	2130.93	0.00070777	0.00652669
HECTD1	1845	2302	2571	1736	2517	1148	3007	1194	1358	2014	6144	2260	2503	2131.04	0.000708073	0.00652669
ELP4	1150	1787	1735	1683	3033	1790	2195	2244	1443	2247	7135	2400	2102	2131.34	0.00070886	0.00653053
WSCD2	1809	1544	6587	2823	1745	2296	2132	1799	1566	1516	1980	2642	1903	2132.52	0.000711917	0.00655528
IYD	2053	1095	2666	2842	1796	1843	1876	1841	1867	2303	3531	2610	2457	2133.34	0.000714083	0.00657179
C17orf96	2031	2035	2175	1532	2080	2702	3054	2720	2018	1755	2577	1962	1655	2134.17	0.000716267	0.00658846
POLG	11021	1325	801	1622	1985	4485	1048	1127	4874	1414	4226	488	6738	2134.61	0.000717415	0.00659559
ILK	1146	3472	1752	2248	1442	1028	2298	2957	1177	2372	2860	12389	1238	2136.55	0.000722532	0.00663918
ASB4	1426	1547	2123	2545	2018	1756	1686	3199	1818	2437	2345	1833	4461	2136.73	0.000723016	0.00664017
CPOX	1827	1486	1435	3593	2341	2066	2477	2030	1919	3037	2189	1271	3516	2137.2	0.000724248	0.00664803
DDX52	1618	2336	2492	1865	2806	2160	3273	1690	1702	2179	2440	2068	1789	2139.79	0.000731147	0.00670787
KRT18	1686	1991	2475	1938	1653	2146	1772	1413	1990	1863	3745	3672	2708	2140.02	0.000731771	0.00671011
XYLT2	1764	1772	4153	1696	2839	3562	1919	3018	1009	2590	1132	2671	1960	2141.89	0.000736792	0.00675265
EIF3L	2352	2391	3116	2531	1868	2675	1539	2049	1895	1378	3216	2088	1642	2143.14	0.000740162	0.00678002
KIF20A	1960	4673	2397	4047	1425	1738	3265	2744	1985	2705	1450	1623	809	2143.4	0.000740861	0.00678291
SLC1A5	1634	2750	4014	2186	1983	1813	1757	2521	2446	3283	1476	1486	1825	2143.64	0.000741503	0.00678527
UNC45A	3255	2430	2035	1478	1817	2094	2434	1850	1947	3888	2655	1903	1297	2143.94	0.000742307	0.00678911
PNISR	2632	1681	2423	2143	1661	1723	2044	2312	2095	2052	3012	2152	2351	2145.04	0.000745303	0.00681298
LIN9	2327	1534	1827	2339	1687	2559	1925	4246	1500	1642	2992	2263	2272	2145.36	0.000746171	0.00681549
KIF18B	1400	2883	3560	3043	1674	483	2091	2838	1854	2766	2696	2864	2456	2145.43	0.000746348	0.00681549
TUBD1	8673	1272	2548	1523	2162	2631	2000	1558	1227	4345	1454	2104	1658	2146.37	0.000748917	0.00683542
MRPL51	11450	1969	1661	1383	3357	1331	1594	1580	3519	1560	2693	1450	1645	2146.63	0.000749615	0.00683826
CLK2	2125	2754	2617	1892	2666	1543	3083	2307	2751	1408	1601	1976	2004	2148.77	0.000755481	0.00688821
GABPB1	2491	1468	2219	1674	1890	4979	1573	2032	1201	3004	3995	1510	2362	2150.22	0.000759486	0.00692115
CMKLR1	1590	1748	2743	2421	2159	2230	2264	2952	1666	1757	2234	2197	2526	2154.5	0.000771359	0.00702573
FAM133B	1599	3950	2187	1806	2568	1565	2014	2882	2267	1908	2167	2473	1605	2155.25	0.000773452	0.00704116
HSPA14	4531	1597	2049	1070	5330	4427	1525	1104	1678	1976	1725	1455	4188	2157.64	0.000780188	0.00709883
KCNA10	1528	2651	2147	3672	2236	1656	2015	2452	3005	1687	1923	1496	2598	2158.93	0.000783826	0.00712826
DNTTIP2	1663	4305	2286	1695	2298	3092	1909	2201	1612	1526	2287	2683	1783	2160.07	0.000787058	0.00715397
PI4KB	3265	2596	1207	1560	2096	4172	2166	2322	1150	1452	4381	3486	1253	2161.11	0.000790007	0.00717708
FAM63B	1985	2012	2595	2239	1689	1645	2523	2035	1715	2459	2774	2769	2117	2163.11	0.000795741	0.00722546
MRPL40	8335	1916	872	1705	2036	1402	1272	1869	2139	1933	6530	1538	3428	2164.83	0.000800684	0.00726661
SLC35G6	1878	1590	3264	3240	1967	1387	2356	2561	1776	2172	2188	2205	2381	2165.54	0.000802736	0.00728149
UTP6	2290	1347	2470	3933	1453	1984	1776	2190	1504	2272	1593	1919	6610	2166.73	0.000806171	0.0073089
RNF5	1475	1550	2040	2383	2686	1650	2619	3365	1478	2020	2792	2053	3162	2168.81	0.000812214	0.00735991
SIGLEC14	1869	2653	2311	1822	2261	2097	1914	2254	2358	2832	2358	1800	1957	2170.21	0.000816316	0.00739329
MRPS18A	8468	2115	1347	1450	1858	1931	1490	1566	3762	1296	4824	911	3847	2173.36	0.000825562	0.0074732
WARS2	3756	2099	1766	1920	2147	4094	1424	931	2553	1822	4473	1482	2525	2174.16	0.000827924	0.00749074
TAF4	2007	2049	2440	1745	1841	2077	4369	1562	2508	2196	2397	1804	2247	2175.51	0.000831947	0.00752329
GYS1	3592	1843	2483	2477	1733	2061	1862	3123	1865	2566	1527	1826	2183	2176.75	0.000835652	0.00755293
NASP	1725	2053	2758	1848	2300	2494	1826	3463	2055	1804	1750	2313	2524	2177.87	0.000838975	0.00757909
COX10	7441	1901	1902	1562	1783	1766	1630	1744	2938	1818	4882	1239	2080	2181.09	0.000848683	0.00766286
HOXC10	1346	4271	2753	1712	2201	1653	3136	2110	2533	1346	2496	2009	2286	2182.5	0.000852966	0.0076976
PRODH	1200	2075	2546	2961	2271	2150	2392	3925	1923	1819	2457	1118	3089	2182.82	0.00085392	0.00770228
LSP1	1835	1406	3343	2263	1962	2485	2153	2553	1547	3449	1540	3014	1982	2183.7	0.000856608	0.00772258
NDUFB2	6902	2073	1833	1467	2348	1913	1378	1554	6438	1596	2077	1670	1958	2184.68	0.000859578	0.0077454
PDE12	4083	4064	848	2539	1704	975	1597	2444	4957	2347	2970	1743	1860	2185.5	0.000862113	0.00776429
RPUSD4	8851	1707	1032	1045	3057	3047	1306	1131	3189	2641	2848	1589	3058	2186.65	0.000865616	0.00779187
RGP1	2075	2069	1841	1894	6921	1716	2262	2186	1253	2297	1846	2861	1973	2188.16	0.000870283	0.00782989
GLMN	2958	1433	2070	1702	3048	1177	1327	1628	1602	3298	8263	2702	1937	2188.68	0.000871872	0.00784019
KRTAP9.4	2032	1955	2247	1746	2281	1975	2054	2050	2007	2015	3982	3473	1614	2190.2	0.000876606	0.00787875
MT2A	1675	1841	2481	3078	3163	1346	3224	2117	2825	1597	1798	2738	1785	2192.96	0.000885214	0.00795208
MRPL37	6509	1593	2145	1063	1889	1295	1607	1974	2764	1784	4996	1957	3084	2193.9	0.000888146	0.00797436
PRAMEF6	3342	2112	1642	3171	2947	1663	2417	2205	2277	2874	1521	1612	1780	2194.74	0.000890804	0.00799416
POT1	3042	2191	3055	4235	3544	4486	1321	2144	1337	2622	1715	950	1250	2196.62	0.000896715	0.00804313
DRG1	1715	2002	1437	1499	3612	3864	2209	1736	3074	3331	2066	1686	1985	2198.46	0.000902563	0.00809147
WWTR1	1709	2727	2993	2960	1503	1296	3481	3428	890	5177	1966	2984	1101	2201.67	0.000912811	0.00817919
UCHL5	1411	3607	1743	1916	2178	5619	2601	2344	1490	1759	2411	2376	1505	2202.23	0.000914617	0.00819122
NDUFS3	1940	2521	2009	1242	3100	2613	1764	1776	3093	1712	2392	1655	4452	2203.67	0.000919274	0.00822694
CEP152	7467	2119	1576	1763	1951	1548	2382	1572	2253	3126	2632	2036	1541	2203.76	0.000919536	0.00822694
RICTOR	2724	1854	1448	1917	908	3040	1397	1247	3861	4613	3292	4701	1562	2204.39	0.00092158	0.00824106
PGPEP1	1708	2395	2383	2491	2072	1916	1789	2020	2306	2477	2028	3301	2199	2205.96	0.000926671	0.00828238
EDC4	3607	2179	1949	1726	2441	1778	2348	3424	2233	2262	2036	1914	1620	2206.68	0.000929013	0.00829912
LIMS1	1094	3104	1889	5032	2541	1555	3909	2358	1262	1984	2354	2349	1833	2209.06	0.000936818	0.00836462
ADRM1	2095	2452	1905	2229	1390	2344	2321	4050	2317	6051	967	2710	1217	2209.28	0.000937515	0.00836661
SETDB1	1939	3447	1291	6833	902	4549	2144	1653	2771	1713	1346	2150	2628	2215.32	0.000957532	0.00854093
USH1G	2033	2010	2223	2088	2488	2244	4210	2433	1642	1860	1529	2386	2580	2216.58	0.000961741	0.00857345
C16orf72	2357	4491	1552	1697	1585	1830	2816	1452	3353	1465	1423	2524	5349	2216.7	0.000962148	0.00857345
OR4F21	1673	1827	2434	1972	1865	2012	2145	2270	5038	1673	1743	3117	2594	2220.15	0.000973782	0.00867275
SLBP	2160	1702	2906	2610	2611	1600	1849	1972	1993	3994	1468	2948	2187	2221	0.00097666	0.00868614
MKNK1	1487	1958	2506	1558	2556	2595	1882	2903	1869	2170	2359	2946	2756	2221.01	0.000976671	0.00868614
TCOF1	1823	6673	2754	1166	1027	1575	2902	2166	2471	1653	2265	2580	3376	2221.03	0.00097676	0.00868614
HIST2H2AA3	2298	2464	1201	1787	1986	2147	2158	2620	2199	2407	3221	1649	3908	2222.01	0.000980073	0.00871121
IMPDH2	2041	2097	2265	3153	2438	1763	1715	1335	1059	1915	3234	2513	6548	2223.46	0.000985018	0.00875076
MED19	1215	1456	1308	3994	1191	2571	1598	1785	734	1678	12050	1556	17485	2224.15	0.000987393	0.00876745
RPL13A	4460	1685	1699	2365	2458	2790	2109	2430	1798	1872	2090	1415	3112	2225.62	0.000992443	0.00880787
ACHE	1779	1704	2963	3752	2373	2144	2136	1882	2403	3018	1821	1304	2800	2227.49	0.000998885	0.00886059
INO80B	1840	2919	2154	2400	1814	2985	2692	1328	1713	3043	2099	2597	2188	2228.42	0.0010021	0.00888465
COQ7	4271	2345	1630	1644	2500	2029	1645	1821	4264	1920	3709	1494	1820	2229.72	0.00100663	0.00892033
ATP6V0D1	2851	2014	2399	1902	1850	1495	2271	2814	2240	2237	1585	3774	2451	2231.49	0.00101281	0.0089706
SLC2A1	2702	5308	1130	2135	1302	2135	3644	1212	990	4174	4002	4583	1083	2235.72	0.00102769	0.0090978
DMRTA2	1450	2242	2368	2315	2083	1725	2868	2594	3172	1739	3044	2611	1694	2238.23	0.0010366	0.00917216
BTF3	2248	1672	4092	3113	2386	1985	2378	2170	1192	2239	3452	2186	1520	2240.37	0.00104424	0.0092351
COQ2	6606	1989	1512	1291	2088	1506	1719	1337	3495	1439	3988	2765	3554	2243.76	0.00105647	0.00933859
[truncated: 15,671 more rows]
