# Supplementary material for: Nuclear to cytoplasmic transport is a druggable dependency in MYC-driven hepatocellular carcinoma
Source: Nat Commun. 2024 Feb 1;15:963. doi: 10.1038/s41467-024-45128-y (PMC10834515; doi:10.1038/s41467-024-45128-y)
Supplement: Supplementary file 9 — Supplementary Data 5 [file 41467_2024_45128_MOESM9_ESM.xlsx]

## Sheet: SupDat5_MYC-SL and huHCC-ess
Category	Term	Count	%	PValue	Genes	List Total	Pop Hits	Pop Total	Fold Enrichment	Bonferroni	Benjamini	FDR
KEGG_PATHWAY	hsa03010:Ribosome	23	6.74487	1.01497e-11	RPL17, MRPS16, MRPS10, RPL35, RPL24, RPL28, RPS8, RPS27, MRPL12, MRPL21, RPS16, RPL18A, RPS3A, MRPS18A, RPL31, RPS14, RPL9, MRPL36, MRPL19, RPS12, RPL37A, RPS20, RPS24	189	136	6879	6.15535	1.74574e-09	1.74574e-09	1.24069e-08
KEGG_PATHWAY	hsa03040:Spliceosome	20	5.8651	2.5272e-09	CRNKL1, LSM8, TRA2B, ALYREF, SNRPB2, SNRPD2, DDX5, SF3B5, SF3B1, SRSF6, RBM8A, ISY1, LSM5, RBMXL1, SNRNP27, SNRPE, THOC1, SNRPG, RBM17, PRPF40A	189	133	6879	5.47321	4.34679e-07	2.1734e-07	3.08923e-06
KEGG_PATHWAY	hsa03013:RNA transport	20	5.8651	1.81056e-07	GEMIN2, ALYREF, RNPS1, NXF1, EIF2B1, RPP14, NDC1, SUMO2, SEH1L, RBM8A, CYFIP1, NUP107, THOC5, PABPC1, NUP54, NUP35, EIF2B2, EIF2B3, GEMIN7, THOC1	189	172	6879	4.23219	3.11412e-05	1.03805e-05	0.000221322
KEGG_PATHWAY	hsa03015:mRNA surveillance pathway	12	3.51906	3.33547e-05	PPP2R1A, RNMT, GSPT1, SMG6, RBM8A, NUDT21, ALYREF, RNPS1, NXF1, PABPC1, CPSF3, WDR82	189	91	6879	4.79958	0.00572068	0.00143325	0.0407649
KEGG_PATHWAY	hsa03022:Basal transcription factors	8	2.34604	0.000191721	TAF10, GTF2E2, TAF6, TAF5, GTF2F2, GTF2A2, TBP, CDK7	189	45	6879	6.47055	0.0324412	0.00657411	0.234106
KEGG_PATHWAY	hsa03030:DNA replication	7	2.05279	0.000378292	POLD3, PRIM1, PCNA, POLA2, MCM3, MCM6, RPA3	189	36	6879	7.07716	0.0630062	0.0107878	0.461441
KEGG_PATHWAY	hsa03008:Ribosome biogenesis in eukaryotes	10	2.93255	0.000572903	RRP7A, UTP6, TCOF1, UTP15, NXF1, RIOK1, FCF1, SPATA5, NOP10, FBL	189	87	6879	4.18354	0.0938655	0.0139824	0.698065
KEGG_PATHWAY	hsa04120:Ubiquitin mediated proteolysis	11	3.22581	0.00415707	UBE2N, UBE2D3, UBE2Z, SYVN1, SAE1, CDC20, UBE2H, UBE2C, UBE2L3, CDC27, UBE2S	189	137	6879	2.92237	0.511544	0.0856696	4.96468
KEGG_PATHWAY	hsa04110:Cell cycle	10	2.93255	0.00668169	CCND1, PCNA, PKMYT1, BUB1B, CDC20, CDK7, MCM3, CDC27, SMC3, MCM6	189	124	6879	2.93523	0.684345	0.120255	7.86824
KEGG_PATHWAY	hsa01130:Biosynthesis of antibiotics	13	3.81232	0.0130959	SDHB, TPI1, FNTA, SDHC, SDHD, PGD, CS, HMGCS1, ADSL, ICMT, TKT, RPIA, PPAT	189	212	6879	2.23188	0.896417	0.20287	14.8828
KEGG_PATHWAY	hsa00900:Terpenoid backbone biosynthesis	4	1.17302	0.0211066	FNTA, NUS1, HMGCS1, ICMT	189	22	6879	6.6176	0.974503	0.283634	22.954
KEGG_PATHWAY	hsa00190:Oxidative phosphorylation	9	2.6393	0.0288872	NDUFB3, SDHB, COX11, COX10, SDHC, SDHD, NDUFC2, COX17, UQCRB	189	133	6879	2.46294	0.993538	0.343051	30.1148
KEGG_PATHWAY	hsa01200:Carbon metabolism	8	2.34604	0.0346749	SDHB, TPI1, SDHC, SDHD, PGD, CS, TKT, RPIA	189	113	6879	2.57677	0.997689	0.373068	35.0392
KEGG_PATHWAY	hsa00020:Citrate cycle (TCA cycle)	4	1.17302	0.0475057	SDHB, SDHC, SDHD, CS	189	30	6879	4.85291	0.999769	0.450067	44.8411
KEGG_PATHWAY	hsa03018:RNA degradation	6	1.75953	0.0588866	LSM8, LSM5, EXOSC3, DHX36, CNOT1, PABPC1	189	77	6879	2.83612	0.999971	0.50139	52.3787
KEGG_PATHWAY	hsa05166:HTLV-I infection	12	3.51906	0.0875286	POLD3, TLN1, CCND1, STAT5A, SLC2A1, PCNA, BUB1B, NFYB, TBP, CDC20, BCL2L1, CDC27	189	254	6879	1.71954	1	0.626443	67.362
