# Supplementary material for: Nuclear to cytoplasmic transport is a druggable dependency in MYC-driven hepatocellular carcinoma
Source: Nat Commun. 2024 Feb 1;15:963. doi: 10.1038/s41467-024-45128-y (PMC10834515; doi:10.1038/s41467-024-45128-y)
Supplement: Supplementary file 10 — Supplementary Data 6 [file 41467_2024_45128_MOESM10_ESM.xlsx]

## Sheet: SupDat6_MYC-HCC_MYC high-vs-low
	baseMean	log2FoldChange	lfcSE	stat	pvalue	padj
ENSMUSG00000102693	0	NA	NA	NA	NA	NA
ENSMUSG00000064842	0	NA	NA	NA	NA	NA
ENSMUSG00000051951	0.313639	-0.317033	0.615287	0.444311	0.656818	NA
ENSMUSG00000102851	0	NA	NA	NA	NA	NA
ENSMUSG00000103377	0	NA	NA	NA	NA	NA
ENSMUSG00000104017	0.0843891	0.0178855	0.615287	-0.0290686	0.97681	NA
ENSMUSG00000103025	0	NA	NA	NA	NA	NA
ENSMUSG00000089699	0	NA	NA	NA	NA	NA
ENSMUSG00000103201	0	NA	NA	NA	NA	NA
ENSMUSG00000103147	0.309227	-0.149574	0.615287	0.243096	0.807931	NA
ENSMUSG00000103161	0	NA	NA	NA	NA	NA
ENSMUSG00000102331	0	NA	NA	NA	NA	NA
ENSMUSG00000102348	0	NA	NA	NA	NA	NA
ENSMUSG00000102592	0	NA	NA	NA	NA	NA
ENSMUSG00000088333	0	NA	NA	NA	NA	NA
ENSMUSG00000102343	0	NA	NA	NA	NA	NA
ENSMUSG00000025900	0.0933448	0.0178855	0.615287	-0.0290686	0.97681	NA
ENSMUSG00000102948	0.0843891	0.0178855	0.615287	-0.0290686	0.97681	NA
ENSMUSG00000104123	0	NA	NA	NA	NA	NA
ENSMUSG00000025902	57.2059	-2.27244	0.666764	3.36869	0.00075526	0.00498466
ENSMUSG00000104238	0	NA	NA	NA	NA	NA
ENSMUSG00000102269	3.36429	-0.354942	0.662324	0.535653	0.592198	0.734068
ENSMUSG00000096126	0	NA	NA	NA	NA	NA
ENSMUSG00000103003	0	NA	NA	NA	NA	NA
ENSMUSG00000104328	0	NA	NA	NA	NA	NA
ENSMUSG00000102735	0.175831	0.101616	0.615287	-0.165152	0.868824	NA
ENSMUSG00000098104	3.78166	-0.234255	0.670743	0.349825	0.72647	0.832151
ENSMUSG00000102175	0	NA	NA	NA	NA	NA
ENSMUSG00000088000	0	NA	NA	NA	NA	NA
ENSMUSG00000103265	0	NA	NA	NA	NA	NA
ENSMUSG00000103922	2.9172	1.07027	0.751666	-1.38509	0.166025	0.307613
ENSMUSG00000033845	2094.99	1.07747	0.224669	-4.7958	1.62024e-06	4.63956e-05
ENSMUSG00000102275	9.26356	0.592734	0.578533	-1.02169	0.306927	0.47417
ENSMUSG00000025903	2043.31	0.0283382	0.565389	-0.0501257	0.960022	0.976654
ENSMUSG00000104217	0	NA	NA	NA	NA	NA
ENSMUSG00000033813	355.293	0.75718	0.331361	-2.28493	0.022317	0.07074
ENSMUSG00000062588	0.909205	0.749014	0.811277	-0.898995	0.368656	NA
ENSMUSG00000103280	0.613431	-0.318986	0.695323	0.487713	0.625753	NA
ENSMUSG00000002459	0.291722	0.185346	0.615287	-0.312388	0.754746	NA
ENSMUSG00000091305	0	NA	NA	NA	NA	NA
ENSMUSG00000102653	0	NA	NA	NA	NA	NA
ENSMUSG00000085623	0.0843891	0.0178855	0.615287	-0.0290686	0.97681	NA
ENSMUSG00000091665	0	NA	NA	NA	NA	NA
ENSMUSG00000033793	941.921	0.084219	0.202858	-0.415162	0.678023	0.796788
ENSMUSG00000104352	0	NA	NA	NA	NA	NA
ENSMUSG00000104046	0	NA	NA	NA	NA	NA
ENSMUSG00000102907	0	NA	NA	NA	NA	NA
ENSMUSG00000025905	0.0933448	0.0178855	0.615287	-0.0290686	0.97681	NA
ENSMUSG00000103936	0	NA	NA	NA	NA	NA
ENSMUSG00000093015	0	NA	NA	NA	NA	NA
ENSMUSG00000103519	0	NA	NA	NA	NA	NA
ENSMUSG00000033774	0	NA	NA	NA	NA	NA
ENSMUSG00000103090	0	NA	NA	NA	NA	NA
ENSMUSG00000025907	937.662	0.320917	0.252706	-1.26992	0.204112	0.356277
ENSMUSG00000090031	25.395	0.0979115	0.396483	-0.246917	0.804972	0.884168
ENSMUSG00000087247	0	NA	NA	NA	NA	NA
ENSMUSG00000103355	0	NA	NA	NA	NA	NA
ENSMUSG00000102706	0	NA	NA	NA	NA	NA
ENSMUSG00000103845	0.272445	0.185346	0.615287	-0.28906	0.772536	NA
ENSMUSG00000033740	7.21378	-1.98614	0.674864	2.90922	0.00362334	0.0169965
ENSMUSG00000103329	0	NA	NA	NA	NA	NA
ENSMUSG00000104385	0.0879156	0.0178855	0.615287	-0.0290686	0.97681	NA
ENSMUSG00000102135	1.14485	0.88948	0.811103	-1.07638	0.281758	NA
ENSMUSG00000103282	0	NA	NA	NA	NA	NA
ENSMUSG00000102534	0	NA	NA	NA	NA	NA
ENSMUSG00000102213	0	NA	NA	NA	NA	NA
ENSMUSG00000103629	0	NA	NA	NA	NA	NA
ENSMUSG00000051285	1069.53	-0.425501	0.554206	0.767026	0.443066	0.607485
ENSMUSG00000098201	0.344721	0.228817	0.666527	-0.347337	0.728338	NA
ENSMUSG00000103509	5.09579	0.513409	0.714069	-0.71778	0.472893	0.635105
ENSMUSG00000048538	0.453792	-0.310428	0.680583	0.461225	0.644637	NA
ENSMUSG00000103709	0	NA	NA	NA	NA	NA
ENSMUSG00000077244	0	NA	NA	NA	NA	NA
ENSMUSG00000102768	0	NA	NA	NA	NA	NA
ENSMUSG00000097797	6.22156	1.88683	0.744996	-2.41042	0.0159344	0.0547407
ENSMUSG00000103498	0	NA	NA	NA	NA	NA
ENSMUSG00000103067	0	NA	NA	NA	NA	NA
ENSMUSG00000102320	0	NA	NA	NA	NA	NA
ENSMUSG00000104226	0	NA	NA	NA	NA	NA
ENSMUSG00000103903	0.804921	-0.0298341	0.708338	0.0419779	0.966516	NA
ENSMUSG00000103557	0	NA	NA	NA	NA	NA
ENSMUSG00000025909	0.103666	0.0178855	0.615287	-0.0290686	0.97681	NA
ENSMUSG00000102647	0	NA	NA	NA	NA	NA
ENSMUSG00000086235	0.488784	-0.655166	0.694564	0.854774	0.392676	NA
ENSMUSG00000102253	0	NA	NA	NA	NA	NA
ENSMUSG00000093970	0	NA	NA	NA	NA	NA
ENSMUSG00000103884	0	NA	NA	NA	NA	NA
ENSMUSG00000084353	0.385145	0.335028	0.672497	-0.478737	0.632126	NA
ENSMUSG00000103933	12.5077	0.694324	0.53933	-1.28136	0.200068	0.351766
ENSMUSG00000076135	0.304444	-0.07879	0.658969	0.119566	0.904827	NA
ENSMUSG00000086195	0	NA	NA	NA	NA	NA
ENSMUSG00000104504	0	NA	NA	NA	NA	NA
ENSMUSG00000066693	0.16346	0.0178855	0.615287	-0.0290686	0.97681	NA
ENSMUSG00000102316	0	NA	NA	NA	NA	NA
ENSMUSG00000103819	0.0843891	0.0178855	0.615287	-0.0290686	0.97681	NA
ENSMUSG00000102871	0	NA	NA	NA	NA	NA
ENSMUSG00000101571	0.446271	0.409756	0.688021	-0.569302	0.569151	NA
ENSMUSG00000104428	0	NA	NA	NA	NA	NA
ENSMUSG00000102272	0.327027	-0.08097	0.665586	0.121652	0.903175	NA
ENSMUSG00000065625	0	NA	NA	NA	NA	NA
ENSMUSG00000103411	0.103666	0.0178855	0.615287	-0.0290686	0.97681	NA
ENSMUSG00000061024	906.816	1.9478	0.322379	-6.04163	1.5257e-09	3.14522e-07
ENSMUSG00000025911	1348.65	-0.536269	0.713823	0.747313	0.454875	0.618522
ENSMUSG00000079671	10.6597	-1.04445	0.647147	1.61089	0.107203	0.22535
ENSMUSG00000081441	0.649889	-0.155278	0.700842	0.211997	0.832109	NA
ENSMUSG00000067879	2.98312	-1.01153	0.808622	1.21675	0.2237	0.379569
ENSMUSG00000099827	0.437427	0.340042	0.678788	-0.51024	0.609883	NA
ENSMUSG00000025912	86.4598	1.89713	0.431043	-4.38689	1.14983e-05	0.000199581
ENSMUSG00000045210	974.562	0.228973	0.230444	-0.993611	0.320413	0.488537
ENSMUSG00000097893	22.5559	0.236958	0.554268	-0.427919	0.66871	0.789733
ENSMUSG00000025915	1023.53	0.953463	0.376781	-2.53125	0.0113657	0.0418395
ENSMUSG00000046334	1.49995	1.70801	0.811225	-2.10525	0.0352697	0.0990865
ENSMUSG00000088916	0	NA	NA	NA	NA	NA
ENSMUSG00000046101	44.6606	-0.707171	0.574916	1.22835	0.219314	0.374389
ENSMUSG00000098234	328.476	0.747421	0.397632	-1.88003	0.0601042	0.147648
ENSMUSG00000093178	10.1096	-0.138642	0.599645	0.231148	0.8172	0.891461
ENSMUSG00000099032	337.199	-0.981146	0.472248	2.0756	0.0379309	0.104306
ENSMUSG00000104025	1.71044	-0.823713	0.791398	1.03479	0.300766	0.467904
ENSMUSG00000025916	68.4624	-0.865059	0.606654	1.42216	0.154979	0.292893
ENSMUSG00000087199	0	NA	NA	NA	NA	NA
ENSMUSG00000095780	0	NA	NA	NA	NA	NA
ENSMUSG00000025917	1603.54	0.457314	0.193211	-2.3669	0.0179377	0.0599191
ENSMUSG00000056763	430.475	0.63045	0.277738	-2.26982	0.0232183	0.0728126
ENSMUSG00000102356	0	NA	NA	NA	NA	NA
ENSMUSG00000067851	2222.28	0.497405	0.203222	-2.44759	0.0143816	0.0504043
ENSMUSG00000088153	0.188055	0.101616	0.615287	-0.165152	0.868824	NA
ENSMUSG00000102556	0	NA	NA	NA	NA	NA
ENSMUSG00000042501	0	NA	NA	NA	NA	NA
ENSMUSG00000103810	0.140744	-0.233304	0.615287	0.37918	0.704554	NA
ENSMUSG00000083422	1.91116	1.42355	0.802021	-1.73014	0.0836053	0.188492
ENSMUSG00000094979	0	NA	NA	NA	NA	NA
ENSMUSG00000081417	1.11962	0.734345	0.800813	-0.907229	0.364286	NA
ENSMUSG00000103448	0	NA	NA	NA	NA	NA
ENSMUSG00000100212	0	NA	NA	NA	NA	NA
ENSMUSG00000100648	2.31196	1.25825	0.766334	-1.53898	0.123808	0.249852
ENSMUSG00000088585	0	NA	NA	NA	NA	NA
ENSMUSG00000048960	209.666	-0.6924	0.686747	1.00318	0.315772	0.483526
ENSMUSG00000077318	0	NA	NA	NA	NA	NA
ENSMUSG00000101827	3.97097	1.59706	0.695055	-2.14073	0.0322961	0.0926275
ENSMUSG00000103494	0.0843891	0.0178855	0.615287	-0.0290686	0.97681	NA
ENSMUSG00000057715	1.33627	-0.967839	0.673911	1.31842	0.187364	NA
ENSMUSG00000103825	0	NA	NA	NA	NA	NA
ENSMUSG00000099845	0	NA	NA	NA	NA	NA
ENSMUSG00000103561	0	NA	NA	NA	NA	NA
ENSMUSG00000101610	0.500894	0.117724	0.679626	-0.167043	0.867336	NA
ENSMUSG00000093864	0	NA	NA	NA	NA	NA
ENSMUSG00000098555	0	NA	NA	NA	NA	NA
ENSMUSG00000097628	10.1943	0.949396	0.559824	-1.68407	0.0921691	0.202373
ENSMUSG00000098163	0.802099	0.0797835	0.810946	-0.0976856	0.922182	NA
ENSMUSG00000097171	0	NA	NA	NA	NA	NA
ENSMUSG00000101314	0	NA	NA	NA	NA	NA
ENSMUSG00000016918	51.3412	-2.4399	0.619166	3.9079	9.31012e-05	0.000983955
ENSMUSG00000025938	1.83104	-1.07111	0.79285	1.27708	0.201575	0.353438
ENSMUSG00000104518	0	NA	NA	NA	NA	NA
ENSMUSG00000069620	0	NA	NA	NA	NA	NA
ENSMUSG00000099498	0	NA	NA	NA	NA	NA
ENSMUSG00000042414	9.4572	-2.4135	0.705301	3.35761	0.000786192	0.00512677
ENSMUSG00000005886	1082.7	0.10729	0.286647	-0.374298	0.708183	0.819416
ENSMUSG00000103506	0.37149	-0.568223	0.615287	0.794269	0.427039	NA
ENSMUSG00000103495	0	NA	NA	NA	NA	NA
ENSMUSG00000099183	0	NA	NA	NA	NA	NA
ENSMUSG00000102639	0	NA	NA	NA	NA	NA
ENSMUSG00000104170	0	NA	NA	NA	NA	NA
ENSMUSG00000087782	0.0843891	0.0178855	0.615287	-0.0290686	0.97681	NA
ENSMUSG00000103085	0.571645	0.152054	0.687402	-0.224199	0.822602	NA
ENSMUSG00000102664	0.520261	0.462056	0.688214	-0.642894	0.520293	NA
ENSMUSG00000101476	0.140744	-0.233304	0.615287	0.37918	0.704554	NA
ENSMUSG00000101171	0.645989	-0.113528	0.694884	0.180572	0.856703	NA
ENSMUSG00000025935	4614.35	-0.160273	0.346243	0.462873	0.643455	0.772139
ENSMUSG00000025937	3500.69	-0.196683	0.614329	0.319903	0.749042	0.846525
ENSMUSG00000102982	3.86894	0.327698	0.78114	-0.422885	0.672379	0.792546
ENSMUSG00000067813	218.903	-1.16754	0.739705	1.55788	0.119262	0.243199
ENSMUSG00000077368	0	NA	NA	NA	NA	NA
ENSMUSG00000097711	6.81142	1.08883	0.649355	-1.65714	0.0974911	0.210714
ENSMUSG00000102166	0	NA	NA	NA	NA	NA
ENSMUSG00000089358	0	NA	NA	NA	NA	NA
ENSMUSG00000104209	0	NA	NA	NA	NA	NA
ENSMUSG00000025932	1.86171	-0.981493	0.688155	1.34092	0.179948	0.325499
ENSMUSG00000095853	0	NA	NA	NA	NA	NA
ENSMUSG00000102588	0	NA	NA	NA	NA	NA
ENSMUSG00000054493	0.207651	-0.149574	0.615287	0.243096	0.807931	NA
ENSMUSG00000025930	6.84052	-1.38366	0.784512	1.72552	0.0844343	0.189913
ENSMUSG00000103492	0.225724	-0.400764	0.615287	0.581438	0.560945	NA
ENSMUSG00000081201	0	NA	NA	NA	NA	NA
ENSMUSG00000082193	3.06586	0.470919	0.731838	-0.636729	0.524302	0.680032
ENSMUSG00000032769	0.730638	0.611933	0.705207	-0.84568	0.397731	NA
ENSMUSG00000088159	0	NA	NA	NA	NA	NA
ENSMUSG00000073737	0.715214	-0.159619	0.763166	0.215008	0.829761	NA
ENSMUSG00000092083	1.65721	-1.63047	0.787025	2.04504	0.0408509	0.110471
ENSMUSG00000102937	0	NA	NA	NA	NA	NA
ENSMUSG00000104149	0.140744	-0.233304	0.615287	0.37918	0.704554	NA
ENSMUSG00000088829	0	NA	NA	NA	NA	NA
ENSMUSG00000077377	0	NA	NA	NA	NA	NA
ENSMUSG00000101652	0.455227	0.559036	0.755616	-0.716843	0.473471	NA
ENSMUSG00000100814	0	NA	NA	NA	NA	NA
ENSMUSG00000025925	443.464	0.962802	0.321818	-2.99156	0.0027756	0.0137248
ENSMUSG00000104379	0.634405	0.754034	0.768211	-0.962723	0.335686	NA
ENSMUSG00000032719	0.888654	0.307489	0.697078	-0.487341	0.626017	NA
ENSMUSG00000088943	0	NA	NA	NA	NA	NA
ENSMUSG00000100652	5.28762	0.81843	0.658091	-1.22872	0.219176	0.374221
ENSMUSG00000067795	0.0843891	0.0178855	0.615287	-0.0290686	0.97681	NA
ENSMUSG00000043716	3026.54	0.991147	0.326398	-3.03716	0.00238822	0.0121687
ENSMUSG00000025921	408.573	0.589793	0.201471	-2.92713	0.00342103	0.0162148
ENSMUSG00000104165	0	NA	NA	NA	NA	NA
ENSMUSG00000100868	0.253167	0.185346	0.615287	-0.274801	0.783469	NA
ENSMUSG00000025920	240.284	0.0162122	0.323441	-0.0501233	0.960024	0.976654
ENSMUSG00000089982	0.0933448	0.0178855	0.615287	-0.0290686	0.97681	NA
ENSMUSG00000025939	448.272	-0.202188	0.26133	0.773687	0.439116	0.604632
ENSMUSG00000102457	0.421946	0.294943	0.617031	-0.452759	0.650722	NA
ENSMUSG00000079658	1275.43	0.397342	0.278404	-1.42724	0.153511	0.290768
ENSMUSG00000097744	0.256805	0.101616	0.615287	-0.165152	0.868824	NA
ENSMUSG00000100959	0.79951	-0.489338	0.801057	0.596625	0.550758	NA
ENSMUSG00000025940	1013.37	1.00952	0.26774	-3.77046	0.00016295	0.00151202
ENSMUSG00000025779	61.3993	-2.03167	0.558765	3.62325	0.000290923	0.0023539
ENSMUSG00000100093	0	NA	NA	NA	NA	NA
ENSMUSG00000091020	15.4917	0.230284	0.411264	-0.559401	0.575888	0.721009
ENSMUSG00000101640	0	NA	NA	NA	NA	NA
ENSMUSG00000104133	0	NA	NA	NA	NA	NA
ENSMUSG00000042686	41.5319	1.16778	0.803746	-1.54433	0.122508	0.247991
ENSMUSG00000100110	0	NA	NA	NA	NA	NA
ENSMUSG00000025777	0.430901	0.299469	0.617131	-0.459539	0.645847	NA
ENSMUSG00000099899	0	NA	NA	NA	NA	NA
ENSMUSG00000100272	0	NA	NA	NA	NA	NA
ENSMUSG00000100398	0	NA	NA	NA	NA	NA
ENSMUSG00000101589	3.25016	0.334653	0.70603	-0.470557	0.637957	0.768051
ENSMUSG00000102048	1.39626	-0.163623	0.803129	0.20371	0.83858	0.905267
ENSMUSG00000089534	0	NA	NA	NA	NA	NA
ENSMUSG00000067780	15.3232	-2.68329	0.711786	3.69384	0.000220891	0.00191386
ENSMUSG00000100053	0	NA	NA	NA	NA	NA
ENSMUSG00000085125	0	NA	NA	NA	NA	NA
ENSMUSG00000025776	0.718034	-1.0056	0.733604	1.21868	0.222966	NA
ENSMUSG00000099895	0	NA	NA	NA	NA	NA
ENSMUSG00000100554	0	NA	NA	NA	NA	NA
ENSMUSG00000099473	0	NA	NA	NA	NA	NA
ENSMUSG00000099591	0.346165	0.228838	0.66655	-0.349253	0.726899	NA
ENSMUSG00000109887	0	NA	NA	NA	NA	NA
ENSMUSG00000102001	0	NA	NA	NA	NA	NA
ENSMUSG00000101717	0	NA	NA	NA	NA	NA
ENSMUSG00000025774	0	NA	NA	NA	NA	NA
ENSMUSG00000070977	0	NA	NA	NA	NA	NA
ENSMUSG00000073735	0	NA	NA	NA	NA	NA
ENSMUSG00000067773	0	NA	NA	NA	NA	NA
ENSMUSG00000101685	1.6623	1.70081	0.810984	-2.10249	0.0355104	0.0994909
ENSMUSG00000101306	0	NA	NA	NA	NA	NA
ENSMUSG00000088800	0	NA	NA	NA	NA	NA
ENSMUSG00000101644	0.0843891	0.0178855	0.615287	-0.0290686	0.97681	NA
ENSMUSG00000099433	0	NA	NA	NA	NA	NA
ENSMUSG00000089787	0.145767	-0.233304	0.615287	0.37918	0.704554	NA
ENSMUSG00000042596	0	NA	NA	NA	NA	NA
ENSMUSG00000100720	0.197011	0.101616	0.615287	-0.165152	0.868824	NA
ENSMUSG00000025927	0	NA	NA	NA	NA	NA
ENSMUSG00000100538	0	NA	NA	NA	NA	NA
ENSMUSG00000101117	0.189578	0.101616	0.615287	-0.165152	0.868824	NA
ENSMUSG00000100204	2.91964	1.95004	0.768655	-2.39565	0.0165909	0.0563974
ENSMUSG00000084668	0	NA	NA	NA	NA	NA
ENSMUSG00000102597	0	NA	NA	NA	NA	NA
ENSMUSG00000043760	87.2145	-1.15464	0.459085	2.51354	0.0119527	0.0435393
ENSMUSG00000104095	0	NA	NA	NA	NA	NA
ENSMUSG00000089914	0	NA	NA	NA	NA	NA
ENSMUSG00000090142	0.437488	0.0286724	0.680915	-0.0456031	0.963627	NA
ENSMUSG00000070175	0	NA	NA	NA	NA	NA
ENSMUSG00000065559	0	NA	NA	NA	NA	NA
ENSMUSG00000099906	0	NA	NA	NA	NA	NA
ENSMUSG00000065480	0	NA	NA	NA	NA	NA
ENSMUSG00000025929	0	NA	NA	NA	NA	NA
ENSMUSG00000041872	0.652225	-0.615813	0.621259	0.840834	0.400441	NA
ENSMUSG00000041859	1212.79	2.31734	0.472109	-4.91978	8.66414e-07	2.92884e-05
ENSMUSG00000099714	0	NA	NA	NA	NA	NA
ENSMUSG00000102121	0	NA	NA	NA	NA	NA
ENSMUSG00000088858	0	NA	NA	NA	NA	NA
ENSMUSG00000097934	0	NA	NA	NA	NA	NA
ENSMUSG00000025931	18.1312	-1.72415	0.625292	2.74388	0.00607179	0.0255833
ENSMUSG00000077314	0	NA	NA	NA	NA	NA
ENSMUSG00000100929	0	NA	NA	NA	NA	NA
ENSMUSG00000041809	7.01369	-1.26066	0.544574	2.31705	0.0205012	0.0663005
ENSMUSG00000041779	490.839	-0.313519	0.2796	1.12133	0.262148	0.424612
ENSMUSG00000099971	0.291533	-0.400764	0.615287	0.679256	0.496976	NA
ENSMUSG00000100819	0.464835	-0.633549	0.693812	0.81282	0.416322	NA
ENSMUSG00000025933	44.0808	-0.477454	0.677649	0.703025	0.48204	0.642821
ENSMUSG00000102633	0	NA	NA	NA	NA	NA
ENSMUSG00000025934	10498.2	-0.793142	0.765869	1.02226	0.306657	0.474017
ENSMUSG00000099343	3.12416	-0.353556	0.7614	0.451688	0.651494	0.777823
ENSMUSG00000096375	0	NA	NA	NA	NA	NA
ENSMUSG00000025936	2.02272	-0.143878	0.760501	0.186085	0.852378	0.912675
ENSMUSG00000093963	0	NA	NA	NA	NA	NA
ENSMUSG00000067750	0	NA	NA	NA	NA	NA
ENSMUSG00000086194	0	NA	NA	NA	NA	NA
ENSMUSG00000094436	0	NA	NA	NA	NA	NA
ENSMUSG00000041722	0.112862	-0.233304	0.615287	0.37918	0.704554	NA
ENSMUSG00000085507	0	NA	NA	NA	NA	NA
ENSMUSG00000094926	0	NA	NA	NA	NA	NA
ENSMUSG00000085079	0	NA	NA	NA	NA	NA
ENSMUSG00000085679	0	NA	NA	NA	NA	NA
ENSMUSG00000028033	7.72537	-1.21892	0.773626	1.55488	0.119975	0.244341
ENSMUSG00000104138	0.18669	0.101616	0.615287	-0.165152	0.868824	NA
ENSMUSG00000082935	101.837	0.796804	0.432022	-1.8437	0.0652267	0.156819
ENSMUSG00000103748	0	NA	NA	NA	NA	NA
ENSMUSG00000097109	0	NA	NA	NA	NA	NA
ENSMUSG00000099692	0.309873	-0.0793262	0.660615	0.120079	0.90442	NA
ENSMUSG00000100418	0	NA	NA	NA	NA	NA
ENSMUSG00000041670	0.0933448	0.0178855	0.615287	-0.0290686	0.97681	NA
ENSMUSG00000097642	0	NA	NA	NA	NA	NA
ENSMUSG00000101468	0	NA	NA	NA	NA	NA
ENSMUSG00000101227	0	NA	NA	NA	NA	NA
ENSMUSG00000073730	0.332456	-0.0658435	0.615287	0.107013	0.914779	NA
ENSMUSG00000089553	0	NA	NA	NA	NA	NA
ENSMUSG00000102766	0.0843891	0.0178855	0.615287	-0.0290686	0.97681	NA
ENSMUSG00000065405	0	NA	NA	NA	NA	NA
ENSMUSG00000097970	1.4438	0.575799	0.808127	-0.710382	0.477467	0.639
ENSMUSG00000065567	0	NA	NA	NA	NA	NA
ENSMUSG00000100775	1.20887	-0.285761	0.79865	0.35254	0.724433	NA
ENSMUSG00000101226	0	NA	NA	NA	NA	NA
ENSMUSG00000026158	256.954	-0.593666	0.646232	0.915978	0.359678	0.528741
ENSMUSG00000097920	1.34329	0.117111	0.799172	-0.146958	0.883165	0.931535
ENSMUSG00000099503	0	NA	NA	NA	NA	NA
ENSMUSG00000026156	3.43384	-0.739001	0.806954	0.897877	0.369251	0.538049
ENSMUSG00000026155	360.952	0.628315	0.284552	-2.20789	0.0272523	0.0819544
ENSMUSG00000026154	140.91	-0.637259	0.439561	1.4495	0.147197	0.281885
ENSMUSG00000102495	0.0843891	0.0178855	0.615287	-0.0290686	0.97681	NA
ENSMUSG00000026153	655.726	0.542216	0.361897	-1.49843	0.134023	0.264238
ENSMUSG00000102398	0.188134	0.101616	0.615287	-0.165152	0.868824	NA
ENSMUSG00000097670	0	NA	NA	NA	NA	NA
ENSMUSG00000026147	0	NA	NA	NA	NA	NA
ENSMUSG00000026141	0	NA	NA	NA	NA	NA
ENSMUSG00000077463	0	NA	NA	NA	NA	NA
ENSMUSG00000099997	2.20343	0.716839	0.802519	-0.886343	0.375433	0.543859
ENSMUSG00000100131	12.3734	-0.757165	0.624122	1.21327	0.225028	0.381313
ENSMUSG00000067736	0	NA	NA	NA	NA	NA
ENSMUSG00000101939	83.3273	-0.140508	0.681368	0.205977	0.836809	0.903864
ENSMUSG00000101111	2141.98	-0.580703	0.674483	0.857587	0.39112	0.559284
ENSMUSG00000100862	78.628	0.964101	0.754733	-1.30118	0.193199	0.342457
ENSMUSG00000102070	22.3552	-0.579753	0.600026	0.96509	0.334499	0.503078
ENSMUSG00000101249	8.036	-0.343505	0.661023	0.52111	0.60229	0.742007
ENSMUSG00000073725	883.901	-0.489788	0.591265	0.827091	0.408186	0.576175
ENSMUSG00000100808	0	NA	NA	NA	NA	NA
ENSMUSG00000100483	0	NA	NA	NA	NA	NA
ENSMUSG00000100450	0.0843891	0.0178855	0.615287	-0.0290686	0.97681	NA
ENSMUSG00000099392	0	NA	NA	NA	NA	NA
ENSMUSG00000033569	5.01341	0.59086	0.667167	-1.56006	0.118745	0.24256
ENSMUSG00000080849	0.0879156	0.0178855	0.615287	-0.0290686	0.97681	NA
ENSMUSG00000104257	0	NA	NA	NA	NA	NA
ENSMUSG00000096866	0.103666	0.0178855	0.615287	-0.0290686	0.97681	NA
ENSMUSG00000102296	0	NA	NA	NA	NA	NA
ENSMUSG00000103209	0	NA	NA	NA	NA	NA
ENSMUSG00000104027	0	NA	NA	NA	NA	NA
ENSMUSG00000102407	0	NA	NA	NA	NA	NA
ENSMUSG00000103214	0	NA	NA	NA	NA	NA
ENSMUSG00000104100	0	NA	NA	NA	NA	NA
ENSMUSG00000084740	0	NA	NA	NA	NA	NA
ENSMUSG00000103889	0	NA	NA	NA	NA	NA
ENSMUSG00000101301	0	NA	NA	NA	NA	NA
ENSMUSG00000104221	0	NA	NA	NA	NA	NA
ENSMUSG00000102250	0	NA	NA	NA	NA	NA
ENSMUSG00000102317	0.0843891	0.0178855	0.615287	-0.0290686	0.97681	NA
ENSMUSG00000103563	0	NA	NA	NA	NA	NA
ENSMUSG00000102465	0	NA	NA	NA	NA	NA
ENSMUSG00000102659	0	NA	NA	NA	NA	NA
ENSMUSG00000103924	0	NA	NA	NA	NA	NA
ENSMUSG00000104132	0	NA	NA	NA	NA	NA
ENSMUSG00000102747	0	NA	NA	NA	NA	NA
ENSMUSG00000102386	0	NA	NA	NA	NA	NA
ENSMUSG00000103004	0	NA	NA	NA	NA	NA
ENSMUSG00000104516	0	NA	NA	NA	NA	NA
ENSMUSG00000101618	0	NA	NA	NA	NA	NA
ENSMUSG00000099458	0.233682	-0.149574	0.615287	0.243096	0.807931	NA
ENSMUSG00000088111	0	NA	NA	NA	NA	NA
ENSMUSG00000073722	4.87199	-1.8811	0.811121	2.25103	0.0243836	0.0755658
ENSMUSG00000095256	0	NA	NA	NA	NA	NA
ENSMUSG00000100310	0	NA	NA	NA	NA	NA
ENSMUSG00000101514	179.788	-0.242946	0.811029	0.29611	0.767146	0.858285
ENSMUSG00000101033	0	NA	NA	NA	NA	NA
ENSMUSG00000101372	0.661356	0.466064	0.807226	-0.5635	0.573094	NA
ENSMUSG00000103241	0	NA	NA	NA	NA	NA
ENSMUSG00000086240	1.17624	0.831917	0.806422	-1.02135	0.307089	NA
ENSMUSG00000048411	0	NA	NA	NA	NA	NA
ENSMUSG00000081557	1.99469	1.02323	0.801016	-1.23097	0.218333	0.373382
ENSMUSG00000058590	0.233682	-0.149574	0.615287	0.243096	0.807931	NA
ENSMUSG00000101235	0.256805	0.101616	0.615287	-0.165152	0.868824	NA
ENSMUSG00000064433	0	NA	NA	NA	NA	NA
ENSMUSG00000080625	0	NA	NA	NA	NA	NA
ENSMUSG00000080391	0	NA	NA	NA	NA	NA
ENSMUSG00000099257	0	NA	NA	NA	NA	NA
ENSMUSG00000099492	3.48094	1.01909	0.741188	-1.34795	0.177676	0.322622
ENSMUSG00000101726	0.267094	0.211164	0.647029	-0.313326	0.754033	NA
ENSMUSG00000096829	0	NA	NA	NA	NA	NA
ENSMUSG00000098883	0	NA	NA	NA	NA	NA
ENSMUSG00000053185	0	NA	NA	NA	NA	NA
ENSMUSG00000100261	0.351594	0.228904	0.66662	-0.357065	0.721043	NA
ENSMUSG00000101180	0.0843891	0.0178855	0.615287	-0.0290686	0.97681	NA
ENSMUSG00000048874	2580.93	0.838246	0.235726	-3.55607	0.000376449	0.00287756
ENSMUSG00000103783	0.430901	0.299469	0.617131	-0.459539	0.645847	NA
ENSMUSG00000104315	0.189578	0.101616	0.615287	-0.165152	0.868824	NA
ENSMUSG00000026064	560.571	-0.668382	0.566922	1.17705	0.239177	0.398056
ENSMUSG00000086151	0	NA	NA	NA	NA	NA
ENSMUSG00000086726	0	NA	NA	NA	NA	NA
ENSMUSG00000087346	0	NA	NA	NA	NA	NA
ENSMUSG00000100371	6.52838	-0.531523	0.800911	0.658658	0.510115	0.66762
ENSMUSG00000100237	1.8368	-2.20908	0.811241	2.68434	0.00726732	0.0293942
ENSMUSG00000098529	0	NA	NA	NA	NA	NA
ENSMUSG00000086727	0	NA	NA	NA	NA	NA
ENSMUSG00000100910	0.746527	-0.589959	0.625837	0.855939	0.392031	NA
ENSMUSG00000099796	0.16346	0.0178855	0.615287	-0.0290686	0.97681	NA
ENSMUSG00000050217	0.112862	-0.233304	0.615287	0.37918	0.704554	NA
ENSMUSG00000026063	0	NA	NA	NA	NA	NA
ENSMUSG00000077664	0	NA	NA	NA	NA	NA
ENSMUSG00000100205	0	NA	NA	NA	NA	NA
ENSMUSG00000100592	0	NA	NA	NA	NA	NA
ENSMUSG00000094215	0	NA	NA	NA	NA	NA
ENSMUSG00000101093	0.747129	0.407921	0.793208	-0.534897	0.592721	NA
ENSMUSG00000070960	2.01116	-0.843882	0.761185	1.10983	0.267071	0.430213
ENSMUSG00000088620	0	NA	NA	NA	NA	NA
ENSMUSG00000082159	0	NA	NA	NA	NA	NA
ENSMUSG00000026058	0.16346	0.0178855	0.615287	-0.0290686	0.97681	NA
ENSMUSG00000064688	0	NA	NA	NA	NA	NA
ENSMUSG00000103482	0	NA	NA	NA	NA	NA
ENSMUSG00000104498	0	NA	NA	NA	NA	NA
ENSMUSG00000104313	0	NA	NA	NA	NA	NA
ENSMUSG00000102865	0	NA	NA	NA	NA	NA
ENSMUSG00000102321	0	NA	NA	NA	NA	NA
ENSMUSG00000091318	0	NA	NA	NA	NA	NA
ENSMUSG00000089489	0	NA	NA	NA	NA	NA
ENSMUSG00000104433	0	NA	NA	NA	NA	NA
ENSMUSG00000089395	0	NA	NA	NA	NA	NA
ENSMUSG00000102926	0.0843891	0.0178855	0.615287	-0.0290686	0.97681	NA
ENSMUSG00000100497	0	NA	NA	NA	NA	NA
ENSMUSG00000102917	0	NA	NA	NA	NA	NA
ENSMUSG00000100481	1.03381	-0.214162	0.803156	0.268029	0.788677	NA
ENSMUSG00000100590	0	NA	NA	NA	NA	NA
ENSMUSG00000088750	0	NA	NA	NA	NA	NA
ENSMUSG00000104230	0	NA	NA	NA	NA	NA
ENSMUSG00000101754	0	NA	NA	NA	NA	NA
ENSMUSG00000065223	0	NA	NA	NA	NA	NA
ENSMUSG00000100318	0	NA	NA	NA	NA	NA
ENSMUSG00000101612	0.344721	0.228817	0.666527	-0.347337	0.728338	NA
ENSMUSG00000065260	0	NA	NA	NA	NA	NA
ENSMUSG00000026134	392.195	1.59357	0.366961	-4.34205	1.41161e-05	0.000234371
ENSMUSG00000101682	0.570093	0.300232	0.791364	-0.367202	0.713469	NA
ENSMUSG00000102714	0.188055	0.101616	0.615287	-0.165152	0.868824	NA
ENSMUSG00000102093	0	NA	NA	NA	NA	NA
ENSMUSG00000103746	3.17279	0.232244	0.692852	-0.33413	0.738282	0.839834
ENSMUSG00000102198	0	NA	NA	NA	NA	NA
ENSMUSG00000004768	151.04	-0.151838	0.289888	0.523789	0.600425	0.740623
ENSMUSG00000042215	647.84	2.13893	0.527913	-4.06728	4.75652e-05	0.000601641
ENSMUSG00000103072	0.622316	0.212221	0.685383	-0.28634	0.774618	NA
ENSMUSG00000042197	537.207	0.661851	0.328762	-2.0132	0.0440934	0.117232
ENSMUSG00000081402	0.366029	0.00152036	0.615689	-0.00235661	0.99812	NA
ENSMUSG00000042182	33.1835	-1.98897	0.539132	3.67732	0.000235697	0.00200211
ENSMUSG00000104416	0	NA	NA	NA	NA	NA
ENSMUSG00000026131	1144.2	-1.3597	0.49114	2.76389	0.00571172	0.0244219
ENSMUSG00000103596	0	NA	NA	NA	NA	NA
ENSMUSG00000099382	0	NA	NA	NA	NA	NA
ENSMUSG00000084506	0	NA	NA	NA	NA	NA
ENSMUSG00000103364	1.12821	-1.67007	0.762284	1.92629	0.0540688	NA
ENSMUSG00000105982	0	NA	NA	NA	NA	NA
ENSMUSG00000096992	0.613943	-0.542958	0.70565	0.718723	0.472312	NA
ENSMUSG00000103001	0.0879156	0.0178855	0.615287	-0.0290686	0.97681	NA
ENSMUSG00000104397	0	NA	NA	NA	NA	NA
ENSMUSG00000102839	0.0947888	0.0178855	0.615287	-0.0290686	0.97681	NA
ENSMUSG00000101206	0.282844	0.215465	0.651935	-0.331584	0.740203	NA
ENSMUSG00000101462	4.25593	-1.79717	0.798696	2.17606	0.0295505	0.0869746
ENSMUSG00000102336	10.7235	-1.00729	0.778533	1.27287	0.203066	0.355132
ENSMUSG00000092852	0	NA	NA	NA	NA	NA
ENSMUSG00000042111	516.087	0.633242	0.419854	-1.50866	0.131386	0.2606
ENSMUSG00000101711	0.646809	0.927191	0.799159	-1.14845	0.250784	NA
ENSMUSG00000026127	1662.42	1.7713	0.334814	-5.29164	1.21226e-07	6.68741e-06
ENSMUSG00000026126	70.491	-1.99315	0.669917	2.94359	0.00324428	0.0155392
ENSMUSG00000100280	1.07814	-1.02466	0.787096	1.20807	0.227021	NA
ENSMUSG00000101223	0.620226	-0.434868	0.621099	0.602824	0.546625	NA
ENSMUSG00000026125	0	NA	NA	NA	NA	NA
ENSMUSG00000101116	0	NA	NA	NA	NA	NA
ENSMUSG00000026124	0	NA	NA	NA	NA	NA
ENSMUSG00000101803	0	NA	NA	NA	NA	NA
ENSMUSG00000037529	0	NA	NA	NA	NA	NA
ENSMUSG00000045815	0	NA	NA	NA	NA	NA
ENSMUSG00000045174	1.01563	-0.480133	0.811284	0.585622	0.55813	NA
ENSMUSG00000100524	0	NA	NA	NA	NA	NA
ENSMUSG00000102499	0	NA	NA	NA	NA	NA
ENSMUSG00000103521	0	NA	NA	NA	NA	NA
ENSMUSG00000104098	0	NA	NA	NA	NA	NA
ENSMUSG00000037509	10.4543	-0.0574343	0.676825	0.0847044	0.932496	0.96063
ENSMUSG00000102537	0	NA	NA	NA	NA	NA
ENSMUSG00000102612	0	NA	NA	NA	NA	NA
ENSMUSG00000104002	3.2523	-0.125611	0.792913	0.15792	0.87452	0.926246
ENSMUSG00000037503	1555.73	-0.132489	0.333433	0.397334	0.691121	0.806963
ENSMUSG00000104358	0.871966	0.935274	0.778849	-1.18595	0.235642	NA
ENSMUSG00000026123	406.885	-1.322	0.517576	2.54908	0.0108006	0.0401385
ENSMUSG00000103716	0	NA	NA	NA	NA	NA
ENSMUSG00000103548	0.251376	0.101616	0.615287	-0.165152	0.868824	NA
ENSMUSG00000103760	0.0947888	0.0178855	0.615287	-0.0290686	0.97681	NA
ENSMUSG00000103997	0.0843891	0.0178855	0.615287	-0.0290686	0.97681	NA
ENSMUSG00000077231	0	NA	NA	NA	NA	NA
ENSMUSG00000104417	0.16346	0.0178855	0.615287	-0.0290686	0.97681	NA
ENSMUSG00000064601	0	NA	NA	NA	NA	NA
ENSMUSG00000101714	0	NA	NA	NA	NA	NA
ENSMUSG00000102531	3.01498	-2.10967	0.801036	2.55535	0.0106081	0.039554
ENSMUSG00000103096	0	NA	NA	NA	NA	NA
ENSMUSG00000102279	0	NA	NA	NA	NA	NA
ENSMUSG00000103708	0.0933448	0.0178855	0.615287	-0.0290686	0.97681	NA
ENSMUSG00000104201	0	NA	NA	NA	NA	NA
ENSMUSG00000102434	0	NA	NA	NA	NA	NA
ENSMUSG00000045216	2539.5	-0.162178	0.374817	0.432662	0.665261	0.787643
ENSMUSG00000104523	0	NA	NA	NA	NA	NA
ENSMUSG00000102202	7.71796	-1.00828	0.507764	1.99045	0.0465415	0.122058
ENSMUSG00000037470	2053.52	-0.163518	0.233427	0.700511	0.483608	0.644105
ENSMUSG00000098752	0	NA	NA	NA	NA	NA
ENSMUSG00000047180	540.051	-1.24377	0.571559	2.16916	0.0300702	0.0880291
ENSMUSG00000037447	78.8313	-2.08169	0.518182	4.00574	6.18235e-05	0.000731118
ENSMUSG00000102762	0.197251	-0.149574	0.615287	0.243096	0.807931	NA
ENSMUSG00000010453	863.307	0.0682241	0.286363	-0.238246	0.81169	0.888243
ENSMUSG00000098680	0	NA	NA	NA	NA	NA
ENSMUSG00000037432	36.9778	0.13203	0.40409	-0.326748	0.743858	0.843213
ENSMUSG00000001143	268.34	-0.0702827	0.252384	0.278483	0.780642	0.868204
ENSMUSG00000037408	89.6377	0.00638487	0.387202	-0.0164908	0.986843	0.992808
ENSMUSG00000104316	1.23012	-0.621872	0.809158	0.753008	0.451445	NA
ENSMUSG00000106081	0	NA	NA	NA	NA	NA
ENSMUSG00000001138	512.572	0.258814	0.260533	-0.99339	0.32052	0.488561
ENSMUSG00000102845	0	NA	NA	NA	NA	NA
ENSMUSG00000067653	3.83498	0.312835	0.680454	-0.458224	0.646791	0.774729
ENSMUSG00000109510	0	NA	NA	NA	NA	NA
ENSMUSG00000079610	47.2329	-0.103379	0.422232	0.244831	0.806588	0.885146
ENSMUSG00000026121	73.2664	-1.47545	0.407206	3.62161	0.000292778	0.00236717
ENSMUSG00000087589	8.80541	-1.57426	0.623666	2.51854	0.0117842	0.0430479
ENSMUSG00000046337	2.65618	-1.77192	0.810399	2.12624	0.0334832	0.0952151
ENSMUSG00000089906	0.0879156	0.0178855	0.615287	-0.0290686	0.97681	NA
ENSMUSG00000077939	0	NA	NA	NA	NA	NA
ENSMUSG00000061518	1429.8	0.284667	0.241837	-1.17711	0.239151	0.398056
ENSMUSG00000037351	1718.9	0.512832	0.200608	-2.55637	0.0105772	0.039485
ENSMUSG00000102416	0.493703	0.430433	0.684542	-0.60153	0.547487	NA
ENSMUSG00000104237	0	NA	NA	NA	NA	NA
ENSMUSG00000026117	57.0555	-0.659081	0.811237	0.789743	0.429678	0.596206
ENSMUSG00000097291	0	NA	NA	NA	NA	NA
ENSMUSG00000026116	2241.32	0.684378	0.346505	-1.97541	0.0482214	0.125515
ENSMUSG00000103016	0	NA	NA	NA	NA	NA
ENSMUSG00000102930	0.140744	-0.233304	0.615287	0.37918	0.704554	NA
ENSMUSG00000103159	0	NA	NA	NA	NA	NA
ENSMUSG00000080054	4.6305	0.306431	0.811278	-0.385108	0.700158	0.813335
ENSMUSG00000095944	0	NA	NA	NA	NA	NA
ENSMUSG00000050122	4.34093	-1.3564	0.808031	1.64145	0.100704	0.215643
ENSMUSG00000103603	0	NA	NA	NA	NA	NA
ENSMUSG00000026114	0.337556	0.241651	0.615872	-0.372277	0.709687	NA
ENSMUSG00000102231	0	NA	NA	NA	NA	NA
ENSMUSG00000026113	186.028	-0.97355	0.473509	2.05448	0.0399297	0.108476
ENSMUSG00000086064	0.140744	-0.233304	0.615287	0.37918	0.704554	NA
ENSMUSG00000102879	0	NA	NA	NA	NA	NA
ENSMUSG00000026112	2347.76	0.152538	0.317344	-0.480683	0.630741	0.763603
ENSMUSG00000026111	494.048	-0.403498	0.253184	1.59373	0.110996	0.231008
ENSMUSG00000026110	96.1068	-1.29702	0.543199	2.38185	0.0172258	0.0581104
ENSMUSG00000103948	0.0843891	0.0178855	0.615287	-0.0290686	0.97681	NA
ENSMUSG00000087233	0	NA	NA	NA	NA	NA
ENSMUSG00000026090	6.14806	-1.43816	0.7324	1.93951	0.0524387	0.133453
ENSMUSG00000089767	0	NA	NA	NA	NA	NA
ENSMUSG00000104365	0	NA	NA	NA	NA	NA
ENSMUSG00000102650	0	NA	NA	NA	NA	NA
ENSMUSG00000060771	53.134	-0.599118	0.527384	1.13501	0.256371	0.418088
ENSMUSG00000097268	0.281478	0.185346	0.615287	-0.302859	0.761997	NA
ENSMUSG00000037216	176.473	1.18996	0.338874	-3.50988	0.000448305	0.0033089
ENSMUSG00000026088	261.729	0.155877	0.245876	-0.633939	0.526121	0.681522
ENSMUSG00000026087	994.791	0.581756	0.152527	-3.81396	0.00013676	0.00131702
ENSMUSG00000061584	0	NA	NA	NA	NA	NA
ENSMUSG00000087374	0	NA	NA	NA	NA	NA
ENSMUSG00000026085	0	NA	NA	NA	NA	NA
ENSMUSG00000089141	0	NA	NA	NA	NA	NA
ENSMUSG00000058407	914.441	0.398951	0.173703	-2.29669	0.0216366	0.0690946
ENSMUSG00000026083	3886.44	1.04666	0.377723	-2.77211	0.00556937	0.0239474
ENSMUSG00000026082	351.587	1.34283	0.354824	-3.78409	0.000154273	0.00145126
ENSMUSG00000103804	0.757382	0.807466	0.765966	-1.03852	0.299028	NA
ENSMUSG00000102716	0	NA	NA	NA	NA	NA
ENSMUSG00000037138	14.3933	-1.80068	0.776228	2.27211	0.0230798	0.0725103
ENSMUSG00000085391	0	NA	NA	NA	NA	NA
ENSMUSG00000085280	0	NA	NA	NA	NA	NA
ENSMUSG00000087131	0	NA	NA	NA	NA	NA
ENSMUSG00000102984	0.0933448	0.0178855	0.615287	-0.0290686	0.97681	NA
ENSMUSG00000102541	0	NA	NA	NA	NA	NA
ENSMUSG00000103531	0	NA	NA	NA	NA	NA
ENSMUSG00000048814	0	NA	NA	NA	NA	NA
ENSMUSG00000026080	13.6697	-2.22336	0.730149	2.98622	0.00282451	0.0139091
ENSMUSG00000103647	0	NA	NA	NA	NA	NA
ENSMUSG00000102447	2.27036	0.725153	0.791883	-0.909101	0.363297	0.532012
ENSMUSG00000067604	0	NA	NA	NA	NA	NA
ENSMUSG00000026078	642.026	0.131439	0.246547	-0.533113	0.593956	0.73568
ENSMUSG00000103046	2.27613	0.792963	0.795205	-0.982312	0.325946	0.494213
ENSMUSG00000104188	0	NA	NA	NA	NA	NA
ENSMUSG00000103182	0	NA	NA	NA	NA	NA
ENSMUSG00000098833	0	NA	NA	NA	NA	NA
ENSMUSG00000026077	10.0956	-2.14923	0.621475	3.43656	0.00058915	0.00406989
ENSMUSG00000092553	0.16346	0.0178855	0.615287	-0.0290686	0.97681	NA
ENSMUSG00000092563	0.188134	0.101616	0.615287	-0.165152	0.868824	NA
ENSMUSG00000073702	172.443	1.66322	0.378477	-4.38992	1.13394e-05	0.000197297
ENSMUSG00000003134	431.243	-0.471797	0.37385	1.26187	0.206994	0.359857
ENSMUSG00000102607	0	NA	NA	NA	NA	NA
ENSMUSG00000065629	0	NA	NA	NA	NA	NA
ENSMUSG00000104827	0	NA	NA	NA	NA	NA
ENSMUSG00000003135	861.796	0.785888	0.296297	-2.65241	0.007992	0.0317468
ENSMUSG00000085894	26.3871	0.481837	0.408019	-1.17941	0.238235	0.397238
ENSMUSG00000077704	5.09493	1.49247	0.730741	-1.97298	0.0484983	0.126076
ENSMUSG00000048234	1188.51	-0.0635418	0.211447	0.300512	0.763787	0.856293
ENSMUSG00000064936	0.682294	-0.595732	0.798164	0.724842	0.468549	NA
ENSMUSG00000102471	2.65875	0.128627	0.778963	-0.16533	0.868684	0.923135
ENSMUSG00000050967	5.15661	-1.78248	0.775653	2.24626	0.0246872	0.0762468
ENSMUSG00000097083	2.02566	-1.23226	0.811216	1.46937	0.141734	0.274786
ENSMUSG00000057173	20.5993	1.35523	0.685969	-1.97813	0.0479139	0.124885
ENSMUSG00000091937	0	NA	NA	NA	NA	NA
ENSMUSG00000101634	0	NA	NA	NA	NA	NA
ENSMUSG00000026074	1275.43	-0.117847	0.486903	0.241994	0.808785	0.886537
ENSMUSG00000102985	0	NA	NA	NA	NA	NA
ENSMUSG00000026073	5.89027	-2.7869	0.739008	3.65324	0.000258955	0.0021434
ENSMUSG00000097899	0	NA	NA	NA	NA	NA
ENSMUSG00000102975	0	NA	NA	NA	NA	NA
ENSMUSG00000026072	993.325	-0.209646	0.787086	0.264964	0.791037	0.874926
ENSMUSG00000103560	2.27727	-1.0544	0.788171	1.30148	0.193096	0.342406
ENSMUSG00000070942	35.2218	-1.671	0.560008	2.97322	0.00294694	0.0143821
ENSMUSG00000103230	0.112862	-0.233304	0.615287	0.37918	0.704554	NA
ENSMUSG00000026069	11.8949	-3.7626	0.71194	5.01659	5.25976e-07	2.0393e-05
ENSMUSG00000026070	49.5308	-2.82872	0.775621	3.53766	0.000403685	0.00305154
ENSMUSG00000026068	57.3531	-3.37996	0.69286	4.78494	1.71035e-06	4.83096e-05
ENSMUSG00000104441	0	NA	NA	NA	NA	NA
ENSMUSG00000026065	4.21426	-2.76963	0.808622	3.28184	0.00103132	0.00631328
ENSMUSG00000102676	0	NA	NA	NA	NA	NA
ENSMUSG00000026062	0.177734	0.101616	0.615287	-0.165152	0.868824	NA
ENSMUSG00000103679	0	NA	NA	NA	NA	NA
ENSMUSG00000103270	0.16346	0.0178855	0.615287	-0.0290686	0.97681	NA
ENSMUSG00000041945	4.35161	0.187007	0.772782	-0.242406	0.808466	0.88634
ENSMUSG00000079588	0.324944	-0.0807743	0.665001	0.121465	0.903323	NA
ENSMUSG00000094136	0.16346	0.0178855	0.615287	-0.0290686	0.97681	NA
ENSMUSG00000104072	0	NA	NA	NA	NA	NA
ENSMUSG00000100185	0	NA	NA	NA	NA	NA
ENSMUSG00000100832	0	NA	NA	NA	NA	NA
ENSMUSG00000100178	0.0879156	0.0178855	0.615287	-0.0290686	0.97681	NA
ENSMUSG00000101877	0	NA	NA	NA	NA	NA
ENSMUSG00000053640	0	NA	NA	NA	NA	NA
ENSMUSG00000101919	0	NA	NA	NA	NA	NA
ENSMUSG00000101299	0	NA	NA	NA	NA	NA
ENSMUSG00000100180	0	NA	NA	NA	NA	NA
ENSMUSG00000103106	0.41286	0.0200961	0.746879	-0.026038	0.979227	NA
ENSMUSG00000060424	0	NA	NA	NA	NA	NA
ENSMUSG00000104199	0	NA	NA	NA	NA	NA
ENSMUSG00000093436	0	NA	NA	NA	NA	NA
ENSMUSG00000045515	0.103666	0.0178855	0.615287	-0.0290686	0.97681	NA
ENSMUSG00000097063	0	NA	NA	NA	NA	NA
ENSMUSG00000099784	0	NA	NA	NA	NA	NA
ENSMUSG00000060679	925.02	1.09828	0.25599	-4.29008	1.78606e-05	0.000281507
ENSMUSG00000077448	0	NA	NA	NA	NA	NA
ENSMUSG00000041907	0.216528	-0.149574	0.615287	0.243096	0.807931	NA
ENSMUSG00000089088	0	NA	NA	NA	NA	NA
ENSMUSG00000070939	846.88	-0.116818	0.332845	0.350966	0.725614	0.831505
ENSMUSG00000100269	0	NA	NA	NA	NA	NA
ENSMUSG00000041878	1.68782	-1.16806	0.801308	1.4477	0.147701	0.28267
ENSMUSG00000010290	305.583	0.581892	0.258875	-2.24745	0.0246112	0.0760982
ENSMUSG00000008136	68.7244	-3.20172	0.510352	6.23868	4.41288e-10	1.40932e-07
ENSMUSG00000094497	4.18362	0.661264	0.809063	-0.830694	0.406146	0.574018
ENSMUSG00000099576	0	NA	NA	NA	NA	NA
ENSMUSG00000099694	1.32439	-0.386776	0.779874	0.480953	0.63055	NA
ENSMUSG00000101923	0	NA	NA	NA	NA	NA
ENSMUSG00000066877	382.414	0.341769	0.517996	-0.66012	0.509177	0.666804
ENSMUSG00000103422	0.0843891	0.0178855	0.615287	-0.0290686	0.97681	NA
ENSMUSG00000103945	3.91263	1.49428	0.803202	-1.8226	0.0683634	0.162416
ENSMUSG00000026051	8.29256	-3.4714	0.806035	4.28219	1.85064e-05	0.000288824
ENSMUSG00000100764	0.328877	-0.0811429	0.666103	0.121817	0.903044	NA
ENSMUSG00000100635	1.19845	-1.35478	0.7966	1.6333	0.102406	NA
ENSMUSG00000100480	1.11224	-0.144529	0.767116	0.189381	0.849794	NA
ENSMUSG00000057363	403.303	-0.190603	0.21923	0.869444	0.384604	0.55299
ENSMUSG00000090243	0.430554	0.45263	0.747951	-0.615256	0.538386	NA
ENSMUSG00000100701	0.882787	-1.10132	0.784823	1.31413	0.188802	NA
ENSMUSG00000101395	0	NA	NA	NA	NA	NA
ENSMUSG00000088848	0	NA	NA	NA	NA	NA
ENSMUSG00000095757	0	NA	NA	NA	NA	NA
ENSMUSG00000041763	1445.96	0.636645	0.271826	-2.34215	0.0191729	0.0632462
ENSMUSG00000047343	0.961206	-0.21354	0.804175	0.263333	0.792294	NA
ENSMUSG00000090106	0.0843891	0.0178855	0.615287	-0.0290686	0.97681	NA
ENSMUSG00000091844	0.624418	-0.171937	0.793222	0.212299	0.831874	NA
ENSMUSG00000026049	365.682	1.75635	0.467642	-3.75985	0.000170014	0.00156384
ENSMUSG00000101104	0	NA	NA	NA	NA	NA
ENSMUSG00000026047	329.66	0.619668	0.338086	-1.83282	0.0668292	0.159686
ENSMUSG00000041684	448.005	0.568077	0.204488	-2.77777	0.00547329	0.0236074
ENSMUSG00000026048	335.285	0.167973	0.194728	-0.862585	0.388366	0.556512
ENSMUSG00000046828	0	NA	NA	NA	NA	NA
ENSMUSG00000089703	0.318478	-0.0801601	0.663151	0.120878	0.903788	NA
ENSMUSG00000100966	0	NA	NA	NA	NA	NA
ENSMUSG00000100769	0.112862	-0.233304	0.615287	0.37918	0.704554	NA
ENSMUSG00000101567	2.04819	0.726441	0.76875	-0.922623	0.356204	0.525212
ENSMUSG00000056870	23.4004	-2.73337	0.666162	4.0468	5.1922e-05	0.000640952
ENSMUSG00000102319	0	NA	NA	NA	NA	NA
ENSMUSG00000089877	0.3339	-0.0816081	0.667486	0.122262	0.902692	NA
ENSMUSG00000101701	0	NA	NA	NA	NA	NA
ENSMUSG00000103071	0	NA	NA	NA	NA	NA
ENSMUSG00000100434	0	NA	NA	NA	NA	NA
ENSMUSG00000100013	0	NA	NA	NA	NA	NA
ENSMUSG00000101251	0	NA	NA	NA	NA	NA
ENSMUSG00000101937	0.555547	0.656966	0.759336	-0.844453	0.398416	NA
ENSMUSG00000026043	3709.96	-2.01607	0.506659	3.96801	7.24752e-05	0.000823413
ENSMUSG00000105211	0	NA	NA	NA	NA	NA
ENSMUSG00000026042	344.984	-1.76379	0.53728	3.27227	0.00106687	0.00648112
ENSMUSG00000104476	0.140744	-0.233304	0.615287	0.37918	0.704554	NA
ENSMUSG00000100218	0.182704	0.101616	0.615287	-0.165152	0.868824	NA
ENSMUSG00000100361	0.177734	0.101616	0.615287	-0.165152	0.868824	NA
ENSMUSG00000100894	0.332326	-0.0814629	0.667056	0.122123	0.902802	NA
ENSMUSG00000095121	0	NA	NA	NA	NA	NA
ENSMUSG00000065255	0	NA	NA	NA	NA	NA
ENSMUSG00000100843	0	NA	NA	NA	NA	NA
ENSMUSG00000087764	0	NA	NA	NA	NA	NA
ENSMUSG00000025995	1046.28	2.07596	0.40356	-5.14786	2.63471e-07	1.2542e-05
ENSMUSG00000099850	0	NA	NA	NA	NA	NA
ENSMUSG00000084817	0.98817	-0.427308	0.631442	0.609268	0.542347	NA
ENSMUSG00000098549	0.376189	0.446752	0.744447	-0.583682	0.559434	NA
ENSMUSG00000099381	2.12975	0.466319	0.80498	-0.57439	0.565704	0.713701
ENSMUSG00000025993	5968.94	-0.940133	0.414515	2.26678	0.0234034	0.0732769
ENSMUSG00000099946	0	NA	NA	NA	NA	NA
ENSMUSG00000070896	0.332326	-0.0814629	0.667056	0.122123	0.902802	NA
ENSMUSG00000090682	0	NA	NA	NA	NA	NA
ENSMUSG00000044457	0	NA	NA	NA	NA	NA
ENSMUSG00000099432	0	NA	NA	NA	NA	NA
ENSMUSG00000041144	0.369403	-0.317033	0.615287	0.527368	0.597938	NA
ENSMUSG00000096047	0	NA	NA	NA	NA	NA
ENSMUSG00000101262	5.81769	1.22477	0.738089	-1.63458	0.102137	0.217772
ENSMUSG00000101337	1.07398	0.861099	0.810575	-1.08888	0.276206	NA
ENSMUSG00000025986	705.676	2.01254	0.615795	-3.29979	0.000967578	0.00602157
ENSMUSG00000100213	13.871	-0.212902	0.454905	0.468093	0.639718	0.769686
ENSMUSG00000103129	0	NA	NA	NA	NA	NA
ENSMUSG00000100160	0	NA	NA	NA	NA	NA
ENSMUSG00000101921	0	NA	NA	NA	NA	NA
ENSMUSG00000101447	0.103666	0.0178855	0.615287	-0.0290686	0.97681	NA
ENSMUSG00000081185	0.0947888	0.0178855	0.615287	-0.0290686	0.97681	NA
ENSMUSG00000103246	0	NA	NA	NA	NA	NA
ENSMUSG00000098876	0	NA	NA	NA	NA	NA
ENSMUSG00000100530	0	NA	NA	NA	NA	NA
ENSMUSG00000104067	0	NA	NA	NA	NA	NA
ENSMUSG00000100033	4.6664	0.83323	0.661758	-1.24092	0.214637	0.369112
ENSMUSG00000094968	0	NA	NA	NA	NA	NA
ENSMUSG00000088017	0	NA	NA	NA	NA	NA
ENSMUSG00000101996	0	NA	NA	NA	NA	NA
ENSMUSG00000096973	3.5481	0.142399	0.70145	-0.203055	0.839092	0.905389
ENSMUSG00000064943	0	NA	NA	NA	NA	NA
ENSMUSG00000100866	0	NA	NA	NA	NA	NA
ENSMUSG00000101721	0	NA	NA	NA	NA	NA
ENSMUSG00000099376	0	NA	NA	NA	NA	NA
ENSMUSG00000097883	1.80465	1.81029	0.811257	-2.23831	0.0252006	0.0774191
ENSMUSG00000092790	0	NA	NA	NA	NA	NA
ENSMUSG00000099698	0	NA	NA	NA	NA	NA
ENSMUSG00000099454	0	NA	NA	NA	NA	NA
ENSMUSG00000051616	0	NA	NA	NA	NA	NA
ENSMUSG00000099627	0.2814	0.215182	0.651616	-0.329438	0.741825	NA
ENSMUSG00000099577	0	NA	NA	NA	NA	NA
ENSMUSG00000099882	0	NA	NA	NA	NA	NA
ENSMUSG00000101760	0	NA	NA	NA	NA	NA
ENSMUSG00000099608	0	NA	NA	NA	NA	NA
ENSMUSG00000099864	0	NA	NA	NA	NA	NA
ENSMUSG00000098249	0	NA	NA	NA	NA	NA
ENSMUSG00000100451	0	NA	NA	NA	NA	NA
ENSMUSG00000099941	0	NA	NA	NA	NA	NA
ENSMUSG00000084531	0	NA	NA	NA	NA	NA
ENSMUSG00000100816	1.60343	-0.983494	0.635045	1.43907	0.150131	0.286184
ENSMUSG00000026109	1.8104	-1.59176	0.734988	1.97334	0.0484572	0.126026
ENSMUSG00000100671	0	NA	NA	NA	NA	NA
ENSMUSG00000092906	0	NA	NA	NA	NA	NA
ENSMUSG00000101242	0	NA	NA	NA	NA	NA
ENSMUSG00000099924	0	NA	NA	NA	NA	NA
ENSMUSG00000099625	0	NA	NA	NA	NA	NA
ENSMUSG00000101799	0	NA	NA	NA	NA	NA
ENSMUSG00000045954	283.405	-1.30056	0.651624	1.98291	0.047378	0.123747
ENSMUSG00000099741	0	NA	NA	NA	NA	NA
ENSMUSG00000101702	0.0843891	0.0178855	0.615287	-0.0290686	0.97681	NA
ENSMUSG00000026107	417.051	0.425483	0.33875	-1.25605	0.209097	0.362491
ENSMUSG00000099413	17.2122	-0.149324	0.748799	0.199103	0.842182	0.906589
ENSMUSG00000103424	0	NA	NA	NA	NA	NA
ENSMUSG00000101741	0.650369	0.198034	0.752429	-0.294641	0.768268	NA
ENSMUSG00000018417	1368.85	-0.797601	0.656969	1.20864	0.226801	0.383366
ENSMUSG00000101724	0	NA	NA	NA	NA	NA
ENSMUSG00000100313	0.450266	-0.240548	0.615534	0.389066	0.697227	NA
ENSMUSG00000100696	0.416793	0.0281541	0.746658	-0.0364998	0.970884	NA
ENSMUSG00000099135	0	NA	NA	NA	NA	NA
ENSMUSG00000072324	0.659912	0.416589	0.796155	-0.505936	0.612901	NA
ENSMUSG00000062939	24.4449	-3.25482	0.668682	4.78039	1.74959e-06	4.88365e-05
ENSMUSG00000101628	0	NA	NA	NA	NA	NA
ENSMUSG00000078291	0.856284	0.622519	0.801582	-0.745416	0.45602	NA
ENSMUSG00000109599	4.94045	-0.404804	0.793812	0.50873	0.610942	0.748829
ENSMUSG00000026104	429.001	-1.39877	0.388614	3.59747	0.000321324	0.00254909
ENSMUSG00000099569	0.103666	0.0178855	0.615287	-0.0290686	0.97681	NA
ENSMUSG00000026103	1857.94	1.51632	0.56231	-2.70816	0.00676583	0.0277719
ENSMUSG00000099648	0	NA	NA	NA	NA	NA
ENSMUSG00000065192	0	NA	NA	NA	NA	NA
ENSMUSG00000002881	1621.22	-0.0143563	0.309607	0.0463695	0.963016	0.978133
ENSMUSG00000097833	1.45943	1.20171	0.80437	-1.4609	0.144042	0.277794
ENSMUSG00000101501	0.0843891	0.0178855	0.615287	-0.0290686	0.97681	NA
ENSMUSG00000100120	0.145767	-0.233304	0.615287	0.37918	0.704554	NA
ENSMUSG00000099878	0.225724	-0.400764	0.615287	0.581438	0.560945	NA
ENSMUSG00000100007	0.0879156	0.0178855	0.615287	-0.0290686	0.97681	NA
ENSMUSG00000043015	68.2263	0.222987	0.545511	-0.408746	0.682726	0.80054
ENSMUSG00000103630	0	NA	NA	NA	NA	NA
ENSMUSG00000041439	340.703	-0.319571	0.310562	1.02899	0.303485	0.470945
ENSMUSG00000100302	0	NA	NA	NA	NA	NA
ENSMUSG00000100230	0	NA	NA	NA	NA	NA
ENSMUSG00000026102	284.751	-0.594771	0.368155	1.61535	0.106236	0.223761
ENSMUSG00000041426	1234.49	0.321121	0.428266	-0.749983	0.453265	0.617389
ENSMUSG00000089802	0	NA	NA	NA	NA	NA
ENSMUSG00000043629	190.7	0.587551	0.690015	-0.855916	0.392044	0.560311
ENSMUSG00000026100	2.53429	-0.264758	0.765872	0.337224	0.735948	0.838902
ENSMUSG00000089334	0	NA	NA	NA	NA	NA
ENSMUSG00000060715	0.501773	-0.231284	0.754669	0.273669	0.784339	NA
ENSMUSG00000026098	170.214	0.940419	0.270784	-3.47118	0.000518186	0.00368503
ENSMUSG00000100763	0.168778	0.101616	0.615287	-0.165152	0.868824	NA
ENSMUSG00000026097	327.819	-0.520083	0.458172	1.13471	0.256496	0.418189
ENSMUSG00000100679	0	NA	NA	NA	NA	NA
ENSMUSG00000026096	269.645	0.193962	0.33377	-0.581148	0.561141	0.710339
ENSMUSG00000099913	1.23069	-0.984519	0.809473	1.17873	0.238505	NA
ENSMUSG00000101838	0	NA	NA	NA	NA	NA
ENSMUSG00000026095	161.164	0.0423079	0.223682	-0.189145	0.849979	0.911487
ENSMUSG00000100267	0	NA	NA	NA	NA	NA
ENSMUSG00000099450	0	NA	NA	NA	NA	NA
ENSMUSG00000100069	0.112862	-0.233304	0.615287	0.37918	0.704554	NA
ENSMUSG00000096141	0.348136	0.247552	0.615989	-0.381982	0.702474	NA
ENSMUSG00000092657	0	NA	NA	NA	NA	NA
ENSMUSG00000026094	463.48	-1.64967	0.580689	2.82829	0.0046798	0.0208213
ENSMUSG00000102405	0	NA	NA	NA	NA	NA
ENSMUSG00000042807	47.9769	-1.36451	0.589877	2.30617	0.0211009	0.0677807
ENSMUSG00000098443	0	NA	NA	NA	NA	NA
ENSMUSG00000087949	0	NA	NA	NA	NA	NA
ENSMUSG00000102868	0.45731	0.41745	0.68868	-0.579493	0.562257	NA
ENSMUSG00000094013	0	NA	NA	NA	NA	NA
ENSMUSG00000025983	5.70059	1.88653	0.729828	-2.42814	0.0151763	0.052677
ENSMUSG00000041303	403.415	0.68356	0.210264	-3.25053	0.00115192	0.00690017
ENSMUSG00000109809	0	NA	NA	NA	NA	NA
ENSMUSG00000073678	598.522	0.354588	0.362718	-0.977662	0.328242	0.49684
ENSMUSG00000104136	0.379155	0.264218	0.616321	-0.409051	0.682502	NA
ENSMUSG00000101130	0	NA	NA	NA	NA	NA
ENSMUSG00000052331	159.674	-1.64929	0.521679	3.15341	0.00161377	0.00895928
ENSMUSG00000101674	0	NA	NA	NA	NA	NA
ENSMUSG00000102503	0.0947888	0.0178855	0.615287	-0.0290686	0.97681	NA
ENSMUSG00000089245	0	NA	NA	NA	NA	NA
ENSMUSG00000102642	0	NA	NA	NA	NA	NA
ENSMUSG00000025982	3718.47	0.66091	0.226189	-2.92198	0.00347816	0.0164204
ENSMUSG00000103030	5.53942	-1.16494	0.777629	1.48576	0.137344	0.269077
ENSMUSG00000025981	447.125	-0.0353007	0.679613	0.0519322	0.958583	0.97576
ENSMUSG00000101122	3.69363	0.861811	0.681801	-1.24271	0.213975	0.368424
ENSMUSG00000025980	10256.7	2.2631	0.377271	-6.0041	1.924e-09	3.61524e-07
ENSMUSG00000073676	2725.13	1.32693	0.326945	-4.05951	4.91751e-05	0.000617503
ENSMUSG00000100736	1.68089	-0.824369	0.811254	0.991481	0.321451	0.489435
ENSMUSG00000089670	2.43409	-0.194923	0.744468	0.262114	0.793233	0.87664
ENSMUSG00000025979	630.853	0.0385231	0.250953	-0.153507	0.877999	0.928351
ENSMUSG00000061863	0.39691	0.273808	0.616549	-0.423582	0.67187	NA
ENSMUSG00000025978	41.4805	-1.05871	0.584531	1.80608	0.0709054	0.166795
ENSMUSG00000097649	0.973481	-0.64228	0.783008	0.773637	0.439146	NA
ENSMUSG00000046994	619.096	2.79704	0.443369	-6.31336	2.7305e-10	9.8334e-08
ENSMUSG00000025977	1.60027	0.272216	0.809589	-0.338592	0.734917	0.838161
ENSMUSG00000100215	1.5279	0.572592	0.806032	-0.720034	0.471504	0.633953
ENSMUSG00000101945	0	NA	NA	NA	NA	NA
ENSMUSG00000101085	0	NA	NA	NA	NA	NA
ENSMUSG00000038349	36.8172	-1.46771	0.48008	3.05336	0.00226296	0.0116549
ENSMUSG00000102145	1.19981	0.0984417	0.809974	-0.120563	0.904037	NA
ENSMUSG00000100309	0	NA	NA	NA	NA	NA
ENSMUSG00000102831	0	NA	NA	NA	NA	NA
ENSMUSG00000099950	0	NA	NA	NA	NA	NA
ENSMUSG00000102491	0	NA	NA	NA	NA	NA
ENSMUSG00000100372	0	NA	NA	NA	NA	NA
ENSMUSG00000100944	0	NA	NA	NA	NA	NA
ENSMUSG00000101332	0.0843891	0.0178855	0.615287	-0.0290686	0.97681	NA
ENSMUSG00000045336	0	NA	NA	NA	NA	NA
ENSMUSG00000038331	36.3399	0.984742	0.3403	-2.88527	0.00391082	0.018026
ENSMUSG00000087022	0.907608	0.0771647	0.810242	-0.0960372	0.923491	NA
ENSMUSG00000104310	0	NA	NA	NA	NA	NA
ENSMUSG00000094128	0	NA	NA	NA	NA	NA
ENSMUSG00000099945	0	NA	NA	NA	NA	NA
ENSMUSG00000101429	0.103666	0.0178855	0.615287	-0.0290686	0.97681	NA
ENSMUSG00000101129	0.0879156	0.0178855	0.615287	-0.0290686	0.97681	NA
ENSMUSG00000097519	9.00219	2.3369	0.665694	-3.23816	0.00120301	0.00715325
ENSMUSG00000038323	414.031	0.00180048	0.538642	-0.00334288	0.997333	0.998746
ENSMUSG00000048495	143.922	0.494443	0.216128	-2.2871	0.02219	0.0704275
ENSMUSG00000025971	515.168	0.779145	0.307084	-2.53718	0.0111749	0.0413087
ENSMUSG00000077776	0	NA	NA	NA	NA	NA
ENSMUSG00000088353	0	NA	NA	NA	NA	NA
ENSMUSG00000101826	0.103666	0.0178855	0.615287	-0.0290686	0.97681	NA
ENSMUSG00000102685	0	NA	NA	NA	NA	NA
ENSMUSG00000101151	0	NA	NA	NA	NA	NA
ENSMUSG00000038305	337.766	0.344201	0.685586	-0.503502	0.614611	0.751511
ENSMUSG00000091283	0	NA	NA	NA	NA	NA
ENSMUSG00000054770	97.8617	-0.466918	0.24475	1.90802	0.0563883	0.141133
ENSMUSG00000026039	113.89	2.42413	0.663134	-3.70161	0.000214234	0.00187401
ENSMUSG00000063558	318.473	-0.364013	0.810675	0.44189	0.658569	0.783146
ENSMUSG00000064294	3576.34	0.151342	0.810683	-0.18866	0.850359	0.911682
ENSMUSG00000089275	0	NA	NA	NA	NA	NA
ENSMUSG00000038242	2.67469	1.18521	0.780939	-1.83223	0.0669167	0.159855
ENSMUSG00000089822	0	NA	NA	NA	NA	NA
ENSMUSG00000079554	15.7367	1.27222	0.703869	-1.81145	0.070071	0.165402
ENSMUSG00000103839	11.0867	-0.487054	0.57589	0.846167	0.39746	0.565677
ENSMUSG00000051223	5676.34	0.673613	0.294475	-2.28769	0.0221554	0.0703629
ENSMUSG00000026034	992.211	-0.00491317	0.265671	0.0184933	0.985245	0.99174
ENSMUSG00000026035	377.273	0.625897	0.302787	-2.06698	0.0387361	0.10597
ENSMUSG00000026036	747.369	1.21123	0.32669	-3.7078	0.000209064	0.001844
ENSMUSG00000026037	602.816	1.78159	0.524891	-3.40452	0.0006628	0.00446869
ENSMUSG00000094245	0.982377	0.356267	0.714337	-0.566892	0.570788	NA
ENSMUSG00000085054	1.83451	0.551097	0.805399	-0.677045	0.498377	0.657087
ENSMUSG00000038174	328.949	0.374102	0.435728	-0.858772	0.390466	0.558593
ENSMUSG00000026032	713.933	0.0671381	0.359253	-0.186889	0.851747	0.912409
ENSMUSG00000100202	0.0947888	0.0178855	0.615287	-0.0290686	0.97681	NA
ENSMUSG00000099490	0	NA	NA	NA	NA	NA
ENSMUSG00000059647	0.284927	0.21562	0.65211	-0.334573	0.737947	NA
ENSMUSG00000047528	7.58273	-0.96316	0.746841	1.27546	0.202147	0.354014
ENSMUSG00000102059	8.80835	-1.10385	0.758716	1.43614	0.150964	0.287431
ENSMUSG00000101046	0	NA	NA	NA	NA	NA
ENSMUSG00000026031	818.61	-1.32768	0.621918	2.1238	0.0336871	0.0956538
ENSMUSG00000100236	0	NA	NA	NA	NA	NA
ENSMUSG00000026029	565.27	-0.741223	0.466973	1.58619	0.112696	0.23363
ENSMUSG00000102719	3.62358	0.791179	0.810045	-1.0009	0.316877	0.484556
ENSMUSG00000099719	0.838914	-0.570912	0.716917	0.723352	0.469464	NA
ENSMUSG00000026028	725.561	-0.389503	0.256748	1.51705	0.129255	0.25774
ENSMUSG00000026027	536.118	-0.466861	0.453675	1.02871	0.303615	0.471105
ENSMUSG00000047383	0	NA	NA	NA	NA	NA
ENSMUSG00000099752	0.18669	0.101616	0.615287	-0.165152	0.868824	NA
ENSMUSG00000072295	0.583066	-0.754791	0.617214	0.989482	0.322427	NA
ENSMUSG00000077616	0	NA	NA	NA	NA	NA
ENSMUSG00000038079	252.796	-0.289816	0.36682	0.790044	0.429502	0.59606
ENSMUSG00000097573	6.64257	-0.113137	0.52832	0.214255	0.830348	0.900205
ENSMUSG00000079550	8.64584	-0.0390025	0.676187	0.057788	0.953918	0.973139
ENSMUSG00000101586	3.93449	-0.250482	0.628122	0.400246	0.688975	0.805147
ENSMUSG00000099563	0	NA	NA	NA	NA	NA
ENSMUSG00000026024	896.779	-0.28929	0.409246	0.706786	0.4797	0.640784
ENSMUSG00000026023	1.99301	-1.17282	0.809462	1.42865	0.153106	0.290327
ENSMUSG00000099922	0.444948	-0.317033	0.615287	0.527368	0.597938	NA
ENSMUSG00000104502	0	NA	NA	NA	NA	NA
ENSMUSG00000041075	465.724	0.0497245	0.239549	-0.207575	0.835561	0.903118
ENSMUSG00000097819	6.88952	-0.151644	0.621527	0.24452	0.806828	0.885257
ENSMUSG00000047361	0.233682	-0.149574	0.615287	0.243096	0.807931	NA
ENSMUSG00000099811	0	NA	NA	NA	NA	NA
ENSMUSG00000101409	0	NA	NA	NA	NA	NA
ENSMUSG00000026021	491.479	0.741535	0.323145	-2.29472	0.0217493	0.0693398
ENSMUSG00000089276	0	NA	NA	NA	NA	NA
ENSMUSG00000103821	3.57959	-0.255775	0.664537	0.38645	0.699163	0.812611
ENSMUSG00000101400	0.189578	0.101616	0.615287	-0.165152	0.868824	NA
ENSMUSG00000026020	3097.48	2.39624	0.44649	-5.37777	7.54142e-08	4.8303e-06
ENSMUSG00000077345	0.476509	0.430171	0.689815	-0.596374	0.550926	NA
ENSMUSG00000077358	0	NA	NA	NA	NA	NA
ENSMUSG00000089512	0.444749	0.398171	0.681744	-0.557799	0.576982	NA
ENSMUSG00000089093	0	NA	NA	NA	NA	NA
ENSMUSG00000067336	873.215	-0.358495	0.313103	1.14492	0.252241	0.413371
ENSMUSG00000104052	0.0843891	0.0178855	0.615287	-0.0290686	0.97681	NA
ENSMUSG00000103131	0	NA	NA	NA	NA	NA
ENSMUSG00000041040	592.833	0.853018	0.408364	-2.08953	0.0366603	0.10175
ENSMUSG00000103696	0.0843891	0.0178855	0.615287	-0.0290686	0.97681	NA
ENSMUSG00000100901	0.230156	-0.149574	0.615287	0.243096	0.807931	NA
ENSMUSG00000026018	1.22262	0.813549	0.808052	-1.05654	0.290724	NA
ENSMUSG00000026019	838.455	2.10068	0.408513	-5.14574	2.66467e-07	1.25634e-05
ENSMUSG00000026017	114.391	0.356677	0.257818	-1.38319	0.166608	0.308473
ENSMUSG00000082609	0.422975	-0.46535	0.615765	0.618366	0.536334	NA
ENSMUSG00000073664	447.308	-0.43364	0.316873	1.36847	0.171166	0.314355
ENSMUSG00000100516	0	NA	NA	NA	NA	NA
ENSMUSG00000049439	690.581	0.863082	0.267031	-3.23195	0.00122947	0.00725854
ENSMUSG00000103822	0.0933448	0.0178855	0.615287	-0.0290686	0.97681	NA
ENSMUSG00000026782	370.865	0.489669	0.511745	-0.957503	0.338313	0.506899
ENSMUSG00000026014	1675.52	-0.467252	0.442367	1.05588	0.291024	0.456844
ENSMUSG00000081562	0.0933448	0.0178855	0.615287	-0.0290686	0.97681	NA
ENSMUSG00000084400	0	NA	NA	NA	NA	NA
ENSMUSG00000082160	0.4373	-0.568223	0.615287	0.860764	0.389368	NA
ENSMUSG00000103215	19.6272	-2.00288	0.7186	2.74503	0.00605054	0.0255106
ENSMUSG00000088973	0	NA	NA	NA	NA	NA
ENSMUSG00000084151	0	NA	NA	NA	NA	NA
ENSMUSG00000101188	76.3067	1.61855	0.505683	-3.19587	0.00139409	0.00801006
ENSMUSG00000026012	28.2125	-2.79841	0.641913	4.30863	1.64266e-05	0.000263253
ENSMUSG00000086795	0.140744	-0.233304	0.615287	0.37918	0.704554	NA
ENSMUSG00000085965	0	NA	NA	NA	NA	NA
ENSMUSG00000104069	0	NA	NA	NA	NA	NA
ENSMUSG00000083118	0	NA	NA	NA	NA	NA
ENSMUSG00000083355	2.09347	-0.688535	0.810845	0.831206	0.405857	0.57378
ENSMUSG00000102549	0.140744	-0.233304	0.615287	0.37918	0.704554	NA
ENSMUSG00000026011	6.70483	-2.69132	0.810114	3.23444	0.00121881	0.00721345
ENSMUSG00000081382	15.7192	0.885096	0.477666	-1.84357	0.0652451	0.156843
ENSMUSG00000080800	0.0933448	0.0178855	0.615287	-0.0290686	0.97681	NA
ENSMUSG00000026009	27.4335	-1.93938	0.76208	2.49314	0.0126618	0.0456767
ENSMUSG00000102561	0	NA	NA	NA	NA	NA
ENSMUSG00000082804	1.48297	0.149977	0.807534	-0.187856	0.85099	0.911906
ENSMUSG00000082661	0	NA	NA	NA	NA	NA
ENSMUSG00000080785	0	NA	NA	NA	NA	NA
ENSMUSG00000100893	0	NA	NA	NA	NA	NA
ENSMUSG00000085248	0	NA	NA	NA	NA	NA
ENSMUSG00000085447	0	NA	NA	NA	NA	NA
ENSMUSG00000086408	0	NA	NA	NA	NA	NA
ENSMUSG00000089546	0	NA	NA	NA	NA	NA
ENSMUSG00000100965	0	NA	NA	NA	NA	NA
ENSMUSG00000102168	0	NA	NA	NA	NA	NA
ENSMUSG00000100381	0	NA	NA	NA	NA	NA
ENSMUSG00000086009	0	NA	NA	NA	NA	NA
ENSMUSG00000052062	271.596	0.693567	0.365548	-1.89735	0.0577812	0.143435
ENSMUSG00000103656	0	NA	NA	NA	NA	NA
ENSMUSG00000104402	0.168778	0.101616	0.615287	-0.165152	0.868824	NA
ENSMUSG00000104081	0	NA	NA	NA	NA	NA
ENSMUSG00000085842	0	NA	NA	NA	NA	NA
ENSMUSG00000103002	0	NA	NA	NA	NA	NA
ENSMUSG00000100344	0	NA	NA	NA	NA	NA
ENSMUSG00000101509	0	NA	NA	NA	NA	NA
ENSMUSG00000085019	0	NA	NA	NA	NA	NA
ENSMUSG00000102359	0	NA	NA	NA	NA	NA
ENSMUSG00000085400	3.11018	0.225633	0.75635	-0.313157	0.754161	0.849544
ENSMUSG00000100750	0.294122	-0.0777482	0.655735	0.118566	0.905619	NA
ENSMUSG00000081950	0	NA	NA	NA	NA	NA
ENSMUSG00000084333	1.21341	1.04264	0.807868	-1.26318	0.206526	NA
ENSMUSG00000025969	994.776	0.389183	0.494171	-0.787935	0.430735	0.597184
ENSMUSG00000100811	0.0843891	0.0178855	0.615287	-0.0290686	0.97681	NA
ENSMUSG00000103032	1.7425	0.471242	0.799845	-0.585441	0.558251	0.707987
ENSMUSG00000100426	0.189578	0.101616	0.615287	-0.165152	0.868824	NA
ENSMUSG00000040865	586.519	0.810397	0.317822	-2.54988	0.0107761	0.0400707
ENSMUSG00000104991	0	NA	NA	NA	NA	NA
ENSMUSG00000088953	0	NA	NA	NA	NA	NA
ENSMUSG00000081617	0	NA	NA	NA	NA	NA
ENSMUSG00000081429	0.714277	0.443576	0.795641	-0.539538	0.589516	NA
ENSMUSG00000084799	16.7358	0.339319	0.547383	-0.619489	0.535594	0.689943
ENSMUSG00000101599	45.464	0.256941	0.550113	-0.467232	0.640334	0.770088
ENSMUSG00000025968	3169.75	0.947724	0.329241	-2.87905	0.00398878	0.018293
ENSMUSG00000077884	0	NA	NA	NA	NA	NA
ENSMUSG00000025967	9706.41	1.21214	0.31342	-3.86826	0.000109615	0.00111566
ENSMUSG00000098850	0	NA	NA	NA	NA	NA
ENSMUSG00000064612	1.90241	1.39251	0.805951	-1.69345	0.0903693	0.199569
ENSMUSG00000105060	0	NA	NA	NA	NA	NA
ENSMUSG00000064602	6.26712	2.11929	0.759407	-2.58687	0.00968534	0.0368108
ENSMUSG00000046856	0.0947888	0.0178855	0.615287	-0.0290686	0.97681	NA
ENSMUSG00000094290	0	NA	NA	NA	NA	NA
ENSMUSG00000086730	0	NA	NA	NA	NA	NA
ENSMUSG00000102536	0	NA	NA	NA	NA	NA
ENSMUSG00000087561	0	NA	NA	NA	NA	NA
ENSMUSG00000092705	0	NA	NA	NA	NA	NA
ENSMUSG00000027520	2.34792	0.0866132	0.80944	-0.106671	0.91505	0.950455
ENSMUSG00000094214	0	NA	NA	NA	NA	NA
ENSMUSG00000083039	0	NA	NA	NA	NA	NA
ENSMUSG00000081643	1.3011	1.04123	0.807257	-1.31128	0.189765	NA
ENSMUSG00000025964	140.673	-0.541873	0.811285	0.651861	0.514491	0.671873
ENSMUSG00000087823	0	NA	NA	NA	NA	NA
ENSMUSG00000069085	0	NA	NA	NA	NA	NA
ENSMUSG00000083066	0	NA	NA	NA	NA	NA
ENSMUSG00000025963	1.82815	-0.632109	0.792861	0.794015	0.427187	0.593777
ENSMUSG00000025962	1035.98	1.58402	0.393237	-4.03033	5.56985e-05	0.000676283
ENSMUSG00000025961	1.43277	0.578744	0.807693	-0.718497	0.472451	0.634817
ENSMUSG00000080817	0.467771	-0.416655	0.749612	0.576818	0.564062	NA
ENSMUSG00000082373	0	NA	NA	NA	NA	NA
ENSMUSG00000044689	0.799583	-0.373872	0.710152	0.480942	0.630558	NA
ENSMUSG00000025959	242.879	0.44949	0.358719	-1.25299	0.210211	0.363927
ENSMUSG00000097272	0	NA	NA	NA	NA	NA
ENSMUSG00000098487	0	NA	NA	NA	NA	NA
ENSMUSG00000086836	0	NA	NA	NA	NA	NA
ENSMUSG00000086721	0.191582	0.101616	0.615287	-0.165152	0.868824	NA
ENSMUSG00000101895	0	NA	NA	NA	NA	NA
ENSMUSG00000093228	0	NA	NA	NA	NA	NA
ENSMUSG00000099658	0.140744	-0.233304	0.615287	0.37918	0.704554	NA
ENSMUSG00000025958	705.158	0.27863	0.353339	-0.788588	0.430353	0.596915
ENSMUSG00000025956	154.71	-0.212164	0.312025	0.680025	0.496488	0.655494
ENSMUSG00000101832	0.239111	-0.149574	0.615287	0.243096	0.807931	NA
ENSMUSG00000100437	0.366467	-0.568223	0.615287	0.788955	0.430138	NA
ENSMUSG00000087213	118.054	1.40506	0.468352	-3.00004	0.00269942	0.0134212
ENSMUSG00000070871	99.2918	0.822595	0.355304	-2.31358	0.0206906	0.0667775
ENSMUSG00000045005	384.532	0.484873	0.440187	-1.10186	0.270522	0.434062
ENSMUSG00000102140	0.84125	0.593843	0.797537	-0.712486	0.476164	NA
ENSMUSG00000051344	114.052	-0.806519	0.449284	1.79399	0.0728143	0.169945
ENSMUSG00000097264	0	NA	NA	NA	NA	NA
ENSMUSG00000084416	188.148	0.30014	0.610778	-0.49203	0.622698	0.757702
ENSMUSG00000077471	0	NA	NA	NA	NA	NA
ENSMUSG00000025955	0.338586	-0.568223	0.615287	0.757742	0.448606	NA
ENSMUSG00000090042	0	NA	NA	NA	NA	NA
ENSMUSG00000070870	0	NA	NA	NA	NA	NA
ENSMUSG00000067299	0	NA	NA	NA	NA	NA
ENSMUSG00000025952	0	NA	NA	NA	NA	NA
ENSMUSG00000073658	0	NA	NA	NA	NA	NA
ENSMUSG00000100774	0.0947888	0.0178855	0.615287	-0.0290686	0.97681	NA
ENSMUSG00000044429	0.0879156	0.0178855	0.615287	-0.0290686	0.97681	NA
ENSMUSG00000100846	0	NA	NA	NA	NA	NA
ENSMUSG00000044816	2.2861	0.727886	0.798847	-0.906808	0.364508	0.53338
ENSMUSG00000025950	4996.02	-0.795866	0.518142	1.53399	0.125031	0.251445
ENSMUSG00000025949	426.183	-0.231621	0.285692	0.810717	0.417528	0.584735
ENSMUSG00000025946	1.37955	-1.24432	0.690018	1.60199	0.109157	0.228152
ENSMUSG00000100503	0.112862	-0.233304	0.615287	0.37918	0.704554	NA
ENSMUSG00000100504	1.65867	0.485295	0.774401	-0.6158	0.538026	0.691804
ENSMUSG00000099383	0.451742	0.0372439	0.616419	-0.0591546	0.952829	NA
ENSMUSG00000100340	0	NA	NA	NA	NA	NA
ENSMUSG00000100439	0	NA	NA	NA	NA	NA
ENSMUSG00000099819	0	NA	NA	NA	NA	NA
ENSMUSG00000082565	0	NA	NA	NA	NA	NA
ENSMUSG00000082774	1.3846	0.256068	0.807552	-0.314482	0.753155	0.848797
ENSMUSG00000025945	0	NA	NA	NA	NA	NA
ENSMUSG00000081623	0	NA	NA	NA	NA	NA
ENSMUSG00000083242	1.31888	1.4504	0.807733	-1.79374	0.0728547	NA
ENSMUSG00000083289	0.145767	-0.233304	0.615287	0.37918	0.704554	NA
ENSMUSG00000015222	154.652	-0.495366	0.535909	0.923536	0.355728	0.524712
ENSMUSG00000088850	0	NA	NA	NA	NA	NA
ENSMUSG00000073656	0.145767	-0.233304	0.615287	0.37918	0.704554	NA
ENSMUSG00000065694	0	NA	NA	NA	NA	NA
ENSMUSG00000055567	0	NA	NA	NA	NA	NA
ENSMUSG00000103375	0	NA	NA	NA	NA	NA
ENSMUSG00000026005	567.061	0.606874	0.205151	-2.95796	0.00309681	0.0149415
ENSMUSG00000026004	221.655	-1.23918	0.580157	2.12914	0.0332428	0.09466
ENSMUSG00000102559	3.87772	0.0716374	0.689034	-0.104174	0.917031	0.951438
ENSMUSG00000102374	0.675042	0.327465	0.791708	-0.428105	0.668574	NA
ENSMUSG00000102776	1.80018	-0.187786	0.764336	0.246807	0.805058	0.884168
ENSMUSG00000082057	1.11146	0.332315	0.81074	-0.410076	0.68175	NA
ENSMUSG00000103706	0	NA	NA	NA	NA	NA
ENSMUSG00000103756	1.13635	-0.0988407	0.803423	0.123274	0.90189	NA
ENSMUSG00000103382	2.33466	0.413852	0.762267	-0.543101	0.58706	0.730165
ENSMUSG00000103553	0.555454	-0.226468	0.690992	0.31006	0.756516	NA
ENSMUSG00000026003	3697.34	0.223868	0.429972	-0.520743	0.602546	0.742226
ENSMUSG00000082769	1.39314	-0.149013	0.810242	0.183424	0.854465	0.913936
ENSMUSG00000089420	0	NA	NA	NA	NA	NA
ENSMUSG00000077328	0	NA	NA	NA	NA	NA
ENSMUSG00000061816	0.4373	-0.568223	0.615287	0.860764	0.389368	NA
ENSMUSG00000094191	0.633134	0.186556	0.697115	-0.276799	0.781934	NA
ENSMUSG00000082212	0	NA	NA	NA	NA	NA
ENSMUSG00000026000	414.39	0.0846691	0.338073	-0.250451	0.802239	0.88251
ENSMUSG00000025991	36071.5	-0.727902	0.732424	0.985513	0.324372	0.492467
ENSMUSG00000086204	0	NA	NA	NA	NA	NA
ENSMUSG00000077745	0	NA	NA	NA	NA	NA
ENSMUSG00000082473	0	NA	NA	NA	NA	NA
ENSMUSG00000095282	0	NA	NA	NA	NA	NA
ENSMUSG00000085075	0	NA	NA	NA	NA	NA
ENSMUSG00000104395	0	NA	NA	NA	NA	NA
ENSMUSG00000096031	0	NA	NA	NA	NA	NA
ENSMUSG00000087329	0	NA	NA	NA	NA	NA
ENSMUSG00000062209	0.58857	0.131474	0.686997	-0.202572	0.83947	NA
ENSMUSG00000102449	0	NA	NA	NA	NA	NA
ENSMUSG00000083795	0.253167	0.185346	0.615287	-0.274801	0.783469	NA
ENSMUSG00000080539	0	NA	NA	NA	NA	NA
ENSMUSG00000103307	0	NA	NA	NA	NA	NA
ENSMUSG00000104508	0	NA	NA	NA	NA	NA
ENSMUSG00000103642	0	NA	NA	NA	NA	NA
ENSMUSG00000103809	0.0933448	0.0178855	0.615287	-0.0290686	0.97681	NA
ENSMUSG00000087514	0	NA	NA	NA	NA	NA
ENSMUSG00000084332	0.751612	-0.399992	0.800749	0.483899	0.628458	NA
ENSMUSG00000101387	0	NA	NA	NA	NA	NA
ENSMUSG00000099804	0	NA	NA	NA	NA	NA
ENSMUSG00000100354	0	NA	NA	NA	NA	NA
ENSMUSG00000101156	0.112862	-0.233304	0.615287	0.37918	0.704554	NA
ENSMUSG00000025997	14.0203	-2.26744	0.772364	2.8541	0.00431587	0.0194929
ENSMUSG00000100815	0	NA	NA	NA	NA	NA
ENSMUSG00000099954	0.0843891	0.0178855	0.615287	-0.0290686	0.97681	NA
ENSMUSG00000103402	0.656319	-0.599349	0.620884	0.83369	0.404456	NA
ENSMUSG00000053153	0.0843891	0.0178855	0.615287	-0.0290686	0.97681	NA
ENSMUSG00000089345	0	NA	NA	NA	NA	NA
ENSMUSG00000080524	0	NA	NA	NA	NA	NA
ENSMUSG00000101730	1.76892	1.59014	0.808254	-1.99706	0.0458183	0.120492
ENSMUSG00000103052	0	NA	NA	NA	NA	NA
ENSMUSG00000104287	0	NA	NA	NA	NA	NA
ENSMUSG00000075952	0	NA	NA	NA	NA	NA
ENSMUSG00000045648	0	NA	NA	NA	NA	NA
ENSMUSG00000026196	133.108	2.80987	0.527556	-5.31086	1.0911e-07	6.16147e-06
ENSMUSG00000089965	0.272523	0.212582	0.648657	-0.320305	0.748737	NA
ENSMUSG00000101551	1.73534	0.446777	0.809177	-0.554449	0.579272	0.723644
ENSMUSG00000050296	0	NA	NA	NA	NA	NA
ENSMUSG00000101617	0	NA	NA	NA	NA	NA
ENSMUSG00000026192	3520.82	2.5816	0.470857	-5.49891	3.82142e-08	3.01403e-06
ENSMUSG00000026193	26050.3	-1.77175	0.587275	3.00176	0.0026842	0.0133594
ENSMUSG00000073652	4.0854	-0.779262	0.728513	1.06982	0.284701	0.449947
ENSMUSG00000101834	0.256805	0.101616	0.615287	-0.165152	0.868824	NA
ENSMUSG00000100319	0.793274	0.0427688	0.799615	-0.053227	0.957551	NA
ENSMUSG00000102689	0	NA	NA	NA	NA	NA
ENSMUSG00000099707	171.466	-0.692103	0.759348	0.902109	0.366999	0.535625
ENSMUSG00000101211	15.6932	-0.165292	0.735477	0.224467	0.822394	0.895031
ENSMUSG00000101848	0.140744	-0.233304	0.615287	0.37918	0.704554	NA
ENSMUSG00000101764	0	NA	NA	NA	NA	NA
ENSMUSG00000059483	1.5699	-0.179133	0.807467	0.219075	0.826592	0.898269
ENSMUSG00000101496	0.659353	-0.202984	0.793301	0.252806	0.800418	NA
ENSMUSG00000102123	0.564309	-0.758754	0.617337	0.982114	0.326043	NA
ENSMUSG00000039395	718.601	0.404961	0.313732	-1.29084	0.196759	0.347511
ENSMUSG00000094655	2.22336	-0.917372	0.793301	1.15552	0.247879	0.408572
ENSMUSG00000097131	66.3084	0.201745	0.462972	-0.435816	0.66297	0.78572
ENSMUSG00000094050	0	NA	NA	NA	NA	NA
ENSMUSG00000093956	0.16346	0.0178855	0.615287	-0.0290686	0.97681	NA
ENSMUSG00000093843	0	NA	NA	NA	NA	NA
ENSMUSG00000026189	3045.79	0.187437	0.382512	-0.490056	0.624094	0.758732
ENSMUSG00000026188	123.491	0.309243	0.567583	-0.545264	0.585572	0.72887
ENSMUSG00000026187	1232.46	1.52846	0.325069	-4.70266	2.56793e-06	6.54393e-05
ENSMUSG00000039372	0	NA	NA	NA	NA	NA
ENSMUSG00000085812	2.07105	-0.0907366	0.790647	0.114126	0.909138	0.947149
ENSMUSG00000039354	351.158	0.218011	0.217391	-1.00281	0.315951	0.483683
ENSMUSG00000110712	0	NA	NA	NA	NA	NA
ENSMUSG00000039342	0.0843891	0.0178855	0.615287	-0.0290686	0.97681	NA
ENSMUSG00000110487	0	NA	NA	NA	NA	NA
ENSMUSG00000110596	0	NA	NA	NA	NA	NA
ENSMUSG00000046330	759.128	0.650794	0.330188	-1.97114	0.0487074	0.126388
ENSMUSG00000039323	7314.18	-0.0388426	0.81124	0.0477716	0.961898	0.977727
ENSMUSG00000026185	1738.09	0.546334	0.626381	-0.874532	0.381828	0.550278
ENSMUSG00000101968	0	NA	NA	NA	NA	NA
ENSMUSG00000026182	0	NA	NA	NA	NA	NA
ENSMUSG00000102266	0.0843891	0.0178855	0.615287	-0.0290686	0.97681	NA
ENSMUSG00000101112	0	NA	NA	NA	NA	NA
ENSMUSG00000100697	0	NA	NA	NA	NA	NA
ENSMUSG00000099877	0	NA	NA	NA	NA	NA
ENSMUSG00000098697	0	NA	NA	NA	NA	NA
ENSMUSG00000101812	0	NA	NA	NA	NA	NA
ENSMUSG00000100044	0	NA	NA	NA	NA	NA
ENSMUSG00000100444	0.0947888	0.0178855	0.615287	-0.0290686	0.97681	NA
ENSMUSG00000100429	0.189578	0.101616	0.615287	-0.165152	0.868824	NA
ENSMUSG00000100301	1.49345	-1.5749	0.811156	1.85525	0.06356	0.153761
ENSMUSG00000101344	0	NA	NA	NA	NA	NA
ENSMUSG00000088666	0	NA	NA	NA	NA	NA
ENSMUSG00000098504	0	NA	NA	NA	NA	NA
ENSMUSG00000055322	2337.94	-0.58457	0.292889	1.99573	0.045963	0.120806
ENSMUSG00000061815	8.77478	-0.169289	0.804926	0.209543	0.834025	0.902362
ENSMUSG00000026180	14.4479	-2.55233	0.678321	3.71721	0.000201435	0.0017891
ENSMUSG00000048480	2.64882	-1.69721	0.780651	2.117	0.0342601	0.0969897
ENSMUSG00000087820	0	NA	NA	NA	NA	NA
ENSMUSG00000094768	0	NA	NA	NA	NA	NA
ENSMUSG00000006304	5667.14	-0.261529	0.299073	0.874434	0.381882	0.550278
ENSMUSG00000064272	0.459027	0.0347153	0.748945	-0.0469204	0.962577	NA
ENSMUSG00000006299	2611.66	0.410241	0.266313	-1.54048	0.123442	0.249275
ENSMUSG00000101503	0	NA	NA	NA	NA	NA
ENSMUSG00000026179	2058.83	0.754448	0.410321	-1.83946	0.0658475	0.157836
ENSMUSG00000103013	5.4392	-0.253501	0.579318	0.439023	0.660645	0.784296
ENSMUSG00000006301	1205.68	-0.18377	0.2484	0.739813	0.459413	0.623051
ENSMUSG00000099931	0	NA	NA	NA	NA	NA
ENSMUSG00000103403	0.262123	0.185346	0.615287	-0.283863	0.776516	NA
ENSMUSG00000073650	3.30143	-1.17652	0.701646	1.66791	0.0953334	0.207389
ENSMUSG00000026177	979.847	-1.13384	0.519463	2.1787	0.0293537	0.086502
ENSMUSG00000026176	2224.28	-0.347496	0.409044	0.849377	0.395672	0.563764
ENSMUSG00000065468	0.0843891	0.0178855	0.615287	-0.0290686	0.97681	NA
ENSMUSG00000026175	270.911	0.641213	0.754046	-0.860757	0.389372	0.557442
ENSMUSG00000033364	533.295	1.22344	0.388634	-3.14888	0.001639	0.00908088
ENSMUSG00000103227	0.59968	0.383892	0.618791	-0.591516	0.554175	NA
ENSMUSG00000026174	1498.84	1.1986	0.340969	-3.51601	0.000438077	0.00325641
ENSMUSG00000026173	2.89546	0.580207	0.797239	-0.723207	0.469553	0.632265
ENSMUSG00000026135	282.538	1.35277	0.412197	-3.2823	0.00102962	0.00630694
ENSMUSG00000093155	0.0947888	0.0178855	0.615287	-0.0290686	0.97681	NA
ENSMUSG00000026172	575.113	1.10448	0.252648	-4.37099	1.23683e-05	0.000211157
ENSMUSG00000026171	533.302	-0.0182238	0.300544	0.0606356	0.951649	0.971552
ENSMUSG00000033276	23.5708	0.00401813	0.470367	-0.00854236	0.993184	0.996683
ENSMUSG00000033257	1434.24	1.94919	0.417998	-4.66797	3.04188e-06	7.36095e-05
ENSMUSG00000026170	1722.15	-0.167357	0.792275	0.210257	0.833467	0.902092
ENSMUSG00000006542	6.53327	2.38155	0.723078	-2.90439	0.00367964	0.0171972
ENSMUSG00000098351	0	NA	NA	NA	NA	NA
ENSMUSG00000033227	1.15082	-1.46929	0.806412	1.76087	0.0782598	NA
ENSMUSG00000099472	0	NA	NA	NA	NA	NA
ENSMUSG00000026167	2.71664	-1.87733	0.779283	2.30696	0.0210569	0.0676849
ENSMUSG00000089964	0	NA	NA	NA	NA	NA
ENSMUSG00000090071	0	NA	NA	NA	NA	NA
ENSMUSG00000055197	0.394349	-0.568223	0.615287	0.818505	0.413069	NA
ENSMUSG00000006546	0.145767	-0.233304	0.615287	0.37918	0.704554	NA
ENSMUSG00000065616	0	NA	NA	NA	NA	NA
ENSMUSG00000047021	0	NA	NA	NA	NA	NA
ENSMUSG00000089653	0	NA	NA	NA	NA	NA
ENSMUSG00000006538	103.195	-0.566838	0.675487	0.836318	0.402976	0.571043
ENSMUSG00000103145	0.233682	-0.149574	0.615287	0.243096	0.807931	NA
ENSMUSG00000026162	73.5017	0.715106	0.33931	-2.10572	0.0352288	0.0990153
ENSMUSG00000026205	98.7861	-1.0079	0.719426	1.38773	0.165221	0.306767
ENSMUSG00000033159	1291.9	-0.257549	0.509823	0.504982	0.613572	0.75085
ENSMUSG00000049339	2778.6	-0.234663	0.66318	0.353319	0.723849	0.829996
ENSMUSG00000026197	302.192	-0.511322	0.541192	0.943957	0.345191	0.514137
ENSMUSG00000026198	62.9764	0.576171	0.483731	-1.1915	0.233458	0.391773
ENSMUSG00000099519	0	NA	NA	NA	NA	NA
ENSMUSG00000033124	367.718	-0.259714	0.479849	0.541123	0.588423	0.731104
ENSMUSG00000026199	277.198	0.334714	0.243292	-1.37572	0.16891	0.311345
ENSMUSG00000026200	40.2138	-1.37204	0.461587	2.97157	0.00296281	0.014419
ENSMUSG00000099204	0	NA	NA	NA	NA	NA
ENSMUSG00000026201	1024.72	-0.0684326	0.369903	0.185	0.853229	0.913227
ENSMUSG00000026202	3922.76	0.828108	0.287211	-2.88353	0.00393245	0.0180995
ENSMUSG00000096094	1.92645	-1.36967	0.803128	1.61556	0.106189	0.223713
ENSMUSG00000026203	663.709	-0.574898	0.579183	0.991022	0.321675	0.489657
ENSMUSG00000026204	7.26471	-1.06572	0.699945	1.51348	0.130158	0.259132
ENSMUSG00000101840	0	NA	NA	NA	NA	NA
ENSMUSG00000033061	0	NA	NA	NA	NA	NA
ENSMUSG00000100556	0	NA	NA	NA	NA	NA
ENSMUSG00000026209	1019.67	-0.066349	0.402435	0.164865	0.86905	0.923341
ENSMUSG00000026208	281.682	-2.19108	0.622067	3.49472	0.000474567	0.00345464
ENSMUSG00000085653	0	NA	NA	NA	NA	NA
ENSMUSG00000026207	199.826	-2.9715	0.650177	4.51283	6.39695e-06	0.000127718
ENSMUSG00000086053	0.0933448	0.0178855	0.615287	-0.0290686	0.97681	NA
ENSMUSG00000033021	728.031	-0.193912	0.306811	0.632017	0.527376	0.682587
ENSMUSG00000033007	2.1207	0.46864	0.803664	-0.601278	0.547655	0.69967
ENSMUSG00000102605	0.228659	-0.149574	0.615287	0.243096	0.807931	NA
ENSMUSG00000032997	203.118	-0.226859	0.579786	0.391017	0.695784	0.809881
ENSMUSG00000026211	2123.33	2.23668	0.733049	-3.19223	0.00141178	0.00808967
ENSMUSG00000051703	5.69461	0.00670704	0.687243	-0.00976477	0.992209	0.996203
ENSMUSG00000032968	53.1205	0.0746401	0.73404	-0.101772	0.918937	0.952523
ENSMUSG00000082745	0	NA	NA	NA	NA	NA
ENSMUSG00000026213	428.94	0.572303	0.404978	-1.41342	0.157531	0.296207
ENSMUSG00000082059	0	NA	NA	NA	NA	NA
ENSMUSG00000006576	67.4174	-0.577975	0.462256	1.25011	0.211258	0.365276
ENSMUSG00000083244	0	NA	NA	NA	NA	NA
ENSMUSG00000082528	0	NA	NA	NA	NA	NA
ENSMUSG00000082012	0.7684	-0.326016	0.772267	0.403265	0.686753	NA
ENSMUSG00000099996	0	NA	NA	NA	NA	NA
ENSMUSG00000101763	0	NA	NA	NA	NA	NA
ENSMUSG00000100827	0	NA	NA	NA	NA	NA
ENSMUSG00000100553	0	NA	NA	NA	NA	NA
ENSMUSG00000098611	0	NA	NA	NA	NA	NA
ENSMUSG00000100534	0	NA	NA	NA	NA	NA
ENSMUSG00000102904	0	NA	NA	NA	NA	NA
ENSMUSG00000089326	0	NA	NA	NA	NA	NA
ENSMUSG00000026235	13.556	-1.99681	0.724334	2.71351	0.00665743	0.0274036
ENSMUSG00000099141	0	NA	NA	NA	NA	NA
ENSMUSG00000101849	0	NA	NA	NA	NA	NA
ENSMUSG00000101506	0	NA	NA	NA	NA	NA
ENSMUSG00000065215	0	NA	NA	NA	NA	NA
ENSMUSG00000102052	0	NA	NA	NA	NA	NA
ENSMUSG00000004872	0	NA	NA	NA	NA	NA
ENSMUSG00000032908	205.862	1.4759	0.770803	-1.99873	0.0456374	0.120149
ENSMUSG00000099561	0	NA	NA	NA	NA	NA
ENSMUSG00000102945	0.0933448	0.0178855	0.615287	-0.0290686	0.97681	NA
ENSMUSG00000026245	1918.11	1.65089	0.373729	-4.41962	9.88738e-06	0.000178375
ENSMUSG00000101798	0	NA	NA	NA	NA	NA
ENSMUSG00000104018	0.272523	0.212582	0.648657	-0.320305	0.748737	NA
ENSMUSG00000090486	109.503	0.184467	0.695282	-0.265749	0.790433	0.874644
ENSMUSG00000012187	27.0186	0.643612	0.578981	-1.11238	0.265977	0.428703
ENSMUSG00000099364	0	NA	NA	NA	NA	NA
ENSMUSG00000100562	0.0843891	0.0178855	0.615287	-0.0290686	0.97681	NA
ENSMUSG00000032883	1772.68	1.14503	0.506067	-2.26673	0.023407	0.0732769
ENSMUSG00000079470	231.277	0.664961	0.45559	-1.46015	0.14425	0.278159
ENSMUSG00000099377	1.6764	0.49982	0.789011	-0.623484	0.532967	0.687812
ENSMUSG00000099706	0	NA	NA	NA	NA	NA
ENSMUSG00000047330	22.5932	-0.817094	0.729643	1.11038	0.266834	0.429939
ENSMUSG00000101324	0	NA	NA	NA	NA	NA
ENSMUSG00000072978	0.42326	0.0218998	0.678252	-0.0309504	0.975309	NA
ENSMUSG00000050711	1.12686	-1.34645	0.795879	1.59404	0.110927	NA
ENSMUSG00000099562	0.783095	0.107213	0.802329	-0.131626	0.89528	NA
ENSMUSG00000077782	0	NA	NA	NA	NA	NA
ENSMUSG00000054702	130.002	0.855206	0.504353	-1.69652	0.0897878	0.198676
ENSMUSG00000102235	0.179178	0.101616	0.615287	-0.165152	0.868824	NA
ENSMUSG00000073643	458.176	0.00144965	0.271833	-0.00533288	0.995745	0.997836
ENSMUSG00000104497	0	NA	NA	NA	NA	NA
ENSMUSG00000026248	596.978	0.939551	0.271883	-3.45545	0.000549369	0.003848
ENSMUSG00000026249	361.909	-0.359595	0.672781	0.533205	0.593892	0.73568
ENSMUSG00000067106	0.642438	-0.573798	0.798606	0.696522	0.486102	NA
ENSMUSG00000100397	0.688632	0.581681	0.702119	-0.804284	0.421233	NA
ENSMUSG00000099753	0	NA	NA	NA	NA	NA
ENSMUSG00000096297	0	NA	NA	NA	NA	NA
ENSMUSG00000102518	0	NA	NA	NA	NA	NA
ENSMUSG00000099552	0	NA	NA	NA	NA	NA
ENSMUSG00000043230	1.85268	-0.710392	0.78663	0.864032	0.38757	0.555948
ENSMUSG00000101257	0	NA	NA	NA	NA	NA
ENSMUSG00000103404	0	NA	NA	NA	NA	NA
ENSMUSG00000004364	2361.85	0.515556	0.183537	-2.80898	0.00496985	0.0218772
ENSMUSG00000103076	2.07693	1.15558	0.768065	-1.41616	0.156729	0.295081
ENSMUSG00000103525	0.0947888	0.0178855	0.615287	-0.0290686	0.97681	NA
ENSMUSG00000101722	1.09678	-0.556216	0.720081	0.71734	0.473164	NA
ENSMUSG00000090637	0	NA	NA	NA	NA	NA
ENSMUSG00000101483	12.425	-0.865037	0.452858	1.91295	0.0557551	0.139963
ENSMUSG00000110100	0.310113	-0.317033	0.615287	0.444311	0.656818	NA
ENSMUSG00000038608	172.804	-1.81615	0.57564	3.1412	0.00168256	0.0092786
ENSMUSG00000103192	0.0843891	0.0178855	0.615287	-0.0290686	0.97681	NA
ENSMUSG00000104488	0	NA	NA	NA	NA	NA
ENSMUSG00000102721	0	NA	NA	NA	NA	NA
ENSMUSG00000099949	0.272445	0.185346	0.615287	-0.28906	0.772536	NA
ENSMUSG00000099918	0.0843891	0.0178855	0.615287	-0.0290686	0.97681	NA
ENSMUSG00000054976	0.145767	-0.233304	0.615287	0.37918	0.704554	NA
ENSMUSG00000104029	0	NA	NA	NA	NA	NA
ENSMUSG00000101986	0.660927	-0.18445	0.761633	0.236322	0.813183	NA
ENSMUSG00000087008	2.90576	-0.522206	0.807861	0.632957	0.526762	0.682018
ENSMUSG00000100561	1.30762	0.196254	0.805531	-0.241559	0.809122	NA
ENSMUSG00000103571	0	NA	NA	NA	NA	NA
ENSMUSG00000098797	0	NA	NA	NA	NA	NA
ENSMUSG00000055980	110.698	-0.727404	0.58213	1.24736	0.212265	0.366585
ENSMUSG00000022591	0	NA	NA	NA	NA	NA
ENSMUSG00000026142	512.884	-0.131358	0.441003	0.297841	0.765825	0.857534
ENSMUSG00000104493	0.448813	0.308355	0.617323	-0.472817	0.636344	NA
ENSMUSG00000100786	0	NA	NA	NA	NA	NA
ENSMUSG00000096779	0	NA	NA	NA	NA	NA
ENSMUSG00000067158	10.6146	-0.736723	0.693088	1.05872	0.289728	0.455147
ENSMUSG00000079465	4.28428	-1.37268	0.710385	1.93239	0.0533115	0.135116
ENSMUSG00000065055	0	NA	NA	NA	NA	NA
ENSMUSG00000097564	6.12739	-0.207457	0.807577	0.256627	0.797467	0.879688
ENSMUSG00000026150	959.981	0.183074	0.281421	-0.650534	0.515347	0.67265
ENSMUSG00000101450	1.22536	0.373897	0.810226	-0.465023	0.641915	NA
ENSMUSG00000026149	3.84149	0.329966	0.788113	-0.438385	0.661107	0.784492
ENSMUSG00000114299	0.0843891	0.0178855	0.615287	-0.0290686	0.97681	NA
ENSMUSG00000099771	0	NA	NA	NA	NA	NA
ENSMUSG00000102280	0	NA	NA	NA	NA	NA
ENSMUSG00000100170	0	NA	NA	NA	NA	NA
ENSMUSG00000100744	0	NA	NA	NA	NA	NA
ENSMUSG00000093782	0	NA	NA	NA	NA	NA
ENSMUSG00000026159	1304.55	0.785916	0.405959	-1.93669	0.0527829	0.134125
ENSMUSG00000113880	2.24629	0.376084	0.802176	-0.470898	0.637713	0.768
ENSMUSG00000113973	0.332456	-0.0658435	0.615287	0.107013	0.914779	NA
ENSMUSG00000113846	0	NA	NA	NA	NA	NA
ENSMUSG00000113084	0	NA	NA	NA	NA	NA
ENSMUSG00000113925	0.0843891	0.0178855	0.615287	-0.0290686	0.97681	NA
ENSMUSG00000114011	0	NA	NA	NA	NA	NA
ENSMUSG00000113097	0	NA	NA	NA	NA	NA
ENSMUSG00000101784	0	NA	NA	NA	NA	NA
ENSMUSG00000038496	2.28778	0.0691817	0.770041	-0.0902948	0.928053	0.957862
ENSMUSG00000100432	0.175831	0.101616	0.615287	-0.165152	0.868824	NA
ENSMUSG00000100190	0.112862	-0.233304	0.615287	0.37918	0.704554	NA
ENSMUSG00000113267	0	NA	NA	NA	NA	NA
ENSMUSG00000104423	0	NA	NA	NA	NA	NA
ENSMUSG00000101315	0.0879156	0.0178855	0.615287	-0.0290686	0.97681	NA
ENSMUSG00000099691	0	NA	NA	NA	NA	NA
ENSMUSG00000026166	29.4105	-2.20693	0.751403	2.86966	0.00410918	0.0187144
ENSMUSG00000101173	0	NA	NA	NA	NA	NA
ENSMUSG00000053161	0	NA	NA	NA	NA	NA
ENSMUSG00000101896	0.379715	0.449755	0.744532	-0.587625	0.556784	NA
ENSMUSG00000084443	0	NA	NA	NA	NA	NA
ENSMUSG00000026163	0	NA	NA	NA	NA	NA
ENSMUSG00000079140	0.610144	-0.286582	0.790003	0.373617	0.708689	NA
ENSMUSG00000104374	0	NA	NA	NA	NA	NA
ENSMUSG00000104219	0	NA	NA	NA	NA	NA
ENSMUSG00000100580	0	NA	NA	NA	NA	NA
ENSMUSG00000094946	0	NA	NA	NA	NA	NA
ENSMUSG00000077736	0	NA	NA	NA	NA	NA
ENSMUSG00000045658	1059.44	-0.90671	0.609543	1.48263	0.138174	0.269851
ENSMUSG00000102750	0	NA	NA	NA	NA	NA
ENSMUSG00000101934	0	NA	NA	NA	NA	NA
ENSMUSG00000098851	0.0933448	0.0178855	0.615287	-0.0290686	0.97681	NA
ENSMUSG00000036766	0.572268	-0.804316	0.709161	0.996288	0.31911	NA
ENSMUSG00000104396	0	NA	NA	NA	NA	NA
ENSMUSG00000102481	0	NA	NA	NA	NA	NA
ENSMUSG00000093254	0	NA	NA	NA	NA	NA
ENSMUSG00000026219	3821.35	0.222117	0.283495	-0.783511	0.433327	0.599433
ENSMUSG00000103505	0.172305	0.101616	0.615287	-0.165152	0.868824	NA
ENSMUSG00000104503	1.36173	-0.111278	0.809623	0.136323	0.891566	0.937335
ENSMUSG00000073633	170.619	0.166721	0.357529	-0.466354	0.640962	0.770454
ENSMUSG00000026220	2.54655	-1.67273	0.792865	2.05815	0.0395757	0.107696
ENSMUSG00000096802	0.692003	-0.934778	0.723385	1.15209	0.249284	NA
ENSMUSG00000099693	0	NA	NA	NA	NA	NA
ENSMUSG00000052477	2.10878	-1.55164	0.76157	2.00717	0.0447311	0.11846
ENSMUSG00000064281	1.74308	0.493588	0.810226	-0.605124	0.545097	0.697477
ENSMUSG00000098842	0	NA	NA	NA	NA	NA
ENSMUSG00000061852	0.338586	-0.568223	0.615287	0.757742	0.448606	NA
ENSMUSG00000089976	0	NA	NA	NA	NA	NA
ENSMUSG00000101279	0	NA	NA	NA	NA	NA
ENSMUSG00000089844	3.68424	-1.98183	0.748517	2.59109	0.00956714	0.0364887
ENSMUSG00000073631	0	NA	NA	NA	NA	NA
ENSMUSG00000072109	0.873536	-1.04715	0.739407	1.30622	0.191477	NA
ENSMUSG00000090128	0.0947888	0.0178855	0.615287	-0.0290686	0.97681	NA
ENSMUSG00000091199	0.483973	-0.30946	0.694219	0.384196	0.700833	NA
ENSMUSG00000089716	0.140744	-0.233304	0.615287	0.37918	0.704554	NA
ENSMUSG00000079457	4.51074	-0.540172	0.788572	0.679823	0.496616	0.655618
ENSMUSG00000090252	0.291533	-0.400764	0.615287	0.679256	0.496976	NA
ENSMUSG00000079455	0	NA	NA	NA	NA	NA
ENSMUSG00000089652	0.281487	-0.400764	0.615287	0.66567	0.505622	NA
ENSMUSG00000089937	0	NA	NA	NA	NA	NA
ENSMUSG00000096292	0	NA	NA	NA	NA	NA
ENSMUSG00000101751	0	NA	NA	NA	NA	NA
ENSMUSG00000089714	0	NA	NA	NA	NA	NA
ENSMUSG00000090186	1.08157	-1.17918	0.685351	1.47683	0.139723	NA
ENSMUSG00000094127	0	NA	NA	NA	NA	NA
ENSMUSG00000070034	42.2307	-2.087	0.586644	3.53775	0.000403553	0.00305154
ENSMUSG00000090103	0	NA	NA	NA	NA	NA
ENSMUSG00000070031	44.6792	-2.08883	0.598808	3.46962	0.000521191	0.00370088
ENSMUSG00000073628	0.145767	-0.233304	0.615287	0.37918	0.704554	NA
ENSMUSG00000090246	0.873831	-0.872478	0.732992	1.07044	0.284421	NA
ENSMUSG00000026222	502.18	-1.88466	0.514762	3.65107	0.000261146	0.00215955
ENSMUSG00000064414	0	NA	NA	NA	NA	NA
ENSMUSG00000052760	31.8299	-2.17905	0.542142	4.00305	6.25316e-05	0.0007363
ENSMUSG00000098634	0	NA	NA	NA	NA	NA
ENSMUSG00000094834	0	NA	NA	NA	NA	NA
ENSMUSG00000100217	0	NA	NA	NA	NA	NA
ENSMUSG00000092932	0	NA	NA	NA	NA	NA
ENSMUSG00000036707	1758.07	-0.324945	0.185406	1.75262	0.0796676	0.181827
ENSMUSG00000026223	1781.36	-2.25295	0.408716	5.50577	3.67562e-08	2.94776e-06
ENSMUSG00000026224	3.16218	-0.922573	0.802099	1.1048	0.269247	0.432658
ENSMUSG00000099767	2.11746	-0.622138	0.783409	0.79056	0.429201	0.595793
ENSMUSG00000049608	36.2095	-3.26586	0.555561	5.8229	5.78341e-09	7.7738e-07
ENSMUSG00000100108	0.189578	0.101616	0.615287	-0.165152	0.868824	NA
ENSMUSG00000099342	4.55349	-0.456622	0.632701	0.722444	0.470022	0.632673
ENSMUSG00000026226	1.2258	-1.3762	0.810726	1.61	0.107398	NA
ENSMUSG00000026227	1235.51	-0.196145	0.327697	0.59854	0.549479	0.700783
ENSMUSG00000026229	2420.28	0.671825	0.25516	-2.63303	0.00846268	0.0331731
ENSMUSG00000077274	0	NA	NA	NA	NA	NA
ENSMUSG00000026228	2.93407	-1.30889	0.782253	1.64324	0.100333	0.215152
ENSMUSG00000103272	0.750943	-0.0700997	0.769018	0.0898189	0.928431	NA
ENSMUSG00000094638	0	NA	NA	NA	NA	NA
ENSMUSG00000062590	196.697	0.774354	0.363015	-2.1328	0.0329413	0.0940532
ENSMUSG00000087538	0.0843891	0.0178855	0.615287	-0.0290686	0.97681	NA
ENSMUSG00000079445	75.7888	-1.04842	0.553644	1.88937	0.0588416	0.145518
ENSMUSG00000099644	0	NA	NA	NA	NA	NA
ENSMUSG00000091806	0	NA	NA	NA	NA	NA
ENSMUSG00000101853	0	NA	NA	NA	NA	NA
ENSMUSG00000026234	34250.8	2.51404	0.489161	-5.15877	2.48582e-07	1.21038e-05
ENSMUSG00000064837	0	NA	NA	NA	NA	NA
ENSMUSG00000104627	0.0879156	0.0178855	0.615287	-0.0290686	0.97681	NA
ENSMUSG00000064696	0	NA	NA	NA	NA	NA
ENSMUSG00000064823	0	NA	NA	NA	NA	NA
ENSMUSG00000073627	20.159	2.40654	0.589174	-3.94655	7.92865e-05	0.000879338
ENSMUSG00000110510	0	NA	NA	NA	NA	NA
ENSMUSG00000026237	0.337995	-0.395607	0.669121	0.562111	0.57404	NA
ENSMUSG00000036574	0	NA	NA	NA	NA	NA
ENSMUSG00000101328	0	NA	NA	NA	NA	NA
ENSMUSG00000026238	3367.29	1.92757	0.393313	-4.90506	9.33982e-07	3.07538e-05
ENSMUSG00000026239	315.642	-0.131561	0.298731	0.440397	0.65965	0.784079
ENSMUSG00000102927	0.545054	-0.23309	0.690022	0.320962	0.748239	NA
ENSMUSG00000026240	331.707	0.552785	0.231259	-2.39002	0.0168473	0.057096
ENSMUSG00000084468	0	NA	NA	NA	NA	NA
ENSMUSG00000103609	0	NA	NA	NA	NA	NA
ENSMUSG00000026241	0.455182	0.353841	0.679193	-0.530452	0.595799	NA
ENSMUSG00000053333	428.293	0.156335	0.168801	-0.926132	0.354377	0.523611
ENSMUSG00000100225	0	NA	NA	NA	NA	NA
ENSMUSG00000100768	0	NA	NA	NA	NA	NA
ENSMUSG00000104121	0	NA	NA	NA	NA	NA
ENSMUSG00000102383	0.0843891	0.0178855	0.615287	-0.0290686	0.97681	NA
ENSMUSG00000104400	0	NA	NA	NA	NA	NA
ENSMUSG00000102293	0.234088	-0.149574	0.615287	0.243096	0.807931	NA
ENSMUSG00000102649	1.71376	-1.26796	0.790219	1.57651	0.114908	0.237005
ENSMUSG00000084106	15.5226	0.622254	0.50209	-1.23683	0.216148	0.370976
ENSMUSG00000102571	0.759787	-0.245862	0.625542	0.356706	0.721312	NA
ENSMUSG00000099401	0.0947888	0.0178855	0.615287	-0.0290686	0.97681	NA
ENSMUSG00000102956	0	NA	NA	NA	NA	NA
ENSMUSG00000103984	2.98983	-0.353081	0.793069	0.44415	0.656934	0.781873
ENSMUSG00000101940	0.239111	-0.149574	0.615287	0.243096	0.807931	NA
ENSMUSG00000101625	0	NA	NA	NA	NA	NA
ENSMUSG00000026246	0	NA	NA	NA	NA	NA
ENSMUSG00000079440	0.960203	-0.642285	0.723291	0.813497	0.415933	NA
ENSMUSG00000100940	0	NA	NA	NA	NA	NA
ENSMUSG00000036500	1.40744	-0.971017	0.633016	1.38189	0.167005	0.309087
ENSMUSG00000099839	0	NA	NA	NA	NA	NA
ENSMUSG00000026247	0.225724	-0.400764	0.615287	0.581438	0.560945	NA
ENSMUSG00000036480	0.927452	-0.860349	0.788973	1.03266	0.301763	NA
ENSMUSG00000026251	0	NA	NA	NA	NA	NA
ENSMUSG00000026253	0.112862	-0.233304	0.615287	0.37918	0.704554	NA
ENSMUSG00000026254	2052.33	0.630145	0.210423	-2.99464	0.00274769	0.0136257
ENSMUSG00000088318	0.0843891	0.0178855	0.615287	-0.0290686	0.97681	NA
ENSMUSG00000026255	42.3881	1.0526	0.724537	-1.46984	0.141605	0.274621
ENSMUSG00000089821	0	NA	NA	NA	NA	NA
ENSMUSG00000048000	1496.43	0.985122	0.275292	-3.57857	0.000345485	0.00269925
ENSMUSG00000095281	0	NA	NA	NA	NA	NA
ENSMUSG00000079436	0	NA	NA	NA	NA	NA
ENSMUSG00000089613	0	NA	NA	NA	NA	NA
ENSMUSG00000026258	0.338586	-0.568223	0.615287	0.757742	0.448606	NA
ENSMUSG00000026259	426.923	-0.64793	0.750445	0.85566	0.392186	0.560388
ENSMUSG00000079434	50.537	0.292294	0.595789	-0.491089	0.623363	0.758133
ENSMUSG00000091123	0	NA	NA	NA	NA	NA
ENSMUSG00000090994	0.705507	0.611155	0.708167	-0.837805	0.40214	NA
ENSMUSG00000026288	377.993	-1.97386	0.452683	4.35319	1.34172e-05	0.000225634
ENSMUSG00000026289	607.21	0.0504721	0.252331	-0.200025	0.841461	0.906484
ENSMUSG00000087968	0.544889	0.35728	0.618305	-0.549234	0.582845	NA
ENSMUSG00000089281	0.422231	-0.568223	0.615287	0.846519	0.397263	NA
ENSMUSG00000056055	29.2964	-0.921213	0.804381	1.0946	0.273691	0.437515
ENSMUSG00000070738	937.299	0.61619	0.368227	-1.67366	0.0941973	0.205644
ENSMUSG00000101942	0.18669	0.101616	0.615287	-0.165152	0.868824	NA
ENSMUSG00000103996	0.0843891	0.0178855	0.615287	-0.0290686	0.97681	NA
ENSMUSG00000103591	0.82086	0.666423	0.711979	-0.921339	0.356874	NA
ENSMUSG00000005501	528.996	0.663535	0.342369	-1.93821	0.0525971	0.133749
ENSMUSG00000095942	0	NA	NA	NA	NA	NA
ENSMUSG00000084021	0.464183	0.422127	0.68908	-0.585692	0.558083	NA
ENSMUSG00000083478	3.57726	0.117137	0.759257	-0.158249	0.874261	0.926028
ENSMUSG00000090165	47.0752	0.6913	0.799821	-0.889655	0.373651	0.54239
ENSMUSG00000092220	0	NA	NA	NA	NA	NA
ENSMUSG00000090175	1051.81	0.0677457	0.809706	-0.0840784	0.932994	0.960922
ENSMUSG00000089675	7.7078	-0.357687	0.804996	0.436242	0.662661	0.785604
ENSMUSG00000090124	21.2721	-1.90923	0.4134	4.61499	3.93119e-06	8.83801e-05
ENSMUSG00000082837	0	NA	NA	NA	NA	NA
ENSMUSG00000090145	164.947	-0.561882	0.596667	0.940201	0.347115	0.515794
ENSMUSG00000084195	1.29012	-0.853621	0.789546	1.15002	0.250136	NA
ENSMUSG00000081261	0	NA	NA	NA	NA	NA
ENSMUSG00000054545	51.0614	-0.265992	0.645731	0.411649	0.680597	0.798976
ENSMUSG00000081602	0.140744	-0.233304	0.615287	0.37918	0.704554	NA
ENSMUSG00000082513	0.450178	0.401905	0.682101	-0.562769	0.573592	NA
ENSMUSG00000082677	0.0947888	0.0178855	0.615287	-0.0290686	0.97681	NA
ENSMUSG00000089943	27.6554	-0.193517	0.802117	0.237861	0.811989	0.888519
ENSMUSG00000081488	0.748532	-0.088445	0.797943	0.109878	0.912506	NA
ENSMUSG00000083277	0.385154	-0.317033	0.615287	0.527368	0.597938	NA
ENSMUSG00000090171	0.69726	0.276103	0.755972	-0.385851	0.699607	NA
ENSMUSG00000081984	2.97271	-2.39011	0.762062	3.03288	0.00242234	0.0123228
ENSMUSG00000089960	639.553	-0.0200532	0.809917	0.0247265	0.980273	0.988452
ENSMUSG00000079429	142.706	0.444307	0.463807	-0.958194	0.337965	0.506665
ENSMUSG00000044783	1156.38	1.49243	0.372688	-4.00607	6.17379e-05	0.000730559
ENSMUSG00000036251	0.802415	0.263651	0.694806	-0.422504	0.672657	NA
ENSMUSG00000085420	0	NA	NA	NA	NA	NA
ENSMUSG00000026295	3331.12	-1.39262	0.734947	1.86735	0.0618532	0.150913
ENSMUSG00000099553	0	NA	NA	NA	NA	NA
ENSMUSG00000100908	0	NA	NA	NA	NA	NA
ENSMUSG00000062310	0.358994	0.315123	0.669955	-0.451243	0.651815	NA
ENSMUSG00000100798	0	NA	NA	NA	NA	NA
ENSMUSG00000104057	0	NA	NA	NA	NA	NA
ENSMUSG00000100367	1.35728	-1.43272	0.759298	1.73284	0.083124	0.187762
ENSMUSG00000049866	347.075	-2.58216	0.526233	4.88655	1.02619e-06	3.31418e-05
ENSMUSG00000101736	0	NA	NA	NA	NA	NA
ENSMUSG00000097398	0	NA	NA	NA	NA	NA
ENSMUSG00000099848	0	NA	NA	NA	NA	NA
ENSMUSG00000101333	0.112862	-0.233304	0.615287	0.37918	0.704554	NA
ENSMUSG00000099378	0	NA	NA	NA	NA	NA
ENSMUSG00000099544	0.0933448	0.0178855	0.615287	-0.0290686	0.97681	NA
ENSMUSG00000036206	108.177	-0.422401	0.553679	0.762174	0.445956	0.610176
ENSMUSG00000102700	2.25029	1.43352	0.808773	-1.76115	0.0782138	0.179302
ENSMUSG00000102083	0.596004	0.216491	0.787204	-0.280787	0.778874	NA
ENSMUSG00000101288	0	NA	NA	NA	NA	NA
ENSMUSG00000099938	0	NA	NA	NA	NA	NA
ENSMUSG00000055013	632.213	0.145509	0.491739	-0.295951	0.767268	0.858285
ENSMUSG00000104114	0.0843891	0.0178855	0.615287	-0.0290686	0.97681	NA
ENSMUSG00000088371	0.112862	-0.233304	0.615287	0.37918	0.704554	NA
ENSMUSG00000101662	1.43192	-0.858183	0.809997	1.02593	0.304924	0.472601
ENSMUSG00000102009	0.0843891	0.0178855	0.615287	-0.0290686	0.97681	NA
ENSMUSG00000088775	0	NA	NA	NA	NA	NA
ENSMUSG00000103252	0	NA	NA	NA	NA	NA
ENSMUSG00000034486	0	NA	NA	NA	NA	NA
ENSMUSG00000092627	1.01576	-0.912184	0.62823	1.24099	0.214609	NA
ENSMUSG00000067081	0.0879156	0.0178855	0.615287	-0.0290686	0.97681	NA
ENSMUSG00000026301	37.6392	-0.774614	0.74309	1.03268	0.301754	0.46906
ENSMUSG00000100850	0	NA	NA	NA	NA	NA
ENSMUSG00000044337	65.9006	-1.19371	0.549584	2.16717	0.0302219	0.0883647
ENSMUSG00000104087	0	NA	NA	NA	NA	NA
ENSMUSG00000101951	0	NA	NA	NA	NA	NA
ENSMUSG00000101028	0	NA	NA	NA	NA	NA
ENSMUSG00000098368	0	NA	NA	NA	NA	NA
ENSMUSG00000101997	0	NA	NA	NA	NA	NA
ENSMUSG00000103292	0.0843891	0.0178855	0.615287	-0.0290686	0.97681	NA
ENSMUSG00000034432	775.701	0.675566	0.288422	-2.34227	0.0191668	0.0632388
ENSMUSG00000056128	0	NA	NA	NA	NA	NA
ENSMUSG00000048126	434.66	-1.50723	0.477225	3.15327	0.00161454	0.00896085
ENSMUSG00000103061	0.0947888	0.0178855	0.615287	-0.0290686	0.97681	NA
ENSMUSG00000103978	0	NA	NA	NA	NA	NA
ENSMUSG00000026303	36.9705	-2.16642	0.685168	3.12613	0.00177125	0.00965663
ENSMUSG00000090550	0.0947888	0.0178855	0.615287	-0.0290686	0.97681	NA
ENSMUSG00000026304	395.338	-0.250338	0.427116	0.586059	0.557836	0.707657
ENSMUSG00000100791	0	NA	NA	NA	NA	NA
ENSMUSG00000026305	1264.68	0.395757	0.341976	-1.15735	0.24713	0.407632
ENSMUSG00000070732	0	NA	NA	NA	NA	NA
ENSMUSG00000100018	3.43727	0.551217	0.672811	-0.812081	0.416745	0.583767
ENSMUSG00000034353	47.593	-1.55697	0.799956	1.88843	0.0589677	0.145679
ENSMUSG00000034343	670.382	-0.101917	0.26767	0.380758	0.703383	0.815818
ENSMUSG00000083064	2.00951	0.626281	0.796149	-0.779992	0.435395	0.601
ENSMUSG00000097285	6.98357	-0.0939923	0.758955	0.124246	0.90112	0.942862
ENSMUSG00000026307	2141.6	-0.315517	0.390635	0.807596	0.419323	0.586509
ENSMUSG00000090322	0.38651	0.335877	0.672668	-0.4799	0.631298	NA
ENSMUSG00000049515	0.736636	-0.0877502	0.798036	0.108627	0.913498	NA
ENSMUSG00000026308	2.60407	-0.0800494	0.808244	0.0984728	0.921557	0.954078
ENSMUSG00000047443	59.9201	2.85344	0.681841	-4.20151	2.65143e-05	0.00038368
ENSMUSG00000026309	825.561	0.835945	0.285929	-2.92359	0.00346022	0.016364
ENSMUSG00000100253	0	NA	NA	NA	NA	NA
ENSMUSG00000067071	1273.57	0.120211	0.332869	-0.361149	0.717988	0.826222
ENSMUSG00000055866	578.414	-0.692235	0.600168	1.15073	0.249844	0.410923
ENSMUSG00000101911	0	NA	NA	NA	NA	NA
ENSMUSG00000100151	0	NA	NA	NA	NA	NA
ENSMUSG00000101958	1.0095	-1.19026	0.788916	1.4376	0.150547	NA
ENSMUSG00000034292	238.31	0.362379	0.244008	-1.48496	0.137554	0.269203
ENSMUSG00000026311	101.534	-0.378327	0.306525	1.23436	0.217068	0.372085
ENSMUSG00000101705	0	NA	NA	NA	NA	NA
ENSMUSG00000100980	0	NA	NA	NA	NA	NA
ENSMUSG00000007805	1.52822	-1.14749	0.81052	1.38622	0.16568	0.307321
ENSMUSG00000101414	0.0947888	0.0178855	0.615287	-0.0290686	0.97681	NA
ENSMUSG00000102745	0.333822	-0.0816009	0.667465	0.122255	0.902697	NA
ENSMUSG00000026313	203.239	-0.274661	0.327058	0.83981	0.401015	0.569264
ENSMUSG00000103101	0.422231	-0.568223	0.615287	0.846519	0.397263	NA
ENSMUSG00000096941	0	NA	NA	NA	NA	NA
ENSMUSG00000102565	0.0843891	0.0178855	0.615287	-0.0290686	0.97681	NA
ENSMUSG00000101265	0	NA	NA	NA	NA	NA
ENSMUSG00000101522	0	NA	NA	NA	NA	NA
ENSMUSG00000026260	3067.62	0.534649	0.316032	-1.69191	0.0906631	0.20005
ENSMUSG00000098288	0	NA	NA	NA	NA	NA
ENSMUSG00000067064	0.0933448	0.0178855	0.615287	-0.0290686	0.97681	NA
ENSMUSG00000057464	0	NA	NA	NA	NA	NA
ENSMUSG00000042849	0	NA	NA	NA	NA	NA
ENSMUSG00000058904	0	NA	NA	NA	NA	NA
ENSMUSG00000097001	0	NA	NA	NA	NA	NA
ENSMUSG00000099363	0	NA	NA	NA	NA	NA
ENSMUSG00000046300	0	NA	NA	NA	NA	NA
ENSMUSG00000107778	0	NA	NA	NA	NA	NA
ENSMUSG00000062497	0	NA	NA	NA	NA	NA
ENSMUSG00000108131	0	NA	NA	NA	NA	NA
ENSMUSG00000063583	0.0879156	0.0178855	0.615287	-0.0290686	0.97681	NA
ENSMUSG00000061616	0.341083	0.243629	0.615911	-0.375533	0.707264	NA
ENSMUSG00000073616	771.379	-0.507234	0.294291	1.72351	0.0847959	0.190474
ENSMUSG00000044055	0	NA	NA	NA	NA	NA
ENSMUSG00000100546	0	NA	NA	NA	NA	NA
ENSMUSG00000099665	0	NA	NA	NA	NA	NA
ENSMUSG00000100781	0	NA	NA	NA	NA	NA
ENSMUSG00000034220	54.5364	-0.865658	0.766656	1.11478	0.264944	0.427776
ENSMUSG00000101995	0	NA	NA	NA	NA	NA
ENSMUSG00000065470	0	NA	NA	NA	NA	NA
ENSMUSG00000034212	0.875966	-0.539997	0.779309	0.654637	0.512701	NA
ENSMUSG00000047067	163.943	0.201088	0.366789	-0.548262	0.583512	0.727322
ENSMUSG00000097251	21.2828	-0.574608	0.399021	1.44161	0.149414	0.285158
ENSMUSG00000026269	1531	-0.243563	0.237497	1.02554	0.305109	0.472734
ENSMUSG00000100632	2.1215	-0.383959	0.806184	0.467966	0.639809	0.769699
ENSMUSG00000026270	694.184	-0.0354823	0.462064	0.0767894	0.938791	0.964548
ENSMUSG00000026271	115.232	-1.67623	0.562334	2.9694	0.00298382	0.0144953
ENSMUSG00000100021	0	NA	NA	NA	NA	NA
ENSMUSG00000045091	0.112862	-0.233304	0.615287	0.37918	0.704554	NA
ENSMUSG00000014602	42.9386	-1.86855	0.558295	3.33297	0.000859232	0.005485
ENSMUSG00000101378	2.00783	-1.44746	0.713141	1.88874	0.0589263	0.145652
ENSMUSG00000026272	1603.93	-0.859481	0.790101	1.06731	0.285833	0.451014
ENSMUSG00000034159	232.035	0.226006	0.781139	-0.291001	0.771051	0.8612
ENSMUSG00000084989	0.291533	-0.400764	0.615287	0.679256	0.496976	NA
ENSMUSG00000047793	63.6576	-1.43632	0.704536	2.01828	0.0435621	0.116289
ENSMUSG00000098997	0	NA	NA	NA	NA	NA
ENSMUSG00000026273	387.878	0.531879	0.248524	-2.14	0.0323546	0.0927535
ENSMUSG00000101172	1.04812	0.249451	0.799964	-0.314426	0.753197	NA
ENSMUSG00000100351	1.23896	0.113887	0.810179	-0.139704	0.888894	NA
ENSMUSG00000026274	115.116	2.20834	0.45215	-4.86928	1.12005e-06	3.49321e-05
ENSMUSG00000026275	1142.26	1.1365	0.279123	-4.07167	4.66766e-05	0.000594737
ENSMUSG00000106302	0	NA	NA	NA	NA	NA
ENSMUSG00000098689	0	NA	NA	NA	NA	NA
ENSMUSG00000064389	0	NA	NA	NA	NA	NA
ENSMUSG00000034107	4.74842	-0.230782	0.751466	0.306301	0.759375	0.853216
ENSMUSG00000034088	12090.5	0.00282606	0.296702	-0.00952492	0.9924	0.99621
ENSMUSG00000090489	1.97929	0.0380002	0.810866	-0.0467232	0.962734	0.977951
ENSMUSG00000026276	26.0853	0.247903	0.440728	-0.562109	0.574042	0.719585
ENSMUSG00000112508	0	NA	NA	NA	NA	NA
ENSMUSG00000034066	367.136	1.25894	0.291331	-4.32022	1.55873e-05	0.000252774
ENSMUSG00000103854	0.0843891	0.0178855	0.615287	-0.0290686	0.97681	NA
ENSMUSG00000026277	970.208	-0.138213	0.260809	0.529936	0.596156	0.737687
ENSMUSG00000100927	0.580175	0.202306	0.787923	-0.261795	0.793479	NA
ENSMUSG00000026278	256.972	-0.119368	0.495857	0.240675	0.809807	0.8871
ENSMUSG00000026279	329.488	0.473503	0.206774	-2.28973	0.0220373	0.0700817
ENSMUSG00000101952	0.355468	0.251495	0.616066	-0.388477	0.697663	NA
ENSMUSG00000026280	754.872	0.445703	0.152434	-2.92378	0.00345811	0.0163581
ENSMUSG00000026281	956.887	1.49402	0.335988	-4.44723	8.69864e-06	0.000160903
ENSMUSG00000026283	440.992	1.2157	0.42795	-2.84214	0.00448125	0.0201155
ENSMUSG00000088961	0	NA	NA	NA	NA	NA
ENSMUSG00000073609	92.6863	0.436488	0.493241	-0.885386	0.375948	0.54444
ENSMUSG00000094651	0	NA	NA	NA	NA	NA
ENSMUSG00000101660	0	NA	NA	NA	NA	NA
ENSMUSG00000093805	0.381299	-0.405413	0.675029	0.624451	0.532331	NA
ENSMUSG00000099624	6.38686	0.479009	0.629571	-0.758239	0.448308	0.612341
ENSMUSG00000073608	0.112862	-0.233304	0.615287	0.37918	0.704554	NA
ENSMUSG00000034000	0	NA	NA	NA	NA	NA
ENSMUSG00000026285	8.53604	-2.37121	0.806533	2.81391	0.00489426	0.0215893
ENSMUSG00000100990	0	NA	NA	NA	NA	NA
ENSMUSG00000100347	0.776858	0.484583	0.807239	-0.617846	0.536677	NA
ENSMUSG00000077413	0	NA	NA	NA	NA	NA
ENSMUSG00000100518	0.225724	-0.400764	0.615287	0.581438	0.560945	NA
ENSMUSG00000089310	0	NA	NA	NA	NA	NA
ENSMUSG00000099592	0.145767	-0.233304	0.615287	0.37918	0.704554	NA
ENSMUSG00000051185	224.589	-0.827282	0.458155	1.80456	0.0711432	0.167045
ENSMUSG00000103973	1.50708	-0.345321	0.807606	0.421445	0.67343	0.793335
ENSMUSG00000081051	100.784	0.311727	0.46373	-0.672224	0.501441	0.660251
ENSMUSG00000040710	118.785	-1.8936	0.600751	3.13357	0.00172694	0.00946101
ENSMUSG00000103197	0	NA	NA	NA	NA	NA
ENSMUSG00000100777	0	NA	NA	NA	NA	NA
ENSMUSG00000102718	0	NA	NA	NA	NA	NA
ENSMUSG00000095955	0	NA	NA	NA	NA	NA
ENSMUSG00000100062	0	NA	NA	NA	NA	NA
ENSMUSG00000080345	0	NA	NA	NA	NA	NA
ENSMUSG00000096585	0	NA	NA	NA	NA	NA
ENSMUSG00000102658	0	NA	NA	NA	NA	NA
ENSMUSG00000100336	0	NA	NA	NA	NA	NA
ENSMUSG00000100589	0	NA	NA	NA	NA	NA
ENSMUSG00000095610	0	NA	NA	NA	NA	NA
ENSMUSG00000100362	7.40644	0.497213	0.777002	-0.647454	0.517338	0.674207
ENSMUSG00000077255	0	NA	NA	NA	NA	NA
ENSMUSG00000040693	0.427254	-0.568223	0.615287	0.851308	0.394598	NA
ENSMUSG00000097814	0.112862	-0.233304	0.615287	0.37918	0.704554	NA
ENSMUSG00000045463	0	NA	NA	NA	NA	NA
ENSMUSG00000097480	1.22186	-0.0889184	0.807452	0.111434	0.911272	NA
ENSMUSG00000100454	0	NA	NA	NA	NA	NA
ENSMUSG00000044757	0.514123	0.0824418	0.617515	-0.130159	0.89644	NA
ENSMUSG00000026331	0	NA	NA	NA	NA	NA
ENSMUSG00000100484	0	NA	NA	NA	NA	NA
ENSMUSG00000101348	0	NA	NA	NA	NA	NA
ENSMUSG00000103179	0	NA	NA	NA	NA	NA
ENSMUSG00000044768	258.214	-0.613486	0.413082	1.48476	0.137607	0.269274
ENSMUSG00000040648	1694.08	0.965959	0.279923	-3.45097	0.000558573	0.00389959
ENSMUSG00000026333	193.863	0.397255	0.31999	-1.24143	0.214447	0.368885
ENSMUSG00000026335	380.227	-1.10007	0.675732	1.61673	0.105937	0.223378
ENSMUSG00000104140	0	NA	NA	NA	NA	NA
ENSMUSG00000089169	0	NA	NA	NA	NA	NA
ENSMUSG00000089782	56.2035	1.82762	0.4437	-4.09778	4.17124e-05	0.000544441
ENSMUSG00000089706	1.69947	-0.142263	0.793885	0.178519	0.858315	0.916564
ENSMUSG00000096085	0	NA	NA	NA	NA	NA
ENSMUSG00000100182	2.85976	-1.77921	0.810237	2.10172	0.0355782	0.0995867
ENSMUSG00000100711	0	NA	NA	NA	NA	NA
ENSMUSG00000097608	1.63832	0.787353	0.789241	-0.973037	0.330535	0.499242
ENSMUSG00000099634	0.431339	-0.407919	0.749154	0.517334	0.604923	NA
ENSMUSG00000026336	0	NA	NA	NA	NA	NA
ENSMUSG00000089791	0.0843891	0.0178855	0.615287	-0.0290686	0.97681	NA
ENSMUSG00000096193	0	NA	NA	NA	NA	NA
ENSMUSG00000100009	19.6439	-0.863712	0.782608	1.04587	0.29562	0.462158
ENSMUSG00000099686	0.0947888	0.0178855	0.615287	-0.0290686	0.97681	NA
ENSMUSG00000087804	0	NA	NA	NA	NA	NA
ENSMUSG00000099453	0	NA	NA	NA	NA	NA
ENSMUSG00000067028	0	NA	NA	NA	NA	NA
ENSMUSG00000082431	63.1415	0.320492	0.428413	-0.748161	0.454363	0.618091
ENSMUSG00000104104	0.18669	0.101616	0.615287	-0.165152	0.868824	NA
ENSMUSG00000100662	0.615248	0.303345	0.792388	-0.385332	0.699992	NA
ENSMUSG00000087883	0	NA	NA	NA	NA	NA
ENSMUSG00000099835	5.23604	2.20974	0.71207	-2.72488	0.00643242	0.0267194
ENSMUSG00000100794	1.08103	0.280819	0.809224	-0.347817	0.727978	NA
ENSMUSG00000099427	0	NA	NA	NA	NA	NA
ENSMUSG00000099892	0	NA	NA	NA	NA	NA
ENSMUSG00000100977	0	NA	NA	NA	NA	NA
ENSMUSG00000077039	0	NA	NA	NA	NA	NA
ENSMUSG00000100684	0	NA	NA	NA	NA	NA
ENSMUSG00000100088	0	NA	NA	NA	NA	NA
ENSMUSG00000100222	0.943074	0.277105	0.807342	-0.338689	0.734844	NA
ENSMUSG00000100065	0.0947888	0.0178855	0.615287	-0.0290686	0.97681	NA
ENSMUSG00000100349	1.31734	-0.579262	0.730072	0.745682	0.45586	NA
ENSMUSG00000099375	3.68875	-1.36893	0.798243	1.63356	0.10235	0.21802
ENSMUSG00000077295	0	NA	NA	NA	NA	NA
ENSMUSG00000099770	0	NA	NA	NA	NA	NA
ENSMUSG00000088510	0	NA	NA	NA	NA	NA
ENSMUSG00000101890	0	NA	NA	NA	NA	NA
ENSMUSG00000099989	0	NA	NA	NA	NA	NA
ENSMUSG00000087908	0	NA	NA	NA	NA	NA
ENSMUSG00000100955	0.0933448	0.0178855	0.615287	-0.0290686	0.97681	NA
ENSMUSG00000088594	0	NA	NA	NA	NA	NA
ENSMUSG00000099469	0	NA	NA	NA	NA	NA
ENSMUSG00000102325	0	NA	NA	NA	NA	NA
ENSMUSG00000101297	0	NA	NA	NA	NA	NA
ENSMUSG00000100059	0	NA	NA	NA	NA	NA
ENSMUSG00000088161	0	NA	NA	NA	NA	NA
ENSMUSG00000099464	0	NA	NA	NA	NA	NA
ENSMUSG00000100935	0	NA	NA	NA	NA	NA
ENSMUSG00000099801	0	NA	NA	NA	NA	NA
ENSMUSG00000050840	0	NA	NA	NA	NA	NA
ENSMUSG00000103991	0	NA	NA	NA	NA	NA
ENSMUSG00000084704	0	NA	NA	NA	NA	NA
ENSMUSG00000103060	0	NA	NA	NA	NA	NA
ENSMUSG00000089866	0	NA	NA	NA	NA	NA
ENSMUSG00000099669	1.06075	0.297955	0.629602	-0.503253	0.614786	NA
ENSMUSG00000099702	0	NA	NA	NA	NA	NA
ENSMUSG00000047496	150.69	-0.508121	0.795932	0.629882	0.528772	0.683971
ENSMUSG00000099582	0.140744	-0.233304	0.615287	0.37918	0.704554	NA
ENSMUSG00000097482	12.1757	-0.419582	0.798987	0.510692	0.609567	0.74769
ENSMUSG00000101214	0.0933448	0.0178855	0.615287	-0.0290686	0.97681	NA
ENSMUSG00000067017	90.3145	0.358782	0.508388	-0.705691	0.48038	0.641438
ENSMUSG00000056536	466.537	-0.0463786	0.321613	0.144204	0.885339	0.932844
ENSMUSG00000100672	1.52162	0.187311	0.810905	-0.233509	0.815366	0.890339
ENSMUSG00000101219	0.207651	-0.149574	0.615287	0.243096	0.807931	NA
ENSMUSG00000076999	0	NA	NA	NA	NA	NA
ENSMUSG00000101656	0.251376	0.101616	0.615287	-0.165152	0.868824	NA
ENSMUSG00000026319	429.421	0.207636	0.20721	-1.00202	0.316333	0.483996
ENSMUSG00000104044	0.29204	-0.0775342	0.655066	0.118361	0.905782	NA
ENSMUSG00000101330	0.251376	0.101616	0.615287	-0.165152	0.868824	NA
ENSMUSG00000026321	68.4195	-1.83808	0.455634	4.02883	5.60552e-05	0.00067975
ENSMUSG00000102690	0	NA	NA	NA	NA	NA
ENSMUSG00000089206	0	NA	NA	NA	NA	NA
ENSMUSG00000099448	0.0843891	0.0178855	0.615287	-0.0290686	0.97681	NA
ENSMUSG00000099843	52.7433	0.292663	0.375038	-0.780089	0.435339	0.600992
ENSMUSG00000038866	1157.45	0.845755	0.266555	-3.17293	0.00150907	0.00850165
ENSMUSG00000102501	0.0843891	0.0178855	0.615287	-0.0290686	0.97681	NA
ENSMUSG00000097612	0.469456	0.425398	0.689453	-0.590057	0.555152	NA
ENSMUSG00000101583	0.140744	-0.233304	0.615287	0.37918	0.704554	NA
ENSMUSG00000044340	312.716	-0.176546	0.513782	0.34354	0.731193	0.835655
ENSMUSG00000103291	0	NA	NA	NA	NA	NA
ENSMUSG00000100247	0	NA	NA	NA	NA	NA
ENSMUSG00000099604	0.557449	0.807732	0.794505	-1.00376	0.315492	NA
ENSMUSG00000057329	66.7735	-1.633	0.639917	2.53457	0.0112586	0.0415317
ENSMUSG00000054006	0	NA	NA	NA	NA	NA
ENSMUSG00000098344	0	NA	NA	NA	NA	NA
ENSMUSG00000103348	0	NA	NA	NA	NA	NA
ENSMUSG00000009905	601.971	0.778081	0.250344	-3.10786	0.00188449	0.0101009
ENSMUSG00000009907	1081.22	-0.0296165	0.184805	0.160258	0.872678	0.925154
ENSMUSG00000067006	0.207651	-0.149574	0.615287	0.243096	0.807931	NA
ENSMUSG00000083613	0	NA	NA	NA	NA	NA
ENSMUSG00000059956	1.17715	-0.603202	0.778525	0.738018	0.460504	NA
ENSMUSG00000048775	0	NA	NA	NA	NA	NA
ENSMUSG00000084228	0	NA	NA	NA	NA	NA
ENSMUSG00000044594	0.140744	-0.233304	0.615287	0.37918	0.704554	NA
ENSMUSG00000058017	0	NA	NA	NA	NA	NA
ENSMUSG00000083884	0	NA	NA	NA	NA	NA
ENSMUSG00000073602	0	NA	NA	NA	NA	NA
ENSMUSG00000080729	0	NA	NA	NA	NA	NA
ENSMUSG00000081114	0	NA	NA	NA	NA	NA
ENSMUSG00000073601	0	NA	NA	NA	NA	NA
ENSMUSG00000084189	0	NA	NA	NA	NA	NA
ENSMUSG00000026327	0	NA	NA	NA	NA	NA
ENSMUSG00000087210	0	NA	NA	NA	NA	NA
ENSMUSG00000067001	0.814854	-0.411667	0.810218	0.512203	0.608509	NA
ENSMUSG00000089278	0	NA	NA	NA	NA	NA
ENSMUSG00000062345	3.4459	-1.61085	0.757078	2.10286	0.0354781	0.0994785
ENSMUSG00000092572	13.1485	-3.0476	0.715818	4.1632	3.13818e-05	0.000438175
ENSMUSG00000026315	63.3963	0.181506	0.80115	-0.228025	0.819626	0.893138
ENSMUSG00000086161	0	NA	NA	NA	NA	NA
ENSMUSG00000096241	0	NA	NA	NA	NA	NA
ENSMUSG00000077237	0	NA	NA	NA	NA	NA
ENSMUSG00000100457	28.5653	0.386155	0.650433	-0.802639	0.422183	0.589008
ENSMUSG00000101477	0.335344	-0.0658435	0.615287	0.107013	0.914779	NA
ENSMUSG00000099484	0	NA	NA	NA	NA	NA
ENSMUSG00000100041	0.175831	0.101616	0.615287	-0.165152	0.868824	NA
ENSMUSG00000104478	0	NA	NA	NA	NA	NA
ENSMUSG00000101231	0	NA	NA	NA	NA	NA
ENSMUSG00000101097	0	NA	NA	NA	NA	NA
ENSMUSG00000100831	0.388911	0.0276495	0.742872	-0.0360042	0.971279	NA
ENSMUSG00000100884	0	NA	NA	NA	NA	NA
ENSMUSG00000089037	0	NA	NA	NA	NA	NA
ENSMUSG00000084741	0	NA	NA	NA	NA	NA
ENSMUSG00000100025	5.80122	1.7896	0.671095	-2.50688	0.0121802	0.0442321
ENSMUSG00000026312	0	NA	NA	NA	NA	NA
ENSMUSG00000100290	0	NA	NA	NA	NA	NA
ENSMUSG00000100758	0	NA	NA	NA	NA	NA
ENSMUSG00000099926	0	NA	NA	NA	NA	NA
ENSMUSG00000047216	0.281487	-0.400764	0.615287	0.66567	0.505622	NA
ENSMUSG00000102788	0	NA	NA	NA	NA	NA
ENSMUSG00000102160	0.0843891	0.0178855	0.615287	-0.0290686	0.97681	NA
ENSMUSG00000101253	0	NA	NA	NA	NA	NA
ENSMUSG00000101846	0	NA	NA	NA	NA	NA
ENSMUSG00000100555	0.188055	0.101616	0.615287	-0.165152	0.868824	NA
ENSMUSG00000102728	0	NA	NA	NA	NA	NA
ENSMUSG00000038702	46.4709	-1.96974	0.491361	4.00037	6.32444e-05	0.000741946
ENSMUSG00000101875	0.216528	-0.149574	0.615287	0.243096	0.807931	NA
ENSMUSG00000099732	0.42911	0.451421	0.747987	-0.613534	0.539523	NA
ENSMUSG00000101220	0	NA	NA	NA	NA	NA
ENSMUSG00000100020	0	NA	NA	NA	NA	NA
ENSMUSG00000101054	0	NA	NA	NA	NA	NA
ENSMUSG00000088691	0	NA	NA	NA	NA	NA
ENSMUSG00000099884	0	NA	NA	NA	NA	NA
ENSMUSG00000100304	0	NA	NA	NA	NA	NA
ENSMUSG00000101453	0	NA	NA	NA	NA	NA
ENSMUSG00000102105	0	NA	NA	NA	NA	NA
ENSMUSG00000099943	0	NA	NA	NA	NA	NA
ENSMUSG00000084546	0	NA	NA	NA	NA	NA
ENSMUSG00000097648	0	NA	NA	NA	NA	NA
ENSMUSG00000101687	0	NA	NA	NA	NA	NA
ENSMUSG00000100515	0	NA	NA	NA	NA	NA
ENSMUSG00000070695	0	NA	NA	NA	NA	NA
ENSMUSG00000092948	0	NA	NA	NA	NA	NA
ENSMUSG00000102033	0	NA	NA	NA	NA	NA
ENSMUSG00000094429	0	NA	NA	NA	NA	NA
ENSMUSG00000101154	0	NA	NA	NA	NA	NA
ENSMUSG00000065865	0	NA	NA	NA	NA	NA
ENSMUSG00000098815	0	NA	NA	NA	NA	NA
ENSMUSG00000101573	0	NA	NA	NA	NA	NA
ENSMUSG00000107979	0	NA	NA	NA	NA	NA
ENSMUSG00000101373	0	NA	NA	NA	NA	NA
ENSMUSG00000099615	0	NA	NA	NA	NA	NA
ENSMUSG00000100265	0	NA	NA	NA	NA	NA
ENSMUSG00000100527	0	NA	NA	NA	NA	NA
ENSMUSG00000099571	0	NA	NA	NA	NA	NA
ENSMUSG00000101303	0	NA	NA	NA	NA	NA
ENSMUSG00000100305	0	NA	NA	NA	NA	NA
ENSMUSG00000099534	0	NA	NA	NA	NA	NA
ENSMUSG00000100886	0	NA	NA	NA	NA	NA
ENSMUSG00000101415	0	NA	NA	NA	NA	NA
ENSMUSG00000100617	0	NA	NA	NA	NA	NA
ENSMUSG00000100703	0	NA	NA	NA	NA	NA
ENSMUSG00000100177	0	NA	NA	NA	NA	NA
ENSMUSG00000101363	0	NA	NA	NA	NA	NA
ENSMUSG00000101590	0	NA	NA	NA	NA	NA
ENSMUSG00000102030	0	NA	NA	NA	NA	NA
ENSMUSG00000099870	0.0947888	0.0178855	0.615287	-0.0290686	0.97681	NA
ENSMUSG00000026374	1196.56	0.520869	0.177508	-2.93427	0.00334338	0.0159339
ENSMUSG00000026377	2368.47	1.69729	0.369038	-4.6016	4.19255e-06	9.23303e-05
ENSMUSG00000099936	0	NA	NA	NA	NA	NA
ENSMUSG00000064302	613.816	0.309059	0.261533	-1.18171	0.237321	0.396269
ENSMUSG00000077257	0	NA	NA	NA	NA	NA
ENSMUSG00000107722	11.6704	2.38302	0.801015	-3.10917	0.00187615	0.0100703
ENSMUSG00000080542	0	NA	NA	NA	NA	NA
ENSMUSG00000100770	0	NA	NA	NA	NA	NA
ENSMUSG00000026380	308.29	-0.155914	0.456285	0.341668	0.732601	0.836663
ENSMUSG00000089601	0.207333	0.101616	0.615287	-0.165152	0.868824	NA
ENSMUSG00000101624	0.0947888	0.0178855	0.615287	-0.0290686	0.97681	NA
ENSMUSG00000088363	0	NA	NA	NA	NA	NA
ENSMUSG00000100040	0	NA	NA	NA	NA	NA
ENSMUSG00000048402	6.81409	-2.04567	0.627043	3.23574	0.00121328	0.00719191
ENSMUSG00000098273	0	NA	NA	NA	NA	NA
ENSMUSG00000097408	0	NA	NA	NA	NA	NA
ENSMUSG00000096939	0.509731	0.142754	0.75463	-0.185381	0.85293	NA
ENSMUSG00000100767	0.988388	0.614736	0.793968	-0.754608	0.450484	NA
ENSMUSG00000099860	3.19463	-3.35638	0.779363	4.20479	2.61325e-05	0.000379308
ENSMUSG00000101179	0	NA	NA	NA	NA	NA
ENSMUSG00000037035	110.379	-1.00849	0.514527	1.95731	0.0503111	0.129454
ENSMUSG00000004451	692.855	-0.65603	0.421893	1.55433	0.120106	0.244478
ENSMUSG00000101437	0	NA	NA	NA	NA	NA
ENSMUSG00000098447	2.43392	0.582616	0.737105	-0.779373	0.43576	0.601269
ENSMUSG00000098923	261.816	0.115066	0.161706	-0.711553	0.476742	0.638387
ENSMUSG00000101731	0.28164	-0.0658435	0.615287	0.107013	0.914779	NA
ENSMUSG00000084505	0	NA	NA	NA	NA	NA
ENSMUSG00000026383	1207.44	0.0869289	0.30743	-0.282765	0.777357	0.865862
ENSMUSG00000102687	0	NA	NA	NA	NA	NA
ENSMUSG00000026384	618.954	1.12076	0.388572	-2.88515	0.00391222	0.0180281
ENSMUSG00000091876	0	NA	NA	NA	NA	NA
ENSMUSG00000103146	0.434428	0.391114	0.680994	-0.548392	0.583423	NA
ENSMUSG00000100436	0	NA	NA	NA	NA	NA
ENSMUSG00000090277	0	NA	NA	NA	NA	NA
ENSMUSG00000100042	0	NA	NA	NA	NA	NA
ENSMUSG00000100636	0.452339	0.403563	0.682192	-0.564956	0.572104	NA
ENSMUSG00000101224	0.0843891	0.0178855	0.615287	-0.0290686	0.97681	NA
ENSMUSG00000036975	234.271	1.10899	0.247328	-4.48171	7.40479e-06	0.000142619
ENSMUSG00000036962	4.72578	0.792643	0.763674	-1.04147	0.297657	0.46428
ENSMUSG00000092245	0	NA	NA	NA	NA	NA
ENSMUSG00000026387	2.56355	-1.28514	0.716058	1.78797	0.0737801	0.171569
ENSMUSG00000050777	1494.37	-0.957312	0.410191	2.33263	0.0196677	0.0644239
ENSMUSG00000026385	9714.05	-0.413671	0.513602	0.804895	0.42088	0.587777
ENSMUSG00000026388	76.018	1.01494	0.437135	-2.32009	0.0203359	0.0659309
ENSMUSG00000026389	1601.41	-1.26259	0.632329	1.98583	0.0470525	0.123094
ENSMUSG00000036907	0	NA	NA	NA	NA	NA
ENSMUSG00000101275	0	NA	NA	NA	NA	NA
ENSMUSG00000026390	141.883	0.381625	0.802283	-0.483208	0.628948	0.762577
ENSMUSG00000058665	0.291533	-0.400764	0.615287	0.679256	0.496976	NA
ENSMUSG00000099957	0	NA	NA	NA	NA	NA
ENSMUSG00000101386	0	NA	NA	NA	NA	NA
ENSMUSG00000101922	0	NA	NA	NA	NA	NA
ENSMUSG00000100761	0.286371	0.215764	0.652273	-0.336572	0.736439	NA
ENSMUSG00000099336	0	NA	NA	NA	NA	NA
ENSMUSG00000100979	0	NA	NA	NA	NA	NA
ENSMUSG00000102360	0	NA	NA	NA	NA	NA
ENSMUSG00000097881	0	NA	NA	NA	NA	NA
ENSMUSG00000101700	0	NA	NA	NA	NA	NA
ENSMUSG00000104332	0.225133	-0.149574	0.615287	0.243096	0.807931	NA
ENSMUSG00000003721	798.262	-1.16508	0.609501	1.90366	0.0569539	0.141916
ENSMUSG00000104253	6.8715	0.745969	0.630085	-1.17501	0.239992	0.399053
ENSMUSG00000101791	0	NA	NA	NA	NA	NA
ENSMUSG00000026339	684.267	0.754037	0.363217	-2.07629	0.0378668	0.104265
ENSMUSG00000085857	0	NA	NA	NA	NA	NA
ENSMUSG00000083582	0.140744	-0.233304	0.615287	0.37918	0.704554	NA
ENSMUSG00000050534	0	NA	NA	NA	NA	NA
ENSMUSG00000081130	0.18126	0.101616	0.615287	-0.165152	0.868824	NA
ENSMUSG00000001674	493.393	1.84896	0.41183	-4.49145	7.07395e-06	0.000138199
ENSMUSG00000102006	0	NA	NA	NA	NA	NA
ENSMUSG00000102488	0	NA	NA	NA	NA	NA
ENSMUSG00000083584	0	NA	NA	NA	NA	NA
ENSMUSG00000100913	0.140744	-0.233304	0.615287	0.37918	0.704554	NA
ENSMUSG00000080410	0	NA	NA	NA	NA	NA
ENSMUSG00000099960	0	NA	NA	NA	NA	NA
ENSMUSG00000089274	0	NA	NA	NA	NA	NA
ENSMUSG00000103263	0	NA	NA	NA	NA	NA
ENSMUSG00000089190	0	NA	NA	NA	NA	NA
ENSMUSG00000099451	0	NA	NA	NA	NA	NA
ENSMUSG00000104180	0.103666	0.0178855	0.615287	-0.0290686	0.97681	NA
ENSMUSG00000100762	0.0843891	0.0178855	0.615287	-0.0290686	0.97681	NA
ENSMUSG00000100405	0.103666	0.0178855	0.615287	-0.0290686	0.97681	NA
ENSMUSG00000100525	0	NA	NA	NA	NA	NA
ENSMUSG00000101495	0	NA	NA	NA	NA	NA
ENSMUSG00000036815	0.439783	-0.0658435	0.615287	0.107013	0.914779	NA
ENSMUSG00000102801	0	NA	NA	NA	NA	NA
ENSMUSG00000102681	0	NA	NA	NA	NA	NA
ENSMUSG00000077472	0	NA	NA	NA	NA	NA
ENSMUSG00000104410	0	NA	NA	NA	NA	NA
ENSMUSG00000102521	0	NA	NA	NA	NA	NA
ENSMUSG00000104205	0	NA	NA	NA	NA	NA
ENSMUSG00000102902	0	NA	NA	NA	NA	NA
[truncated: 50,638 more rows]
