# Supplementary material for: Nuclear to cytoplasmic transport is a druggable dependency in MYC-driven hepatocellular carcinoma
Source: Nat Commun. 2024 Feb 1;15:963. doi: 10.1038/s41467-024-45128-y (PMC10834515; doi:10.1038/s41467-024-45128-y)
Supplement: Supplementary file 11 — Supplementary Data 7 [file 41467_2024_45128_MOESM11_ESM.xlsx]

## Sheet: SupDat7_MYChighHCC-vs-normal 
	baseMean	log2FoldChange	lfcSE	stat	pvalue	padj
ENSMUSG00000102693	0	NA	NA	NA	NA	NA
ENSMUSG00000064842	0	NA	NA	NA	NA	NA
ENSMUSG00000051951	0.710034	-1.31641	0.970696	-1.07868	0.280729	NA
ENSMUSG00000102851	0	NA	NA	NA	NA	NA
ENSMUSG00000103377	0	NA	NA	NA	NA	NA
ENSMUSG00000104017	0.0816514	-0.188174	0.904892	-0.207952	0.835267	NA
ENSMUSG00000103025	0	NA	NA	NA	NA	NA
ENSMUSG00000089699	0	NA	NA	NA	NA	NA
ENSMUSG00000103201	0	NA	NA	NA	NA	NA
ENSMUSG00000103147	0.15342	-0.188174	0.904892	-0.207952	0.835267	NA
ENSMUSG00000103161	0	NA	NA	NA	NA	NA
ENSMUSG00000102331	0	NA	NA	NA	NA	NA
ENSMUSG00000102348	0	NA	NA	NA	NA	NA
ENSMUSG00000102592	0	NA	NA	NA	NA	NA
ENSMUSG00000088333	0	NA	NA	NA	NA	NA
ENSMUSG00000102343	0	NA	NA	NA	NA	NA
ENSMUSG00000025900	0.0924649	-0.188174	0.904892	-0.207952	0.835267	NA
ENSMUSG00000102948	0.290469	-0.508101	0.904892	-0.547153	0.584273	NA
ENSMUSG00000104123	0	NA	NA	NA	NA	NA
ENSMUSG00000025902	15.3028	0.204433	0.847687	0.241041	0.809523	0.865576
ENSMUSG00000104238	0	NA	NA	NA	NA	NA
ENSMUSG00000102269	2.732	-0.149996	0.913064	-0.165446	0.868593	0.908685
ENSMUSG00000096126	0	NA	NA	NA	NA	NA
ENSMUSG00000103003	0	NA	NA	NA	NA	NA
ENSMUSG00000104328	0	NA	NA	NA	NA	NA
ENSMUSG00000102735	0.167161	-0.0815304	0.904892	-0.0900996	0.928208	NA
ENSMUSG00000098104	2.49724	1.03939	1.03067	0.953314	0.340431	0.469414
ENSMUSG00000102175	0	NA	NA	NA	NA	NA
ENSMUSG00000088000	0	NA	NA	NA	NA	NA
ENSMUSG00000103265	0	NA	NA	NA	NA	NA
ENSMUSG00000103922	2.62013	1.12601	1.02422	1.03404	0.301118	0.428692
ENSMUSG00000033845	2299.83	-0.259139	0.289055	-0.896506	0.369983	0.498046
ENSMUSG00000102275	9.11609	0.0260054	0.698167	0.0372738	0.970267	0.979755
ENSMUSG00000025903	2771.83	-1.54158	0.679276	-2.26198	0.0236984	0.0738169
ENSMUSG00000104217	0	NA	NA	NA	NA	NA
ENSMUSG00000033813	358.756	-0.0560026	0.305086	-0.183569	0.854351	0.898232
ENSMUSG00000062588	1.18511	-0.545174	1.0506	-0.519631	0.603321	NA
ENSMUSG00000103280	0.515659	-0.411592	0.920769	-0.442688	0.657992	NA
ENSMUSG00000002459	0.282028	0.0302544	0.905642	0.0358486	0.971403	NA
ENSMUSG00000091305	0	NA	NA	NA	NA	NA
ENSMUSG00000102653	0	NA	NA	NA	NA	NA
ENSMUSG00000085623	0.0816514	-0.188174	0.904892	-0.207952	0.835267	NA
ENSMUSG00000091665	0	NA	NA	NA	NA	NA
ENSMUSG00000033793	981.091	-0.811927	0.232833	-3.48732	0.000487882	0.00482372
ENSMUSG00000104352	0	NA	NA	NA	NA	NA
ENSMUSG00000104046	0	NA	NA	NA	NA	NA
ENSMUSG00000102907	0	NA	NA	NA	NA	NA
ENSMUSG00000025905	0.0924649	-0.188174	0.904892	-0.207952	0.835267	NA
ENSMUSG00000103936	0	NA	NA	NA	NA	NA
ENSMUSG00000093015	0	NA	NA	NA	NA	NA
ENSMUSG00000103519	0	NA	NA	NA	NA	NA
ENSMUSG00000033774	0	NA	NA	NA	NA	NA
ENSMUSG00000103090	0	NA	NA	NA	NA	NA
ENSMUSG00000025907	923.188	-0.350872	0.288195	-1.21749	0.223417	0.346394
ENSMUSG00000090031	18.3959	1.5554	0.657018	2.30987	0.0208952	0.0677536
ENSMUSG00000087247	0	NA	NA	NA	NA	NA
ENSMUSG00000103355	0	NA	NA	NA	NA	NA
ENSMUSG00000102706	0	NA	NA	NA	NA	NA
ENSMUSG00000103845	0.263491	0.0141158	0.905381	0.0158068	0.987389	NA
ENSMUSG00000033740	1.7777	1.55123	1.07884	1.43567	0.151097	NA
ENSMUSG00000103329	0	NA	NA	NA	NA	NA
ENSMUSG00000104385	0.0835803	-0.188174	0.904892	-0.207952	0.835267	NA
ENSMUSG00000102135	2.29458	-1.45719	0.959331	-1.53676	0.124352	0.229632
ENSMUSG00000103282	0	NA	NA	NA	NA	NA
ENSMUSG00000102534	0	NA	NA	NA	NA	NA
ENSMUSG00000102213	0	NA	NA	NA	NA	NA
ENSMUSG00000103629	0	NA	NA	NA	NA	NA
ENSMUSG00000051285	1166.57	-1.33414	0.6689	-1.98928	0.0466706	0.117775
ENSMUSG00000098201	0.329466	0.0351932	0.992453	0.0358227	0.971424	NA
ENSMUSG00000103509	5.23445	-0.244112	0.906501	-0.268239	0.788515	0.850624
ENSMUSG00000048538	0.165232	-0.0815304	0.904892	-0.0900996	0.928208	NA
ENSMUSG00000103709	0	NA	NA	NA	NA	NA
ENSMUSG00000077244	0	NA	NA	NA	NA	NA
ENSMUSG00000102768	0	NA	NA	NA	NA	NA
ENSMUSG00000097797	5.85193	1.91738	1.00346	1.74061	0.0817526	0.172628
ENSMUSG00000103498	0	NA	NA	NA	NA	NA
ENSMUSG00000103067	0	NA	NA	NA	NA	NA
ENSMUSG00000102320	0	NA	NA	NA	NA	NA
ENSMUSG00000104226	0	NA	NA	NA	NA	NA
ENSMUSG00000103903	0.493766	0.201615	0.908472	0.218687	0.826894	NA
ENSMUSG00000103557	0	NA	NA	NA	NA	NA
ENSMUSG00000025909	0.100188	-0.188174	0.904892	-0.207952	0.835267	NA
ENSMUSG00000102647	0	NA	NA	NA	NA	NA
ENSMUSG00000086235	0.0816514	-0.188174	0.904892	-0.207952	0.835267	NA
ENSMUSG00000102253	0	NA	NA	NA	NA	NA
ENSMUSG00000093970	0	NA	NA	NA	NA	NA
ENSMUSG00000103884	0	NA	NA	NA	NA	NA
ENSMUSG00000084353	0.377988	0.158336	1.00001	0.155591	0.876356	NA
ENSMUSG00000103933	13.7085	-0.397771	0.563764	-0.707498	0.479257	0.599365
ENSMUSG00000076135	0.392586	-0.568433	1.01184	-0.547466	0.584059	NA
ENSMUSG00000086195	0	NA	NA	NA	NA	NA
ENSMUSG00000104504	0	NA	NA	NA	NA	NA
ENSMUSG00000066693	0.15342	-0.188174	0.904892	-0.207952	0.835267	NA
ENSMUSG00000102316	0	NA	NA	NA	NA	NA
ENSMUSG00000103819	0.0816514	-0.188174	0.904892	-0.207952	0.835267	NA
ENSMUSG00000102871	0	NA	NA	NA	NA	NA
ENSMUSG00000101571	0.432622	0.23134	1.01536	0.223106	0.823453	NA
ENSMUSG00000104428	0	NA	NA	NA	NA	NA
ENSMUSG00000102272	0.176045	-0.0815304	0.904892	-0.0900996	0.928208	NA
ENSMUSG00000065625	0	NA	NA	NA	NA	NA
ENSMUSG00000103411	0.100188	-0.188174	0.904892	-0.207952	0.835267	NA
ENSMUSG00000061024	868.577	1.52801	0.415702	3.67555	0.00023734	0.00281729
ENSMUSG00000025911	1595.79	-1.53901	0.881348	-1.72485	0.084554	0.176424
ENSMUSG00000079671	5.0558	1.23556	0.966687	1.21785	0.22328	0.346295
ENSMUSG00000081441	0.349042	0.0973425	0.906868	0.104984	0.916389	NA
ENSMUSG00000067879	1.2074	0.047871	1.07637	0.055701	0.95558	NA
ENSMUSG00000099827	0.420811	0.172037	1.0054	0.175019	0.861065	NA
ENSMUSG00000025912	78.7727	2.46454	0.597672	4.06259	4.85308e-05	0.000805591
ENSMUSG00000045210	902.691	-0.138545	0.245155	-0.565137	0.57198	0.679338
ENSMUSG00000097893	24.6695	-0.780271	0.621288	-1.25849	0.208214	0.329861
ENSMUSG00000025915	885.08	1.48171	0.459908	3.22218	0.00127219	0.0096631
ENSMUSG00000046334	1.74018	0.564851	1.05185	0.549248	0.582835	NA
ENSMUSG00000088916	0	NA	NA	NA	NA	NA
ENSMUSG00000046101	25.634	1.26092	0.721387	1.73167	0.083333	0.174757
ENSMUSG00000098234	348.036	-0.280098	0.513858	-0.545066	0.585708	0.691252
ENSMUSG00000093178	6.26296	2.95281	1.02307	2.85076	0.00436152	0.0230714
ENSMUSG00000099032	202.063	0.274716	0.576571	0.476508	0.633713	0.730593
ENSMUSG00000104025	1.63085	-1.30356	1.03721	-1.25079	0.21101	NA
ENSMUSG00000025916	43.5242	0.0277028	0.663915	0.0417411	0.966705	0.978036
ENSMUSG00000087199	0	NA	NA	NA	NA	NA
ENSMUSG00000095780	0	NA	NA	NA	NA	NA
ENSMUSG00000025917	1704.55	-0.581081	0.227748	-2.55148	0.0107268	0.042998
ENSMUSG00000056763	417.269	0.0423458	0.291539	0.145246	0.884516	0.919346
ENSMUSG00000102356	0	NA	NA	NA	NA	NA
ENSMUSG00000067851	2031.2	0.24119	0.259183	0.930568	0.352077	0.480318
ENSMUSG00000088153	0.18184	-0.0815304	0.904892	-0.0900996	0.928208	NA
ENSMUSG00000102556	0	NA	NA	NA	NA	NA
ENSMUSG00000042501	0	NA	NA	NA	NA	NA
ENSMUSG00000103810	0	NA	NA	NA	NA	NA
ENSMUSG00000083422	2.01503	0.702858	1.04577	0.67874	0.497303	NA
ENSMUSG00000094979	0	NA	NA	NA	NA	NA
ENSMUSG00000081417	0.971161	0.788632	1.08015	0.728282	0.466441	NA
ENSMUSG00000103448	0	NA	NA	NA	NA	NA
ENSMUSG00000100212	0	NA	NA	NA	NA	NA
ENSMUSG00000100648	2.2821	0.887606	1.02345	0.853811	0.39321	0.519832
ENSMUSG00000088585	0	NA	NA	NA	NA	NA
ENSMUSG00000048960	151.71	-0.376273	0.825387	-0.454976	0.649126	0.742867
ENSMUSG00000077318	0	NA	NA	NA	NA	NA
ENSMUSG00000101827	4.25105	0.504814	0.848243	0.58772	0.55672	0.665864
ENSMUSG00000103494	0.0816514	-0.188174	0.904892	-0.207952	0.835267	NA
ENSMUSG00000057715	0.677031	-0.978559	0.957894	-1.00515	0.314823	NA
ENSMUSG00000103825	0	NA	NA	NA	NA	NA
ENSMUSG00000099845	0	NA	NA	NA	NA	NA
ENSMUSG00000103561	0	NA	NA	NA	NA	NA
ENSMUSG00000101610	1.08851	-1.29858	1.08838	-1.13538	0.256218	NA
ENSMUSG00000093864	0	NA	NA	NA	NA	NA
ENSMUSG00000098555	0	NA	NA	NA	NA	NA
ENSMUSG00000097628	9.73325	0.550043	0.667904	0.817732	0.41351	0.539258
ENSMUSG00000098163	0.532406	0.498924	1.08872	0.45685	0.647779	NA
ENSMUSG00000097171	0	NA	NA	NA	NA	NA
ENSMUSG00000101314	0	NA	NA	NA	NA	NA
ENSMUSG00000016918	25.7056	-1.90357	0.733657	-2.58778	0.00965955	0.0399222
ENSMUSG00000025938	0.440697	0.165453	0.90796	0.177209	0.859344	NA
ENSMUSG00000104518	0	NA	NA	NA	NA	NA
ENSMUSG00000069620	0	NA	NA	NA	NA	NA
ENSMUSG00000099498	0	NA	NA	NA	NA	NA
ENSMUSG00000042414	1.80096	0.653627	1.0829	0.576253	0.564444	NA
ENSMUSG00000005886	990.906	-0.218375	0.294964	-0.74034	0.459094	0.580401
ENSMUSG00000103506	0	NA	NA	NA	NA	NA
ENSMUSG00000103495	0	NA	NA	NA	NA	NA
ENSMUSG00000099183	0	NA	NA	NA	NA	NA
ENSMUSG00000102639	0	NA	NA	NA	NA	NA
ENSMUSG00000104170	0	NA	NA	NA	NA	NA
ENSMUSG00000087782	0.0816514	-0.188174	0.904892	-0.207952	0.835267	NA
ENSMUSG00000103085	0.41907	0.152268	0.907762	0.163184	0.870374	NA
ENSMUSG00000102664	0.503055	0.2963	1.01371	0.289677	0.772064	NA
ENSMUSG00000101476	0	NA	NA	NA	NA	NA
ENSMUSG00000101171	0.399306	0.044538	0.905891	0.0572631	0.954336	NA
ENSMUSG00000025935	4746.99	-0.968264	0.41923	-2.30907	0.0209399	0.0678382
ENSMUSG00000025937	6521.25	-2.34085	0.709804	-3.27832	0.00104427	0.00835438
ENSMUSG00000102982	4.59925	-0.82161	0.920754	-0.893158	0.371773	0.499655
ENSMUSG00000067813	296.754	-2.30993	0.930098	-2.42672	0.0152358	0.0547384
ENSMUSG00000077368	0	NA	NA	NA	NA	NA
ENSMUSG00000097711	7.03309	0.168212	0.748276	0.223646	0.823032	0.875294
ENSMUSG00000102166	0	NA	NA	NA	NA	NA
ENSMUSG00000089358	0	NA	NA	NA	NA	NA
ENSMUSG00000104209	0	NA	NA	NA	NA	NA
ENSMUSG00000025932	0.163303	-0.0815304	0.904892	-0.0900996	0.928208	NA
ENSMUSG00000095853	0	NA	NA	NA	NA	NA
ENSMUSG00000102588	0	NA	NA	NA	NA	NA
ENSMUSG00000054493	0.0928696	-0.188174	0.904892	-0.207952	0.835267	NA
ENSMUSG00000025930	2.34973	0.793886	1.0605	0.76152	0.446347	0.569091
ENSMUSG00000103492	0.792979	-1.65417	0.99434	-1.40945	0.158701	NA
ENSMUSG00000081201	0	NA	NA	NA	NA	NA
ENSMUSG00000082193	3.43134	-0.375609	0.962547	-0.394608	0.693133	0.779086
ENSMUSG00000032769	0.711231	0.47771	1.02879	0.46004	0.645488	NA
ENSMUSG00000088159	0	NA	NA	NA	NA	NA
ENSMUSG00000073737	1.19521	-1.54378	1.07832	-1.43219	0.152091	NA
ENSMUSG00000092083	1.02966	-1.53014	1.00222	-1.30861	0.190666	NA
ENSMUSG00000102937	0	NA	NA	NA	NA	NA
ENSMUSG00000104149	2.87984	-3.9506	1.08745	-3.17202	0.00151381	0.0108382
ENSMUSG00000088829	0	NA	NA	NA	NA	NA
ENSMUSG00000077377	0	NA	NA	NA	NA	NA
ENSMUSG00000101652	0.443436	0.309955	1.07055	0.28536	0.775368	NA
ENSMUSG00000100814	0	NA	NA	NA	NA	NA
ENSMUSG00000025925	418.493	0.588289	0.385152	1.52728	0.126692	0.232557
ENSMUSG00000104379	0.826775	-0.0874928	1.0891	-0.0750314	0.94019	NA
ENSMUSG00000032719	1.3159	-0.453237	1.03899	-0.416343	0.677159	NA
ENSMUSG00000088943	0	NA	NA	NA	NA	NA
ENSMUSG00000100652	5.69673	-0.127207	0.812625	-0.157201	0.875086	0.912832
ENSMUSG00000067795	0.0816514	-0.188174	0.904892	-0.207952	0.835267	NA
ENSMUSG00000043716	2871.92	0.575418	0.381071	1.51013	0.131011	0.237633
ENSMUSG00000025921	507.808	-1.07947	0.238938	-4.5183	6.23385e-06	0.000156143
ENSMUSG00000104165	0	NA	NA	NA	NA	NA
ENSMUSG00000100868	0.244954	0.00440932	0.905248	0.00456567	0.996357	NA
ENSMUSG00000025920	205.853	0.0253176	0.461432	0.05486	0.95625	0.971714
ENSMUSG00000089982	0.0924649	-0.188174	0.904892	-0.207952	0.835267	NA
ENSMUSG00000025939	436.767	-0.807617	0.318649	-2.53472	0.0112537	0.0445225
ENSMUSG00000102457	0.408257	0.145512	0.907658	0.155987	0.876043	NA
ENSMUSG00000079658	1269.99	-0.31452	0.389986	-0.806469	0.419973	0.545533
ENSMUSG00000097744	0.245885	-0.0815304	0.904892	-0.0900996	0.928208	NA
ENSMUSG00000100959	0.356361	0.138446	0.998202	0.136253	0.891621	NA
ENSMUSG00000025940	1065.53	-0.0684783	0.334296	-0.204845	0.837693	0.886127
ENSMUSG00000025779	26.0715	-0.668433	0.730956	-0.913902	0.360768	0.489162
ENSMUSG00000100093	0	NA	NA	NA	NA	NA
ENSMUSG00000091020	13.2784	0.279852	0.58872	0.47373	0.635692	0.732323
ENSMUSG00000101640	0	NA	NA	NA	NA	NA
ENSMUSG00000104133	0	NA	NA	NA	NA	NA
ENSMUSG00000042686	37.0261	2.33139	1.0237	2.39414	0.0166596	0.0579847
ENSMUSG00000100110	0	NA	NA	NA	NA	NA
ENSMUSG00000025777	0.41907	0.152268	0.907762	0.163184	0.870374	NA
ENSMUSG00000099899	0	NA	NA	NA	NA	NA
ENSMUSG00000100272	0	NA	NA	NA	NA	NA
ENSMUSG00000100398	0	NA	NA	NA	NA	NA
ENSMUSG00000101589	2.51066	1.08572	1.03538	0.989504	0.322417	0.451153
ENSMUSG00000102048	1.53533	-0.874506	1.05274	-0.829971	0.406555	NA
ENSMUSG00000089534	0	NA	NA	NA	NA	NA
ENSMUSG00000067780	3.41817	-0.598042	0.998165	-0.600609	0.548101	0.658869
ENSMUSG00000100053	0	NA	NA	NA	NA	NA
ENSMUSG00000085125	0	NA	NA	NA	NA	NA
ENSMUSG00000025776	0.0835803	-0.188174	0.904892	-0.207952	0.835267	NA
ENSMUSG00000099895	0	NA	NA	NA	NA	NA
ENSMUSG00000100554	0	NA	NA	NA	NA	NA
ENSMUSG00000099473	0	NA	NA	NA	NA	NA
ENSMUSG00000099591	0.32987	0.0356616	0.992462	0.0362986	0.971044	NA
ENSMUSG00000109887	0	NA	NA	NA	NA	NA
ENSMUSG00000102001	0	NA	NA	NA	NA	NA
ENSMUSG00000101717	0	NA	NA	NA	NA	NA
ENSMUSG00000025774	0	NA	NA	NA	NA	NA
ENSMUSG00000070977	0	NA	NA	NA	NA	NA
ENSMUSG00000073735	0	NA	NA	NA	NA	NA
ENSMUSG00000067773	0	NA	NA	NA	NA	NA
ENSMUSG00000101685	1.61117	1.44623	1.08261	1.33262	0.182656	NA
ENSMUSG00000101306	0	NA	NA	NA	NA	NA
ENSMUSG00000088800	0	NA	NA	NA	NA	NA
ENSMUSG00000101644	0.0816514	-0.188174	0.904892	-0.207952	0.835267	NA
ENSMUSG00000099433	0	NA	NA	NA	NA	NA
ENSMUSG00000089787	0	NA	NA	NA	NA	NA
ENSMUSG00000042596	0	NA	NA	NA	NA	NA
ENSMUSG00000100720	0.192653	-0.0815304	0.904892	-0.0900996	0.928208	NA
ENSMUSG00000025927	0	NA	NA	NA	NA	NA
ENSMUSG00000100538	0	NA	NA	NA	NA	NA
ENSMUSG00000101117	0.185739	-0.0815304	0.904892	-0.0900996	0.928208	NA
ENSMUSG00000100204	2.68086	2.08865	1.05039	1.98824	0.0467855	0.117941
ENSMUSG00000084668	0	NA	NA	NA	NA	NA
ENSMUSG00000102597	0	NA	NA	NA	NA	NA
ENSMUSG00000043760	62.0961	-0.859533	0.523564	-1.64205	0.10058	0.19824
ENSMUSG00000104095	0	NA	NA	NA	NA	NA
ENSMUSG00000089914	0	NA	NA	NA	NA	NA
ENSMUSG00000090142	0.282028	0.0302544	0.905642	0.0358486	0.971403	NA
ENSMUSG00000070175	0	NA	NA	NA	NA	NA
ENSMUSG00000065559	0	NA	NA	NA	NA	NA
ENSMUSG00000099906	0	NA	NA	NA	NA	NA
ENSMUSG00000065480	0	NA	NA	NA	NA	NA
ENSMUSG00000025929	0	NA	NA	NA	NA	NA
ENSMUSG00000041872	0.0835803	-0.188174	0.904892	-0.207952	0.835267	NA
ENSMUSG00000041859	1107	3.56646	0.556839	6.40387	1.51487e-10	1.57396e-08
ENSMUSG00000099714	0	NA	NA	NA	NA	NA
ENSMUSG00000102121	0	NA	NA	NA	NA	NA
ENSMUSG00000088858	0	NA	NA	NA	NA	NA
ENSMUSG00000097934	0	NA	NA	NA	NA	NA
ENSMUSG00000025931	6.35149	1.01311	0.936737	1.05877	0.289707	0.417352
ENSMUSG00000077314	0	NA	NA	NA	NA	NA
ENSMUSG00000100929	0	NA	NA	NA	NA	NA
ENSMUSG00000041809	3.33603	0.762976	0.947543	0.77644	0.437489	0.561352
ENSMUSG00000041779	370.922	0.270407	0.336322	0.803927	0.421439	0.546634
ENSMUSG00000099971	0	NA	NA	NA	NA	NA
ENSMUSG00000100819	0.301283	-0.508101	0.904892	-0.547153	0.584273	NA
ENSMUSG00000025933	60.9859	-1.83725	0.847531	-2.14633	0.0318466	0.0904254
ENSMUSG00000102633	0	NA	NA	NA	NA	NA
ENSMUSG00000025934	16810.2	-2.22385	0.96721	-2.23345	0.0255194	0.0776891
ENSMUSG00000099343	5.89848	-1.7766	1.08905	-1.51977	0.128568	0.234968
ENSMUSG00000096375	0	NA	NA	NA	NA	NA
ENSMUSG00000025936	4.97336	-1.85843	1.08779	-1.59219	0.111342	0.212701
ENSMUSG00000093963	0	NA	NA	NA	NA	NA
ENSMUSG00000067750	0.292081	-0.614744	0.904892	-0.729019	0.46599	NA
ENSMUSG00000086194	0	NA	NA	NA	NA	NA
ENSMUSG00000094436	0	NA	NA	NA	NA	NA
ENSMUSG00000041722	0	NA	NA	NA	NA	NA
ENSMUSG00000085507	0	NA	NA	NA	NA	NA
ENSMUSG00000094926	0	NA	NA	NA	NA	NA
ENSMUSG00000085079	0	NA	NA	NA	NA	NA
ENSMUSG00000085679	0	NA	NA	NA	NA	NA
ENSMUSG00000028033	3.21173	0.537464	1.00746	0.528438	0.597195	0.700634
ENSMUSG00000104138	0.18493	-0.0815304	0.904892	-0.0900996	0.928208	NA
ENSMUSG00000082935	99.656	0.205212	0.477394	0.429812	0.667332	0.758391
ENSMUSG00000103748	0	NA	NA	NA	NA	NA
ENSMUSG00000097109	0	NA	NA	NA	NA	NA
ENSMUSG00000099692	0.192653	-0.0815304	0.904892	-0.0900996	0.928208	NA
ENSMUSG00000100418	0	NA	NA	NA	NA	NA
ENSMUSG00000041670	0.0924649	-0.188174	0.904892	-0.207952	0.835267	NA
ENSMUSG00000097642	0	NA	NA	NA	NA	NA
ENSMUSG00000101468	0	NA	NA	NA	NA	NA
ENSMUSG00000101227	0	NA	NA	NA	NA	NA
ENSMUSG00000073730	0.18493	-0.0815304	0.904892	-0.0900996	0.928208	NA
ENSMUSG00000089553	0	NA	NA	NA	NA	NA
ENSMUSG00000102766	0.0816514	-0.188174	0.904892	-0.207952	0.835267	NA
ENSMUSG00000065405	0	NA	NA	NA	NA	NA
ENSMUSG00000097970	1.118	1.1049	1.08618	1.01537	0.30993	NA
ENSMUSG00000065567	0	NA	NA	NA	NA	NA
ENSMUSG00000100775	0.654978	0.291855	0.911068	0.316292	0.751781	NA
ENSMUSG00000101226	0	NA	NA	NA	NA	NA
ENSMUSG00000026158	331.286	-1.83198	0.789081	-2.30384	0.0212315	0.0684745
ENSMUSG00000097920	1.17658	0.140177	1.07582	0.141711	0.887308	NA
ENSMUSG00000099503	0	NA	NA	NA	NA	NA
ENSMUSG00000026156	1.76747	0.366195	1.08462	0.368054	0.712833	NA
ENSMUSG00000026155	337.188	0.249711	0.422128	0.591483	0.554197	0.663837
ENSMUSG00000026154	195.69	-2.1194	0.555039	-3.81354	0.000136988	0.00183582
ENSMUSG00000102495	0.0816514	-0.188174	0.904892	-0.207952	0.835267	NA
ENSMUSG00000026153	594.62	0.393064	0.460117	0.854317	0.392929	0.519544
ENSMUSG00000102398	0.185335	-0.0815304	0.904892	-0.0900996	0.928208	NA
ENSMUSG00000097670	0	NA	NA	NA	NA	NA
ENSMUSG00000026147	0	NA	NA	NA	NA	NA
ENSMUSG00000026141	0	NA	NA	NA	NA	NA
ENSMUSG00000077463	0	NA	NA	NA	NA	NA
ENSMUSG00000099997	1.78233	1.39065	1.08897	1.27205	0.203356	NA
ENSMUSG00000100131	15.519	-1.94574	0.705774	-2.75969	0.00578563	0.0281537
ENSMUSG00000067736	0.500898	-1.0406	0.939249	-1.03359	0.301329	NA
ENSMUSG00000101939	81.3355	-0.631222	0.856002	-0.734477	0.462658	0.583537
ENSMUSG00000101111	5726.75	-3.17774	0.744004	-4.23018	2.335e-05	0.000455948
ENSMUSG00000100862	72.896	0.987959	0.950176	1.05497	0.291439	0.419257
ENSMUSG00000102070	18.4122	-0.599467	0.72672	-0.82556	0.409054	0.535354
ENSMUSG00000101249	10.1113	-1.58736	0.773527	-2.05775	0.0396143	0.104907
ENSMUSG00000073725	957.067	-1.36492	0.723862	-1.87821	0.0603522	0.140544
ENSMUSG00000100808	0	NA	NA	NA	NA	NA
ENSMUSG00000100483	0	NA	NA	NA	NA	NA
ENSMUSG00000100450	0.0816514	-0.188174	0.904892	-0.207952	0.835267	NA
ENSMUSG00000099392	0	NA	NA	NA	NA	NA
ENSMUSG00000033569	5.20295	0.642962	1.02949	0.793274	0.427618	0.552031
ENSMUSG00000080849	0.0835803	-0.188174	0.904892	-0.207952	0.835267	NA
ENSMUSG00000104257	0	NA	NA	NA	NA	NA
ENSMUSG00000096866	0.100188	-0.188174	0.904892	-0.207952	0.835267	NA
ENSMUSG00000102296	0	NA	NA	NA	NA	NA
ENSMUSG00000103209	0	NA	NA	NA	NA	NA
ENSMUSG00000104027	0	NA	NA	NA	NA	NA
ENSMUSG00000102407	0	NA	NA	NA	NA	NA
ENSMUSG00000103214	0	NA	NA	NA	NA	NA
ENSMUSG00000104100	0	NA	NA	NA	NA	NA
ENSMUSG00000084740	0	NA	NA	NA	NA	NA
ENSMUSG00000103889	0	NA	NA	NA	NA	NA
ENSMUSG00000101301	0	NA	NA	NA	NA	NA
ENSMUSG00000104221	0	NA	NA	NA	NA	NA
ENSMUSG00000102250	0	NA	NA	NA	NA	NA
ENSMUSG00000102317	0.0816514	-0.188174	0.904892	-0.207952	0.835267	NA
ENSMUSG00000103563	0	NA	NA	NA	NA	NA
ENSMUSG00000102465	0	NA	NA	NA	NA	NA
ENSMUSG00000102659	0	NA	NA	NA	NA	NA
ENSMUSG00000103924	0	NA	NA	NA	NA	NA
ENSMUSG00000104132	0	NA	NA	NA	NA	NA
ENSMUSG00000102747	0	NA	NA	NA	NA	NA
ENSMUSG00000102386	0	NA	NA	NA	NA	NA
ENSMUSG00000103004	0	NA	NA	NA	NA	NA
ENSMUSG00000104516	0	NA	NA	NA	NA	NA
ENSMUSG00000101618	0	NA	NA	NA	NA	NA
ENSMUSG00000099458	0.0835803	-0.188174	0.904892	-0.207952	0.835267	NA
ENSMUSG00000088111	0	NA	NA	NA	NA	NA
ENSMUSG00000073722	0.634782	0.363924	1.01307	0.359149	0.719484	NA
ENSMUSG00000095256	0	NA	NA	NA	NA	NA
ENSMUSG00000100310	0	NA	NA	NA	NA	NA
ENSMUSG00000101514	312.618	-1.61387	1.07721	-1.41118	0.158191	0.271702
ENSMUSG00000101033	0	NA	NA	NA	NA	NA
ENSMUSG00000101372	0.532406	0.498924	1.08872	0.45685	0.647779	NA
ENSMUSG00000103241	0	NA	NA	NA	NA	NA
ENSMUSG00000086240	1.03491	0.894035	1.08521	0.819982	0.412226	NA
ENSMUSG00000048411	0	NA	NA	NA	NA	NA
ENSMUSG00000081557	2.14362	0.244024	1.0307	0.232831	0.815892	NA
ENSMUSG00000058590	0.0835803	-0.188174	0.904892	-0.207952	0.835267	NA
ENSMUSG00000101235	0.245885	-0.0815304	0.904892	-0.0900996	0.928208	NA
ENSMUSG00000064433	0	NA	NA	NA	NA	NA
ENSMUSG00000080625	0	NA	NA	NA	NA	NA
ENSMUSG00000080391	0	NA	NA	NA	NA	NA
ENSMUSG00000099257	0	NA	NA	NA	NA	NA
ENSMUSG00000099492	3.42609	0.626437	0.970959	0.638915	0.522878	0.637507
ENSMUSG00000101726	0.258101	0.0186899	0.971882	0.0186625	0.98511	NA
ENSMUSG00000096829	0	NA	NA	NA	NA	NA
ENSMUSG00000098883	0	NA	NA	NA	NA	NA
ENSMUSG00000053185	0	NA	NA	NA	NA	NA
ENSMUSG00000100261	0.338755	0.0460952	0.992609	0.0476584	0.961988	NA
ENSMUSG00000101180	0.0816514	-0.188174	0.904892	-0.207952	0.835267	NA
ENSMUSG00000048874	2337.43	0.747455	0.302201	2.47335	0.0133852	0.0502565
ENSMUSG00000103783	0.41907	0.152268	0.907762	0.163184	0.870374	NA
ENSMUSG00000104315	0.185739	-0.0815304	0.904892	-0.0900996	0.928208	NA
ENSMUSG00000026064	503.148	-1.02013	0.71869	-1.41551	0.156919	0.269985
ENSMUSG00000086151	0	NA	NA	NA	NA	NA
ENSMUSG00000086726	0	NA	NA	NA	NA	NA
ENSMUSG00000087346	0	NA	NA	NA	NA	NA
ENSMUSG00000100371	9.42729	-1.71349	1.04232	-1.5918	0.111429	0.212819
ENSMUSG00000100237	0.445501	-0.526476	0.916351	-0.623892	0.532698	NA
ENSMUSG00000098529	0	NA	NA	NA	NA	NA
ENSMUSG00000086727	0	NA	NA	NA	NA	NA
ENSMUSG00000100910	0.15342	-0.188174	0.904892	-0.207952	0.835267	NA
ENSMUSG00000099796	0.15342	-0.188174	0.904892	-0.207952	0.835267	NA
ENSMUSG00000050217	0	NA	NA	NA	NA	NA
ENSMUSG00000026063	0	NA	NA	NA	NA	NA
ENSMUSG00000077664	0	NA	NA	NA	NA	NA
ENSMUSG00000100205	0	NA	NA	NA	NA	NA
ENSMUSG00000100592	0	NA	NA	NA	NA	NA
ENSMUSG00000094215	0	NA	NA	NA	NA	NA
ENSMUSG00000101093	0.7875	-0.166648	1.08871	-0.142714	0.886516	NA
ENSMUSG00000070960	7.11187	-3.55756	0.86761	-4.03307	5.50525e-05	0.000885892
ENSMUSG00000088620	0	NA	NA	NA	NA	NA
ENSMUSG00000082159	0	NA	NA	NA	NA	NA
ENSMUSG00000026058	0.15342	-0.188174	0.904892	-0.207952	0.835267	NA
ENSMUSG00000064688	0	NA	NA	NA	NA	NA
ENSMUSG00000103482	0	NA	NA	NA	NA	NA
ENSMUSG00000104498	0	NA	NA	NA	NA	NA
ENSMUSG00000104313	0	NA	NA	NA	NA	NA
ENSMUSG00000102865	0	NA	NA	NA	NA	NA
ENSMUSG00000102321	0	NA	NA	NA	NA	NA
ENSMUSG00000091318	0	NA	NA	NA	NA	NA
ENSMUSG00000089489	0	NA	NA	NA	NA	NA
ENSMUSG00000104433	0	NA	NA	NA	NA	NA
ENSMUSG00000089395	0	NA	NA	NA	NA	NA
ENSMUSG00000102926	0.0816514	-0.188174	0.904892	-0.207952	0.835267	NA
ENSMUSG00000100497	0	NA	NA	NA	NA	NA
ENSMUSG00000102917	0	NA	NA	NA	NA	NA
ENSMUSG00000100481	1.9906	-1.96888	0.996357	-1.98994	0.0465977	NA
ENSMUSG00000100590	0	NA	NA	NA	NA	NA
ENSMUSG00000088750	0	NA	NA	NA	NA	NA
ENSMUSG00000104230	0	NA	NA	NA	NA	NA
ENSMUSG00000101754	0	NA	NA	NA	NA	NA
ENSMUSG00000065223	0	NA	NA	NA	NA	NA
ENSMUSG00000100318	0	NA	NA	NA	NA	NA
ENSMUSG00000101612	0.329466	0.0351932	0.992453	0.0358227	0.971424	NA
ENSMUSG00000065260	0	NA	NA	NA	NA	NA
ENSMUSG00000026134	364.694	1.53388	0.453999	3.37675	0.00073349	0.00648089
ENSMUSG00000101682	0.441465	0.307946	1.07058	0.283497	0.776796	NA
ENSMUSG00000102714	0.18184	-0.0815304	0.904892	-0.0900996	0.928208	NA
ENSMUSG00000102093	0	NA	NA	NA	NA	NA
ENSMUSG00000103746	3.70697	-0.907243	0.867282	-1.04928	0.294052	0.421734
ENSMUSG00000102198	0	NA	NA	NA	NA	NA
ENSMUSG00000004768	161.266	-1.08464	0.382414	-2.83674	0.00455766	0.0237653
ENSMUSG00000042215	594.948	2.92243	0.637052	4.59497	4.32819e-06	0.000114918
ENSMUSG00000103072	0.493623	0.195617	0.90839	0.212209	0.831944	NA
ENSMUSG00000042197	474.778	0.737003	0.409118	1.80126	0.0716615	0.157653
ENSMUSG00000081402	0.244954	0.00440932	0.905248	0.00456567	0.996357	NA
ENSMUSG00000042182	10.3282	1.61222	0.828086	1.87222	0.0611768	0.141875
ENSMUSG00000104416	0	NA	NA	NA	NA	NA
ENSMUSG00000026131	819.569	-1.18586	0.563745	-2.10138	0.0356073	0.097756
ENSMUSG00000103596	0	NA	NA	NA	NA	NA
ENSMUSG00000099382	0	NA	NA	NA	NA	NA
ENSMUSG00000084506	0	NA	NA	NA	NA	NA
ENSMUSG00000103364	0	NA	NA	NA	NA	NA
ENSMUSG00000105982	0	NA	NA	NA	NA	NA
ENSMUSG00000096992	0.18493	-0.0815304	0.904892	-0.0900996	0.928208	NA
ENSMUSG00000103001	0.0835803	-0.188174	0.904892	-0.207952	0.835267	NA
ENSMUSG00000104397	0	NA	NA	NA	NA	NA
ENSMUSG00000102839	0.0928696	-0.188174	0.904892	-0.207952	0.835267	NA
ENSMUSG00000101206	0.274709	0.0317379	0.977803	0.0328065	0.973829	NA
ENSMUSG00000101462	0.820709	0.548145	1.02985	0.527116	0.598113	NA
ENSMUSG00000102336	5.10392	0.411789	1.07721	0.391346	0.695541	0.780758
ENSMUSG00000092852	0	NA	NA	NA	NA	NA
ENSMUSG00000042111	483.121	0.303414	0.482092	0.629439	0.529061	0.643111
ENSMUSG00000101711	0.627204	0.628277	1.08911	0.57526	0.565116	NA
ENSMUSG00000026127	1583.82	1.41302	0.414266	3.41139	0.000646328	0.00592215
ENSMUSG00000026126	21.3798	0.555197	0.810099	0.685162	0.493242	0.61226
ENSMUSG00000100280	0.832973	-1.05261	1.0478	-0.948429	0.342911	NA
ENSMUSG00000101223	0.163303	-0.0815304	0.904892	-0.0900996	0.928208	NA
ENSMUSG00000026125	0	NA	NA	NA	NA	NA
ENSMUSG00000101116	0	NA	NA	NA	NA	NA
ENSMUSG00000026124	0	NA	NA	NA	NA	NA
ENSMUSG00000101803	0	NA	NA	NA	NA	NA
ENSMUSG00000037529	0	NA	NA	NA	NA	NA
ENSMUSG00000045815	0	NA	NA	NA	NA	NA
ENSMUSG00000045174	0.513234	0.360747	1.07039	0.336756	0.736301	NA
ENSMUSG00000100524	0	NA	NA	NA	NA	NA
ENSMUSG00000102499	0	NA	NA	NA	NA	NA
ENSMUSG00000103521	0	NA	NA	NA	NA	NA
ENSMUSG00000104098	0	NA	NA	NA	NA	NA
ENSMUSG00000037509	6.94286	1.94506	1.00235	1.81482	0.0695523	0.154814
ENSMUSG00000102537	0	NA	NA	NA	NA	NA
ENSMUSG00000102612	0	NA	NA	NA	NA	NA
ENSMUSG00000104002	2.26471	0.740857	1.07147	0.711546	0.476746	0.597068
ENSMUSG00000037503	1232.44	0.282306	0.343656	0.821468	0.41138	0.537312
ENSMUSG00000104358	1.04963	0.0983541	1.08838	0.0848945	0.932345	NA
ENSMUSG00000026123	240.016	-0.489834	0.524177	-0.934314	0.350142	0.47857
ENSMUSG00000103716	0	NA	NA	NA	NA	NA
ENSMUSG00000103548	0.445819	-0.591437	1.02243	-0.564165	0.572642	NA
ENSMUSG00000103760	0.0928696	-0.188174	0.904892	-0.207952	0.835267	NA
ENSMUSG00000103997	0.0816514	-0.188174	0.904892	-0.207952	0.835267	NA
ENSMUSG00000077231	0	NA	NA	NA	NA	NA
ENSMUSG00000104417	0.15342	-0.188174	0.904892	-0.207952	0.835267	NA
ENSMUSG00000064601	0	NA	NA	NA	NA	NA
ENSMUSG00000101714	0	NA	NA	NA	NA	NA
ENSMUSG00000102531	0.411117	0.2067	1.06522	0.197252	0.84363	NA
ENSMUSG00000103096	0	NA	NA	NA	NA	NA
ENSMUSG00000102279	0	NA	NA	NA	NA	NA
ENSMUSG00000103708	0.0924649	-0.188174	0.904892	-0.207952	0.835267	NA
ENSMUSG00000104201	0	NA	NA	NA	NA	NA
ENSMUSG00000102434	0	NA	NA	NA	NA	NA
ENSMUSG00000045216	2267.73	-0.417843	0.39532	-1.0569	0.290557	0.418076
ENSMUSG00000104523	0	NA	NA	NA	NA	NA
ENSMUSG00000102202	4.65647	0.179916	0.799597	0.224869	0.822081	0.874669
ENSMUSG00000037470	1744.54	-0.170475	0.236561	-0.720641	0.47113	0.591884
ENSMUSG00000098752	0	NA	NA	NA	NA	NA
ENSMUSG00000047180	238.544	1.74577	0.664854	2.6296	0.00854864	0.0366817
ENSMUSG00000037447	28.3826	0.0502032	0.491815	0.102074	0.918698	0.944684
ENSMUSG00000102762	0.0816514	-0.188174	0.904892	-0.207952	0.835267	NA
ENSMUSG00000010453	754.111	-0.0227926	0.349529	-0.0652098	0.948007	0.965093
ENSMUSG00000098680	0	NA	NA	NA	NA	NA
ENSMUSG00000037432	29.7149	0.593871	0.549085	1.07827	0.280915	0.408322
ENSMUSG00000001143	220.933	0.122853	0.362331	0.339021	0.734594	0.81048
ENSMUSG00000037408	71.7661	0.418954	0.501811	0.834314	0.404104	0.530734
ENSMUSG00000104316	0.516203	0.326161	1.02962	0.31424	0.753339	NA
ENSMUSG00000106081	0	NA	NA	NA	NA	NA
ENSMUSG00000001138	425.544	0.594891	0.376097	1.58145	0.113774	0.215927
ENSMUSG00000102845	0	NA	NA	NA	NA	NA
ENSMUSG00000067653	3.17144	0.649448	0.960685	0.66096	0.508638	0.625147
ENSMUSG00000109510	0	NA	NA	NA	NA	NA
ENSMUSG00000079610	44.2505	-0.512672	0.542958	-0.944828	0.344747	0.473232
ENSMUSG00000026121	33.325	0.891179	0.515819	1.71986	0.0854583	0.177517
ENSMUSG00000087589	3.44693	0.759241	0.987862	0.744902	0.456331	0.57795
ENSMUSG00000046337	0.437377	0.188668	1.00551	0.191907	0.847815	NA
ENSMUSG00000089906	0.0835803	-0.188174	0.904892	-0.207952	0.835267	NA
ENSMUSG00000077939	0	NA	NA	NA	NA	NA
ENSMUSG00000061518	1587.77	-0.868033	0.360959	-2.40462	0.0161895	0.0570344
ENSMUSG00000037351	1630.61	0.0342463	0.258306	0.13258	0.894525	0.927248
ENSMUSG00000102416	0.477015	0.25998	1.0103	0.253947	0.799536	NA
ENSMUSG00000104237	0	NA	NA	NA	NA	NA
ENSMUSG00000026117	117.244	-2.23089	1.07126	-1.94924	0.0512666	0.125955
ENSMUSG00000097291	0	NA	NA	NA	NA	NA
ENSMUSG00000026116	1849.87	1.47557	0.457555	3.22604	0.00125518	0.00956413
ENSMUSG00000103016	0	NA	NA	NA	NA	NA
ENSMUSG00000102930	0	NA	NA	NA	NA	NA
ENSMUSG00000103159	0	NA	NA	NA	NA	NA
ENSMUSG00000080054	4.70867	-0.18504	1.05448	-0.175878	0.86039	0.902873
ENSMUSG00000095944	0	NA	NA	NA	NA	NA
ENSMUSG00000050122	2.07822	-0.758659	1.08423	-0.685529	0.49301	NA
ENSMUSG00000103603	0	NA	NA	NA	NA	NA
ENSMUSG00000026114	0.326606	0.0808218	0.906575	0.0872239	0.930494	NA
ENSMUSG00000102231	0	NA	NA	NA	NA	NA
ENSMUSG00000026113	151.015	-1.05881	0.583895	-1.8121	0.0699709	0.155376
ENSMUSG00000086064	0	NA	NA	NA	NA	NA
ENSMUSG00000102879	0	NA	NA	NA	NA	NA
ENSMUSG00000026112	2410.73	-0.682257	0.345666	-1.97363	0.0484244	0.121042
ENSMUSG00000026111	472.399	-0.947768	0.324703	-2.91907	0.00351076	0.0199774
ENSMUSG00000026110	40.7981	2.29201	0.733446	3.05159	0.00227631	0.0146106
ENSMUSG00000103948	0.0816514	-0.188174	0.904892	-0.207952	0.835267	NA
ENSMUSG00000087233	0	NA	NA	NA	NA	NA
ENSMUSG00000026090	2.29247	0.760789	1.06532	0.730498	0.465086	0.585952
ENSMUSG00000089767	0	NA	NA	NA	NA	NA
ENSMUSG00000104365	0	NA	NA	NA	NA	NA
ENSMUSG00000102650	0	NA	NA	NA	NA	NA
ENSMUSG00000060771	41.3187	-0.42691	0.420139	-1.01677	0.309261	0.437399
ENSMUSG00000097268	0.486617	-0.423255	1.01793	-0.397095	0.691297	NA
ENSMUSG00000037216	189.836	-0.0544341	0.3407	-0.159774	0.873059	0.911621
ENSMUSG00000026088	235.251	-0.0575908	0.308087	-0.186939	0.851708	0.896109
ENSMUSG00000026087	1085.9	-0.590402	0.318642	-1.85289	0.0638987	0.146193
ENSMUSG00000061584	0	NA	NA	NA	NA	NA
ENSMUSG00000087374	0	NA	NA	NA	NA	NA
ENSMUSG00000026085	0	NA	NA	NA	NA	NA
ENSMUSG00000089141	0	NA	NA	NA	NA	NA
ENSMUSG00000058407	942.314	-0.491334	0.254262	-1.93247	0.0533018	0.129127
ENSMUSG00000026083	3571.58	0.912242	0.45055	2.02531	0.0428357	0.110921
ENSMUSG00000026082	329.797	1.08356	0.477853	2.26739	0.0233662	0.073087
ENSMUSG00000103804	0.732189	0.595981	1.07629	0.552511	0.580598	NA
ENSMUSG00000102716	0	NA	NA	NA	NA	NA
ENSMUSG00000037138	5.85311	-0.889358	1.0317	-0.848477	0.396172	0.522682
ENSMUSG00000085391	0	NA	NA	NA	NA	NA
ENSMUSG00000085280	0.292081	-0.614744	0.904892	-0.729019	0.46599	NA
ENSMUSG00000087131	0.208818	-0.614744	0.904892	-0.665434	0.505773	NA
ENSMUSG00000102984	0.0924649	-0.188174	0.904892	-0.207952	0.835267	NA
ENSMUSG00000102541	0	NA	NA	NA	NA	NA
ENSMUSG00000103531	0	NA	NA	NA	NA	NA
ENSMUSG00000048814	0	NA	NA	NA	NA	NA
ENSMUSG00000026080	2.57651	2.0052	1.05912	1.89246	0.0584292	0.137498
ENSMUSG00000103647	0	NA	NA	NA	NA	NA
ENSMUSG00000102447	1.80696	1.47825	1.08597	1.3579	0.174495	NA
ENSMUSG00000067604	0	NA	NA	NA	NA	NA
ENSMUSG00000026078	560.877	0.0748934	0.268079	0.279372	0.77996	0.844425
ENSMUSG00000103046	2.65991	-0.183748	1.00683	-0.183551	0.854366	0.898232
ENSMUSG00000104188	0	NA	NA	NA	NA	NA
ENSMUSG00000103182	0	NA	NA	NA	NA	NA
ENSMUSG00000098833	0	NA	NA	NA	NA	NA
ENSMUSG00000026077	4.81132	-1.32062	0.866257	-1.52516	0.127219	0.233059
ENSMUSG00000092553	0.15342	-0.188174	0.904892	-0.207952	0.835267	NA
ENSMUSG00000092563	0.185335	-0.0815304	0.904892	-0.0900996	0.928208	NA
ENSMUSG00000073702	162.852	1.41685	0.494132	2.86359	0.00418871	0.0224465
ENSMUSG00000003134	296.429	0.570394	0.450067	1.26727	0.205058	0.326202
ENSMUSG00000102607	0	NA	NA	NA	NA	NA
ENSMUSG00000065629	0	NA	NA	NA	NA	NA
ENSMUSG00000104827	0	NA	NA	NA	NA	NA
ENSMUSG00000003135	791.572	0.577955	0.375708	1.53829	0.123978	0.229229
ENSMUSG00000085894	24.6819	0.154279	0.606444	0.254657	0.798988	0.858291
ENSMUSG00000077704	4.74639	1.63447	1.00035	1.53597	0.124546	0.229839
ENSMUSG00000048234	1076.64	-0.367151	0.226626	-1.6201	0.10521	0.204516
ENSMUSG00000064936	0.278204	0.0308534	0.905652	0.0328977	0.973756	NA
ENSMUSG00000102471	2.56288	-0.255071	0.973897	-0.264155	0.791661	0.852979
ENSMUSG00000050967	1.17056	1.10449	1.08787	1.01357	0.310786	NA
ENSMUSG00000097083	0.537795	0.333311	1.02315	0.323305	0.746464	NA
ENSMUSG00000057173	17.4904	3.46401	1.01963	3.3373	0.00084597	0.00720616
ENSMUSG00000091937	0	NA	NA	NA	NA	NA
ENSMUSG00000101634	0	NA	NA	NA	NA	NA
ENSMUSG00000026074	826.412	2.96086	0.600934	4.93312	8.09247e-07	2.77418e-05
ENSMUSG00000102985	0	NA	NA	NA	NA	NA
ENSMUSG00000026073	1.5946	-1.08425	1.08573	-0.991961	0.321216	NA
ENSMUSG00000097899	0	NA	NA	NA	NA	NA
ENSMUSG00000102975	0	NA	NA	NA	NA	NA
ENSMUSG00000026072	922.062	-0.579187	1.02245	-0.558363	0.576596	0.683518
ENSMUSG00000103560	2.79722	-2.14678	1.08684	-1.88011	0.0600934	0.140057
ENSMUSG00000070942	11.6485	3.52434	1.00228	3.39529	0.000685547	0.00617406
ENSMUSG00000103230	0	NA	NA	NA	NA	NA
ENSMUSG00000026069	0.668221	0.518171	1.07472	0.482257	0.629623	NA
ENSMUSG00000026070	6.6081	-0.400115	0.941104	-0.422865	0.672394	0.762137
ENSMUSG00000026068	6.18345	0.292144	0.822425	0.354486	0.722975	0.802024
ENSMUSG00000104441	0	NA	NA	NA	NA	NA
ENSMUSG00000026065	0.185739	-0.0815304	0.904892	-0.0900996	0.928208	NA
ENSMUSG00000102676	0	NA	NA	NA	NA	NA
ENSMUSG00000026062	0.174116	-0.0815304	0.904892	-0.0900996	0.928208	NA
ENSMUSG00000103679	0	NA	NA	NA	NA	NA
ENSMUSG00000103270	0.15342	-0.188174	0.904892	-0.207952	0.835267	NA
ENSMUSG00000041945	5.45359	-1.07895	0.92508	-1.16415	0.244362	0.368492
ENSMUSG00000079588	0.174521	-0.0815304	0.904892	-0.0900996	0.928208	NA
ENSMUSG00000094136	0.15342	-0.188174	0.904892	-0.207952	0.835267	NA
ENSMUSG00000104072	0	NA	NA	NA	NA	NA
ENSMUSG00000100185	0	NA	NA	NA	NA	NA
ENSMUSG00000100832	0	NA	NA	NA	NA	NA
ENSMUSG00000100178	0.0835803	-0.188174	0.904892	-0.207952	0.835267	NA
ENSMUSG00000101877	0	NA	NA	NA	NA	NA
ENSMUSG00000053640	0	NA	NA	NA	NA	NA
ENSMUSG00000101919	0	NA	NA	NA	NA	NA
ENSMUSG00000101299	0	NA	NA	NA	NA	NA
ENSMUSG00000100180	0	NA	NA	NA	NA	NA
ENSMUSG00000103106	0.258101	0.0186899	0.971882	0.0186625	0.98511	NA
ENSMUSG00000060424	0	NA	NA	NA	NA	NA
ENSMUSG00000104199	0	NA	NA	NA	NA	NA
ENSMUSG00000093436	0	NA	NA	NA	NA	NA
ENSMUSG00000045515	0.100188	-0.188174	0.904892	-0.207952	0.835267	NA
ENSMUSG00000097063	0	NA	NA	NA	NA	NA
ENSMUSG00000099784	0	NA	NA	NA	NA	NA
ENSMUSG00000060679	893.221	0.547159	0.336976	1.62368	0.104444	0.203519
ENSMUSG00000077448	0	NA	NA	NA	NA	NA
ENSMUSG00000041907	0.100188	-0.188174	0.904892	-0.207952	0.835267	NA
ENSMUSG00000089088	0	NA	NA	NA	NA	NA
ENSMUSG00000070939	828.819	-0.749607	0.398635	-1.88025	0.0600741	0.140031
ENSMUSG00000100269	0	NA	NA	NA	NA	NA
ENSMUSG00000041878	1.69422	-1.72357	1.06537	-1.58636	0.112658	NA
ENSMUSG00000010290	297.338	-0.0203011	0.236354	-0.085895	0.93155	0.953484
ENSMUSG00000008136	13.4378	-0.304009	0.572794	-0.531917	0.594784	0.698629
ENSMUSG00000094497	3.38489	1.65573	1.08871	1.57547	0.115148	0.217723
ENSMUSG00000099576	0	NA	NA	NA	NA	NA
ENSMUSG00000099694	0.835988	-0.0612244	1.03242	-0.0523045	0.958286	NA
ENSMUSG00000101923	0	NA	NA	NA	NA	NA
ENSMUSG00000066877	275.579	3.14247	0.629459	4.96721	6.79221e-07	2.3818e-05
ENSMUSG00000103422	0.0816514	-0.188174	0.904892	-0.207952	0.835267	NA
ENSMUSG00000103945	3.57502	1.96126	1.08414	1.83283	0.0668277	0.150804
ENSMUSG00000026051	0.362238	-0.508101	0.904892	-0.547153	0.584273	NA
ENSMUSG00000100764	0.185335	-0.0815304	0.904892	-0.0900996	0.928208	NA
ENSMUSG00000100635	0.185335	-0.0815304	0.904892	-0.0900996	0.928208	NA
ENSMUSG00000100480	0.646	0.276877	0.915218	0.300761	0.763597	NA
ENSMUSG00000057363	355.097	-0.379816	0.260142	-1.46015	0.144249	0.25379
ENSMUSG00000090243	0.411522	0.207151	1.06521	0.197689	0.843289	NA
ENSMUSG00000100701	0.591752	-1.11246	1.04027	-0.927644	0.353592	NA
ENSMUSG00000101395	0	NA	NA	NA	NA	NA
ENSMUSG00000088848	0	NA	NA	NA	NA	NA
ENSMUSG00000095757	0	NA	NA	NA	NA	NA
ENSMUSG00000041763	1320.05	0.441714	0.353307	1.25023	0.211217	0.333009
ENSMUSG00000047343	0.750918	-0.171747	1.0776	-0.145	0.884711	NA
ENSMUSG00000090106	0.0816514	-0.188174	0.904892	-0.207952	0.835267	NA
ENSMUSG00000091844	0.355956	0.138076	0.998163	0.135893	0.891906	NA
ENSMUSG00000026049	345.704	1.56718	0.609158	2.5756	0.0100066	0.0408714
ENSMUSG00000101104	0	NA	NA	NA	NA	NA
ENSMUSG00000026047	275.964	1.1988	0.420093	2.85179	0.00434732	0.0230252
ENSMUSG00000041684	456.514	-0.286514	0.222	-1.29068	0.196815	0.31674
ENSMUSG00000026048	331.921	-0.519004	0.236818	-2.19186	0.0283896	0.083702
ENSMUSG00000046828	0	NA	NA	NA	NA	NA
ENSMUSG00000089703	0.675015	-1.381	1.08184	-1.24081	0.214675	NA
ENSMUSG00000100966	0	NA	NA	NA	NA	NA
ENSMUSG00000100769	0	NA	NA	NA	NA	NA
ENSMUSG00000101567	3.70041	-1.58449	0.833275	-1.92324	0.0544499	0.131116
ENSMUSG00000056870	5.16688	-0.393406	0.900318	-0.437326	0.661875	0.753583
ENSMUSG00000102319	0	NA	NA	NA	NA	NA
ENSMUSG00000089877	0.185335	-0.0815304	0.904892	-0.0900996	0.928208	NA
ENSMUSG00000101701	0	NA	NA	NA	NA	NA
ENSMUSG00000103071	0	NA	NA	NA	NA	NA
ENSMUSG00000100434	0	NA	NA	NA	NA	NA
ENSMUSG00000100013	0	NA	NA	NA	NA	NA
ENSMUSG00000101251	0	NA	NA	NA	NA	NA
ENSMUSG00000101937	0.536264	0.421757	1.07255	0.39123	0.695627	NA
ENSMUSG00000026043	1191.75	1.27979	0.576121	2.22397	0.0261501	0.078924
ENSMUSG00000105211	0	NA	NA	NA	NA	NA
ENSMUSG00000026042	117.605	2.1067	0.686085	3.0621	0.00219788	0.0142619
ENSMUSG00000104476	0	NA	NA	NA	NA	NA
ENSMUSG00000100218	0.17645	-0.0815304	0.904892	-0.0900996	0.928208	NA
ENSMUSG00000100361	0.174116	-0.0815304	0.904892	-0.0900996	0.928208	NA
ENSMUSG00000100894	0.183769	-0.0815304	0.904892	-0.0900996	0.928208	NA
ENSMUSG00000095121	0	NA	NA	NA	NA	NA
ENSMUSG00000065255	0	NA	NA	NA	NA	NA
ENSMUSG00000100843	0	NA	NA	NA	NA	NA
ENSMUSG00000087764	0	NA	NA	NA	NA	NA
ENSMUSG00000025995	1003.45	1.68779	0.50312	3.35641	0.000789606	0.00686856
ENSMUSG00000099850	0	NA	NA	NA	NA	NA
ENSMUSG00000084817	0.300565	0.0485027	0.905968	0.0527444	0.957936	NA
ENSMUSG00000098549	0.367174	0.193028	1.06279	0.179428	0.857602	NA
ENSMUSG00000099381	1.62585	1.41494	1.08549	1.29979	0.193672	NA
ENSMUSG00000025993	4270.38	-0.545643	0.450664	-1.21053	0.226077	0.349248
ENSMUSG00000099946	0	NA	NA	NA	NA	NA
ENSMUSG00000070896	0.183769	-0.0815304	0.904892	-0.0900996	0.928208	NA
ENSMUSG00000090682	0	NA	NA	NA	NA	NA
ENSMUSG00000044457	0	NA	NA	NA	NA	NA
ENSMUSG00000099432	0.208818	-0.614744	0.904892	-0.665434	0.505773	NA
ENSMUSG00000041144	0.0835803	-0.188174	0.904892	-0.207952	0.835267	NA
ENSMUSG00000096047	0	NA	NA	NA	NA	NA
ENSMUSG00000101262	5.63621	0.906624	0.929783	0.954554	0.339803	0.468817
ENSMUSG00000101337	0.901509	0.968255	1.08471	0.890934	0.372965	NA
ENSMUSG00000025986	636.207	3.83113	0.749851	5.14504	2.67459e-07	1.08218e-05
ENSMUSG00000100213	10.8373	0.284448	0.644667	0.440564	0.659529	0.751655
ENSMUSG00000103129	0	NA	NA	NA	NA	NA
ENSMUSG00000100160	0	NA	NA	NA	NA	NA
ENSMUSG00000101921	0	NA	NA	NA	NA	NA
ENSMUSG00000101447	0.100188	-0.188174	0.904892	-0.207952	0.835267	NA
ENSMUSG00000081185	0.0928696	-0.188174	0.904892	-0.207952	0.835267	NA
ENSMUSG00000103246	0	NA	NA	NA	NA	NA
ENSMUSG00000098876	0	NA	NA	NA	NA	NA
ENSMUSG00000100530	0	NA	NA	NA	NA	NA
ENSMUSG00000104067	0	NA	NA	NA	NA	NA
ENSMUSG00000100033	3.91497	1.50981	0.987752	1.42938	0.152896	0.264631
ENSMUSG00000094968	0	NA	NA	NA	NA	NA
ENSMUSG00000088017	0	NA	NA	NA	NA	NA
ENSMUSG00000101996	0	NA	NA	NA	NA	NA
ENSMUSG00000096973	3.06129	0.116847	0.931188	0.124885	0.900615	0.931667
ENSMUSG00000064943	0	NA	NA	NA	NA	NA
ENSMUSG00000100866	0	NA	NA	NA	NA	NA
ENSMUSG00000101721	0	NA	NA	NA	NA	NA
ENSMUSG00000099376	0	NA	NA	NA	NA	NA
ENSMUSG00000097883	1.95141	0.798823	1.05538	0.720808	0.471027	NA
ENSMUSG00000092790	0	NA	NA	NA	NA	NA
ENSMUSG00000099698	0	NA	NA	NA	NA	NA
ENSMUSG00000099454	0	NA	NA	NA	NA	NA
ENSMUSG00000051616	0	NA	NA	NA	NA	NA
ENSMUSG00000099627	0.274305	0.0312659	0.977649	0.0323245	0.974213	NA
ENSMUSG00000099577	0	NA	NA	NA	NA	NA
ENSMUSG00000099882	0	NA	NA	NA	NA	NA
ENSMUSG00000101760	0	NA	NA	NA	NA	NA
ENSMUSG00000099608	0	NA	NA	NA	NA	NA
ENSMUSG00000099864	0	NA	NA	NA	NA	NA
ENSMUSG00000098249	0	NA	NA	NA	NA	NA
ENSMUSG00000100451	0	NA	NA	NA	NA	NA
ENSMUSG00000099941	0	NA	NA	NA	NA	NA
ENSMUSG00000084531	0	NA	NA	NA	NA	NA
ENSMUSG00000100816	0	NA	NA	NA	NA	NA
ENSMUSG00000026109	0	NA	NA	NA	NA	NA
ENSMUSG00000100671	0	NA	NA	NA	NA	NA
ENSMUSG00000092906	0	NA	NA	NA	NA	NA
ENSMUSG00000101242	0	NA	NA	NA	NA	NA
ENSMUSG00000099924	0	NA	NA	NA	NA	NA
ENSMUSG00000099625	0	NA	NA	NA	NA	NA
ENSMUSG00000101799	0	NA	NA	NA	NA	NA
ENSMUSG00000045954	181.815	-0.875456	0.794254	-1.09793	0.272236	0.399198
ENSMUSG00000099741	0	NA	NA	NA	NA	NA
ENSMUSG00000101702	0.0816514	-0.188174	0.904892	-0.207952	0.835267	NA
ENSMUSG00000026107	357.542	0.640312	0.407717	1.5703	0.116346	0.219397
ENSMUSG00000099413	12.6026	0.534669	0.98888	0.542713	0.587327	0.692435
ENSMUSG00000103424	0	NA	NA	NA	NA	NA
ENSMUSG00000101741	0.775371	-0.299663	1.07245	-0.336215	0.736709	NA
ENSMUSG00000018417	1594.95	-1.79302	0.793	-2.24305	0.0248936	0.0762946
ENSMUSG00000101724	0	NA	NA	NA	NA	NA
ENSMUSG00000100313	0.163303	-0.0815304	0.904892	-0.0900996	0.928208	NA
ENSMUSG00000100696	0.268915	0.0292671	0.975151	0.0291279	0.976763	NA
ENSMUSG00000099135	0	NA	NA	NA	NA	NA
ENSMUSG00000072324	0.532001	0.429962	1.07651	0.397446	0.691039	NA
ENSMUSG00000062939	3.27216	0.0681377	0.887363	0.0769496	0.938664	0.95861
ENSMUSG00000101628	0	NA	NA	NA	NA	NA
ENSMUSG00000078291	0.932353	0.02754	1.0886	0.0236962	0.981095	NA
ENSMUSG00000109599	7.42001	-1.72304	1.02225	-1.64418	0.100139	0.197649
ENSMUSG00000026104	292.854	-1.03769	0.412943	-2.51288	0.0119749	0.0464427
ENSMUSG00000099569	0.100188	-0.188174	0.904892	-0.207952	0.835267	NA
ENSMUSG00000026103	1588.66	4.58483	0.617693	7.42351	1.1406e-13	3.69203e-11
ENSMUSG00000099648	0	NA	NA	NA	NA	NA
ENSMUSG00000065192	0	NA	NA	NA	NA	NA
ENSMUSG00000002881	1474.28	-0.321306	0.366455	-0.876767	0.380613	0.508451
ENSMUSG00000097833	1.71149	-0.0838952	1.01148	-0.082484	0.934262	NA
ENSMUSG00000101501	0.373732	-0.508101	0.904892	-0.610206	0.541726	NA
ENSMUSG00000100120	0	NA	NA	NA	NA	NA
ENSMUSG00000099878	0	NA	NA	NA	NA	NA
ENSMUSG00000100007	0.0835803	-0.188174	0.904892	-0.207952	0.835267	NA
ENSMUSG00000043015	48.5198	2.50836	0.739143	3.30969	0.000933994	0.0077215
ENSMUSG00000103630	0	NA	NA	NA	NA	NA
ENSMUSG00000041439	266.499	0.0648167	0.421719	0.153683	0.877859	0.914874
ENSMUSG00000100302	0	NA	NA	NA	NA	NA
ENSMUSG00000100230	0	NA	NA	NA	NA	NA
ENSMUSG00000026102	232.618	-0.55748	0.465206	-1.19828	0.230808	0.354453
ENSMUSG00000041426	1497.64	-1.10684	0.495503	-2.23256	0.0255778	0.0778264
ENSMUSG00000089802	0	NA	NA	NA	NA	NA
ENSMUSG00000043629	144.288	3.76184	0.903275	4.16349	3.13417e-05	0.000575294
ENSMUSG00000026100	1.328	0.777348	1.03004	0.747533	0.454742	NA
ENSMUSG00000089334	0	NA	NA	NA	NA	NA
ENSMUSG00000060715	0.268915	0.0292671	0.975151	0.0291279	0.976763	NA
ENSMUSG00000026098	172.13	0.0748895	0.371805	0.201388	0.840395	0.887869
ENSMUSG00000100763	0.163303	-0.0815304	0.904892	-0.0900996	0.928208	NA
ENSMUSG00000026097	389.457	-1.66405	0.571229	-2.90907	0.00362502	0.0204273
ENSMUSG00000100679	0	NA	NA	NA	NA	NA
ENSMUSG00000026096	337.561	-1.3268	0.382678	-3.46715	0.000526006	0.00507075
ENSMUSG00000099913	0.385306	0.122484	0.907292	0.131952	0.895023	NA
ENSMUSG00000101838	0	NA	NA	NA	NA	NA
ENSMUSG00000026095	183.729	-1.14985	0.306681	-3.75068	0.000176358	0.0022372
ENSMUSG00000100267	0	NA	NA	NA	NA	NA
ENSMUSG00000099450	0	NA	NA	NA	NA	NA
ENSMUSG00000100069	0	NA	NA	NA	NA	NA
ENSMUSG00000096141	0.332392	0.0852068	0.906654	0.0919387	0.926747	NA
ENSMUSG00000092657	0	NA	NA	NA	NA	NA
ENSMUSG00000026094	175.888	1.18773	0.365629	3.24376	0.00117962	0.00913307
ENSMUSG00000102405	0	NA	NA	NA	NA	NA
ENSMUSG00000042807	29.288	-0.747486	0.730056	-1.02334	0.306148	0.434163
ENSMUSG00000098443	0	NA	NA	NA	NA	NA
ENSMUSG00000087949	0	NA	NA	NA	NA	NA
ENSMUSG00000102868	0.44496	0.241578	1.01594	0.232881	0.815854	NA
ENSMUSG00000094013	0	NA	NA	NA	NA	NA
ENSMUSG00000025983	5.57806	1.38409	0.950757	1.37609	0.168794	0.284143
ENSMUSG00000041303	376.615	0.326872	0.273796	1.19371	0.232592	0.356233
ENSMUSG00000109809	0	NA	NA	NA	NA	NA
ENSMUSG00000073678	547.719	0.0775213	0.337595	0.229624	0.818384	0.871893
ENSMUSG00000104136	0.371479	0.113235	0.907139	0.122033	0.902873	NA
ENSMUSG00000101130	0	NA	NA	NA	NA	NA
ENSMUSG00000052331	66.468	0.577915	0.465567	1.23954	0.215146	0.337496
ENSMUSG00000101674	0	NA	NA	NA	NA	NA
ENSMUSG00000102503	0.969111	-1.52715	0.995638	-1.28795	0.197762	NA
ENSMUSG00000089245	0	NA	NA	NA	NA	NA
ENSMUSG00000102642	0	NA	NA	NA	NA	NA
ENSMUSG00000025982	3351.92	0.561025	0.244556	2.29404	0.0217885	0.0696702
ENSMUSG00000103030	5.01535	-1.60455	1.00193	-1.58304	0.113412	0.215458
ENSMUSG00000025981	612.57	-1.49916	0.853507	-1.73911	0.0820147	0.172926
ENSMUSG00000101122	4.95876	-0.937105	0.724496	-1.30806	0.190854	0.310143
ENSMUSG00000025980	9847.1	1.88276	0.462256	4.07594	4.58292e-05	0.000772553
ENSMUSG00000073676	2813.56	0.279177	0.457297	0.610558	0.541492	0.653549
ENSMUSG00000100736	0.648797	0.440867	1.03523	0.422653	0.672549	NA
ENSMUSG00000089670	1.46451	1.29288	1.08683	1.18746	0.235047	NA
ENSMUSG00000025979	594.959	-0.427212	0.309468	-1.38053	0.167423	0.282593
ENSMUSG00000061863	0.386116	0.123026	0.9073	0.132531	0.894564	NA
ENSMUSG00000025978	19.3346	2.20618	0.81029	2.59391	0.00948927	0.0393407
ENSMUSG00000097649	0.579487	-0.317152	1.02611	-0.288463	0.772993	NA
ENSMUSG00000046994	593.821	2.59787	0.543994	4.77415	1.80464e-06	5.4731e-05
ENSMUSG00000025977	1.35585	0.402713	1.07654	0.353959	0.72337	NA
ENSMUSG00000100215	1.24479	0.946384	1.08084	0.873211	0.382548	NA
ENSMUSG00000101945	0	NA	NA	NA	NA	NA
ENSMUSG00000101085	0	NA	NA	NA	NA	NA
ENSMUSG00000038349	16.3943	0.807878	0.642315	1.24551	0.212944	0.334948
ENSMUSG00000102145	1.22278	-0.404961	1.08081	-0.369407	0.711825	NA
ENSMUSG00000100309	0	NA	NA	NA	NA	NA
ENSMUSG00000102831	0	NA	NA	NA	NA	NA
ENSMUSG00000099950	0	NA	NA	NA	NA	NA
ENSMUSG00000102491	0	NA	NA	NA	NA	NA
ENSMUSG00000100372	0	NA	NA	NA	NA	NA
ENSMUSG00000100944	0	NA	NA	NA	NA	NA
ENSMUSG00000101332	0.0816514	-0.188174	0.904892	-0.207952	0.835267	NA
ENSMUSG00000045336	0	NA	NA	NA	NA	NA
ENSMUSG00000038331	31.1637	1.51299	0.530528	2.81142	0.00493232	0.025135
ENSMUSG00000087022	1.02141	-0.729781	1.07462	-0.676792	0.498538	NA
ENSMUSG00000104310	0	NA	NA	NA	NA	NA
ENSMUSG00000094128	0	NA	NA	NA	NA	NA
ENSMUSG00000099945	0	NA	NA	NA	NA	NA
ENSMUSG00000101429	0.100188	-0.188174	0.904892	-0.207952	0.835267	NA
ENSMUSG00000101129	0.0835803	-0.188174	0.904892	-0.207952	0.835267	NA
ENSMUSG00000097519	8.69427	1.98024	0.882022	2.05272	0.0401001	0.105794
ENSMUSG00000038323	564.915	-1.60846	0.624899	-2.5683	0.0102198	0.0414468
ENSMUSG00000048495	186.72	-1.26753	0.28385	-4.46709	7.92895e-06	0.00019093
ENSMUSG00000025971	561.525	-0.409567	0.401113	-1.02107	0.307223	0.435358
ENSMUSG00000077776	0	NA	NA	NA	NA	NA
ENSMUSG00000088353	0	NA	NA	NA	NA	NA
ENSMUSG00000101826	0.100188	-0.188174	0.904892	-0.207952	0.835267	NA
ENSMUSG00000102685	0	NA	NA	NA	NA	NA
ENSMUSG00000101151	0	NA	NA	NA	NA	NA
ENSMUSG00000038305	242.641	3.35033	0.864658	3.94378	8.02077e-05	0.00119792
ENSMUSG00000091283	0	NA	NA	NA	NA	NA
ENSMUSG00000054770	72.3291	0.149026	0.357246	0.417004	0.676676	0.765496
ENSMUSG00000026039	105.697	4.05501	0.753342	5.03887	4.6829e-07	1.70243e-05
ENSMUSG00000063558	561.266	-1.75281	1.07299	-1.53927	0.123739	0.228977
ENSMUSG00000064294	7203.61	-1.48766	1.08485	-1.28371	0.199245	0.319581
ENSMUSG00000089275	0	NA	NA	NA	NA	NA
ENSMUSG00000038242	2.59491	1.29037	1.07516	1.24961	0.211443	0.333218
ENSMUSG00000089822	0	NA	NA	NA	NA	NA
ENSMUSG00000079554	14.3389	1.47039	0.905433	1.598	0.110042	0.211054
ENSMUSG00000103839	6.92447	1.12959	0.880144	1.25107	0.21091	0.332681
ENSMUSG00000051223	5258.32	0.386968	0.38307	1.01024	0.312381	0.4407
ENSMUSG00000026034	920.551	-0.393946	0.332434	-1.18505	0.235998	0.359713
ENSMUSG00000026035	356.028	0.207301	0.381429	0.543475	0.586803	0.692011
ENSMUSG00000026036	732.76	0.55455	0.415702	1.33404	0.182189	0.299854
ENSMUSG00000026037	549.946	2.32033	0.621229	3.74196	0.000182588	0.0023004
ENSMUSG00000094245	0.80901	0.395771	0.938698	0.415599	0.677703	NA
ENSMUSG00000085054	2.23254	-0.507761	0.990872	-0.519348	0.603518	0.705838
ENSMUSG00000038174	433.763	-1.34434	0.461258	-2.91354	0.00357362	0.0202121
ENSMUSG00000026032	1008.88	-1.71864	0.4795	-3.58175	0.000341305	0.00371835
ENSMUSG00000100202	0.0928696	-0.188174	0.904892	-0.207952	0.835267	NA
ENSMUSG00000099490	0	NA	NA	NA	NA	NA
ENSMUSG00000059647	0.276233	0.0335708	0.977911	0.034693	0.972325	NA
ENSMUSG00000047528	3.41195	1.39121	1.0213	1.26899	0.204445	0.325442
ENSMUSG00000102059	8.66073	-1.68023	0.952501	-1.73983	0.081889	0.172743
ENSMUSG00000101046	0	NA	NA	NA	NA	NA
ENSMUSG00000026031	606.825	-1.306	0.76645	-1.69552	0.0899769	0.183798
ENSMUSG00000100236	0	NA	NA	NA	NA	NA
ENSMUSG00000026029	579.301	-1.47696	0.56712	-2.60101	0.00929505	0.0388706
ENSMUSG00000102719	3.60995	0.45574	1.08315	0.432034	0.665716	0.756862
ENSMUSG00000099719	0.26851	0.0231676	0.905529	0.0247176	0.98028	NA
ENSMUSG00000026028	544.846	0.199174	0.30718	0.648378	0.51674	0.63206
ENSMUSG00000026027	614.337	-1.54348	0.530815	-2.90494	0.00367326	0.0206045
ENSMUSG00000047383	0	NA	NA	NA	NA	NA
ENSMUSG00000099752	0.18493	-0.0815304	0.904892	-0.0900996	0.928208	NA
ENSMUSG00000072295	0	NA	NA	NA	NA	NA
ENSMUSG00000077616	0	NA	NA	NA	NA	NA
ENSMUSG00000038079	172.229	1.21324	0.41971	2.88665	0.00389372	0.0213274
ENSMUSG00000097573	7.19253	-1.037	0.653584	-1.59594	0.110501	0.211503
ENSMUSG00000079550	9.75104	-1.03564	0.757004	-1.37401	0.16944	0.284888
ENSMUSG00000101586	6.83899	-2.12112	0.793304	-2.6848	0.00725729	0.0328962
ENSMUSG00000099563	0	NA	NA	NA	NA	NA
ENSMUSG00000026024	858.691	-0.818041	0.487925	-1.67595	0.0937476	0.188842
ENSMUSG00000026023	1.04474	-0.73566	1.07743	-0.665745	0.505574	NA
ENSMUSG00000099922	0.571056	-0.952389	0.949488	-0.854361	0.392905	NA
ENSMUSG00000104502	0	NA	NA	NA	NA	NA
ENSMUSG00000041075	441.589	-0.444154	0.31245	-1.42157	0.155151	0.267626
ENSMUSG00000097819	11.1768	-2.08549	0.664175	-3.14644	0.00165273	0.0115526
ENSMUSG00000047361	0.0835803	-0.188174	0.904892	-0.207952	0.835267	NA
ENSMUSG00000099811	0	NA	NA	NA	NA	NA
ENSMUSG00000101409	0	NA	NA	NA	NA	NA
ENSMUSG00000026021	453.974	0.486735	0.431384	1.12837	0.259164	0.384577
ENSMUSG00000089276	0	NA	NA	NA	NA	NA
ENSMUSG00000103821	2.40117	0.957514	1.01319	0.921066	0.357016	0.485207
ENSMUSG00000101400	0.185739	-0.0815304	0.904892	-0.0900996	0.928208	NA
ENSMUSG00000026020	2893.04	2.74685	0.549472	5.0089	5.4741e-07	1.96043e-05
ENSMUSG00000077345	0.460002	0.253435	1.01666	0.244818	0.806598	NA
ENSMUSG00000077358	0	NA	NA	NA	NA	NA
ENSMUSG00000089512	0.720803	-0.306633	1.07542	-0.330184	0.741261	NA
ENSMUSG00000089093	0	NA	NA	NA	NA	NA
ENSMUSG00000067336	696.229	-0.107129	0.363751	-0.294509	0.768369	0.835778
ENSMUSG00000104052	0.0816514	-0.188174	0.904892	-0.207952	0.835267	NA
ENSMUSG00000103131	0	NA	NA	NA	NA	NA
ENSMUSG00000041040	485.258	2.12628	0.454484	4.67321	2.96523e-06	8.36026e-05
ENSMUSG00000103696	0.0816514	-0.188174	0.904892	-0.207952	0.835267	NA
ENSMUSG00000100901	0.0816514	-0.188174	0.904892	-0.207952	0.835267	NA
ENSMUSG00000026018	1.63348	-0.351285	1.07792	-0.329315	0.741918	NA
ENSMUSG00000026019	810.691	1.60417	0.508659	3.15523	0.0016037	0.0112802
ENSMUSG00000026017	100.51	0.352833	0.355191	0.993037	0.320692	0.449478
ENSMUSG00000082609	0.290469	-0.508101	0.904892	-0.547153	0.584273	NA
ENSMUSG00000073664	403.203	-0.762802	0.3553	-2.14702	0.0317918	0.0903906
ENSMUSG00000100516	0	NA	NA	NA	NA	NA
ENSMUSG00000049439	617.554	0.903043	0.351159	2.57114	0.0101365	0.0412217
ENSMUSG00000103822	0.0924649	-0.188174	0.904892	-0.207952	0.835267	NA
ENSMUSG00000026782	279.251	2.57547	0.707992	3.6442	0.000268225	0.00310915
ENSMUSG00000026014	1309.15	-0.211939	0.506214	-0.418628	0.675488	0.76446
ENSMUSG00000081562	0.0924649	-0.188174	0.904892	-0.207952	0.835267	NA
ENSMUSG00000084400	0	NA	NA	NA	NA	NA
ENSMUSG00000082160	0	NA	NA	NA	NA	NA
ENSMUSG00000103215	8.43698	-1.08872	0.909679	-1.19365	0.232614	0.356233
ENSMUSG00000088973	0	NA	NA	NA	NA	NA
ENSMUSG00000084151	0	NA	NA	NA	NA	NA
ENSMUSG00000101188	70.0307	1.86402	0.605341	3.05825	0.00222635	0.0143854
ENSMUSG00000026012	5.89026	-0.209149	0.803152	-0.260715	0.794312	0.854788
ENSMUSG00000086795	0	NA	NA	NA	NA	NA
ENSMUSG00000085965	0	NA	NA	NA	NA	NA
ENSMUSG00000104069	0	NA	NA	NA	NA	NA
ENSMUSG00000083118	0	NA	NA	NA	NA	NA
ENSMUSG00000083355	1.63644	-0.887973	1.01364	-0.88583	0.375709	NA
ENSMUSG00000102549	0.208818	-0.614744	0.904892	-0.665434	0.505773	NA
ENSMUSG00000026011	0.18184	-0.0815304	0.904892	-0.0900996	0.928208	NA
ENSMUSG00000081382	14.4676	0.753141	0.614381	1.21697	0.223615	0.346584
ENSMUSG00000080800	0.0924649	-0.188174	0.904892	-0.207952	0.835267	NA
ENSMUSG00000026009	8.72473	-0.476469	0.935203	-0.507928	0.611504	0.712751
ENSMUSG00000102561	0	NA	NA	NA	NA	NA
ENSMUSG00000082804	1.80666	-0.70023	1.07573	-0.6475	0.517308	NA
ENSMUSG00000082661	0	NA	NA	NA	NA	NA
ENSMUSG00000080785	0	NA	NA	NA	NA	NA
ENSMUSG00000100893	0	NA	NA	NA	NA	NA
ENSMUSG00000085248	0	NA	NA	NA	NA	NA
ENSMUSG00000085447	0	NA	NA	NA	NA	NA
ENSMUSG00000086408	0	NA	NA	NA	NA	NA
ENSMUSG00000089546	0	NA	NA	NA	NA	NA
ENSMUSG00000100965	0	NA	NA	NA	NA	NA
ENSMUSG00000102168	0	NA	NA	NA	NA	NA
ENSMUSG00000100381	0	NA	NA	NA	NA	NA
ENSMUSG00000086009	0	NA	NA	NA	NA	NA
ENSMUSG00000052062	248.688	0.506761	0.465258	1.08907	0.276123	0.403587
ENSMUSG00000103656	0	NA	NA	NA	NA	NA
ENSMUSG00000104402	0.163303	-0.0815304	0.904892	-0.0900996	0.928208	NA
ENSMUSG00000104081	0	NA	NA	NA	NA	NA
ENSMUSG00000085842	0	NA	NA	NA	NA	NA
ENSMUSG00000103002	0	NA	NA	NA	NA	NA
ENSMUSG00000100344	0	NA	NA	NA	NA	NA
ENSMUSG00000101509	0	NA	NA	NA	NA	NA
ENSMUSG00000085019	0	NA	NA	NA	NA	NA
ENSMUSG00000102359	0	NA	NA	NA	NA	NA
ENSMUSG00000085400	9.16061	-1.96978	1.07868	-1.72279	0.0849267	0.176785
ENSMUSG00000100750	0.176045	-0.0815304	0.904892	-0.0900996	0.928208	NA
ENSMUSG00000081950	0	NA	NA	NA	NA	NA
ENSMUSG00000084333	1.06225	1.1302	1.07697	1.04925	0.294061	NA
ENSMUSG00000025969	792.684	1.30526	0.544102	2.40059	0.0163689	0.0573563
ENSMUSG00000100811	0.0816514	-0.188174	0.904892	-0.207952	0.835267	NA
ENSMUSG00000103032	1.31174	1.20133	1.08839	1.0996	0.271506	NA
ENSMUSG00000100426	0.394557	-0.391701	0.905257	-0.428873	0.668016	NA
ENSMUSG00000040865	499.717	1.3586	0.402752	3.372	0.000746256	0.00657979
ENSMUSG00000104991	0	NA	NA	NA	NA	NA
ENSMUSG00000088953	0	NA	NA	NA	NA	NA
ENSMUSG00000081617	0	NA	NA	NA	NA	NA
ENSMUSG00000081429	0.785167	-0.172775	1.08909	-0.14853	0.881924	NA
ENSMUSG00000084799	14.3061	0.519702	0.735494	0.703214	0.481922	0.601912
ENSMUSG00000101599	40.0546	0.250098	0.676053	0.37012	0.711293	0.792303
ENSMUSG00000025968	3205.96	0.109063	0.354912	0.3073	0.758615	0.828895
ENSMUSG00000077884	0	NA	NA	NA	NA	NA
ENSMUSG00000025967	9124.94	0.896957	0.407301	2.20264	0.0276203	0.0821242
ENSMUSG00000098850	0	NA	NA	NA	NA	NA
ENSMUSG00000064612	1.7331	1.51255	1.08236	1.39354	0.163456	NA
ENSMUSG00000105060	0	NA	NA	NA	NA	NA
ENSMUSG00000064602	6.10485	1.81835	1.0072	1.70026	0.0890826	0.182458
ENSMUSG00000046856	0.0928696	-0.188174	0.904892	-0.207952	0.835267	NA
ENSMUSG00000094290	0	NA	NA	NA	NA	NA
ENSMUSG00000086730	0	NA	NA	NA	NA	NA
ENSMUSG00000102536	0	NA	NA	NA	NA	NA
ENSMUSG00000087561	0	NA	NA	NA	NA	NA
ENSMUSG00000092705	0	NA	NA	NA	NA	NA
ENSMUSG00000027520	1.59208	1.17549	1.08555	1.07747	0.281272	NA
ENSMUSG00000094214	0	NA	NA	NA	NA	NA
ENSMUSG00000083039	0	NA	NA	NA	NA	NA
ENSMUSG00000081643	1.40972	0.330434	1.05984	0.328713	0.742372	NA
ENSMUSG00000025964	107.84	-0.582271	1.07874	-0.524942	0.599623	0.702748
ENSMUSG00000087823	0	NA	NA	NA	NA	NA
ENSMUSG00000069085	0	NA	NA	NA	NA	NA
ENSMUSG00000083066	0	NA	NA	NA	NA	NA
ENSMUSG00000025963	0.873899	0.839705	1.0891	0.769624	0.441523	NA
ENSMUSG00000025962	1012.04	0.962652	0.504141	1.91031	0.0560932	0.133923
ENSMUSG00000025961	1.18016	0.958644	1.08257	0.880064	0.378824	NA
ENSMUSG00000080817	0.468126	-0.588859	1.02129	-0.63098	0.528053	NA
ENSMUSG00000082373	0	NA	NA	NA	NA	NA
ENSMUSG00000044689	0.332392	0.0852068	0.906654	0.0919387	0.926747	NA
ENSMUSG00000025959	191.248	1.54031	0.467724	3.28738	0.00101124	0.00816821
ENSMUSG00000097272	0	NA	NA	NA	NA	NA
ENSMUSG00000098487	0	NA	NA	NA	NA	NA
ENSMUSG00000086836	0	NA	NA	NA	NA	NA
ENSMUSG00000086721	0.183769	-0.0815304	0.904892	-0.0900996	0.928208	NA
ENSMUSG00000101895	0	NA	NA	NA	NA	NA
ENSMUSG00000093228	0	NA	NA	NA	NA	NA
ENSMUSG00000099658	0	NA	NA	NA	NA	NA
ENSMUSG00000025958	563.501	0.999241	0.354424	2.81867	0.00482232	0.0247467
ENSMUSG00000025956	156.629	-0.962346	0.373407	-2.57787	0.00994115	0.0406732
ENSMUSG00000101832	0.0924649	-0.188174	0.904892	-0.207952	0.835267	NA
ENSMUSG00000100437	0	NA	NA	NA	NA	NA
ENSMUSG00000087213	137.392	-0.281321	0.574358	-0.489865	0.62423	0.723476
ENSMUSG00000070871	93.1642	0.48967	0.410926	1.19098	0.233661	0.357219
ENSMUSG00000045005	321.65	0.929163	0.584323	1.59072	0.111673	0.213115
ENSMUSG00000102140	0.711541	0.61429	1.07823	0.566521	0.57104	NA
ENSMUSG00000051344	64.0244	1.47595	0.466488	3.14502	0.00166074	0.0116038
ENSMUSG00000097264	0	NA	NA	NA	NA	NA
ENSMUSG00000084416	201.43	-0.6682	0.594537	-1.12337	0.261281	0.386763
ENSMUSG00000077471	0	NA	NA	NA	NA	NA
ENSMUSG00000025955	0	NA	NA	NA	NA	NA
ENSMUSG00000090042	0	NA	NA	NA	NA	NA
ENSMUSG00000070870	0	NA	NA	NA	NA	NA
ENSMUSG00000067299	0	NA	NA	NA	NA	NA
ENSMUSG00000025952	0	NA	NA	NA	NA	NA
ENSMUSG00000073658	0	NA	NA	NA	NA	NA
ENSMUSG00000100774	0.593768	-1.3321	1.04345	-1.2052	0.228126	NA
ENSMUSG00000044429	0.0835803	-0.188174	0.904892	-0.207952	0.835267	NA
ENSMUSG00000100846	0	NA	NA	NA	NA	NA
ENSMUSG00000044816	2.41121	0.0982262	1.07508	0.092587	0.926232	0.949819
ENSMUSG00000025950	6501.98	-2.09219	0.602766	-3.46214	0.000535892	0.00513931
ENSMUSG00000025949	379.257	-0.47039	0.256509	-1.83397	0.066658	0.150481
ENSMUSG00000025946	0	NA	NA	NA	NA	NA
ENSMUSG00000100503	0	NA	NA	NA	NA	NA
ENSMUSG00000100504	2.16805	-0.915751	0.923722	-1.00315	0.315786	NA
ENSMUSG00000099383	0.300565	0.0485027	0.905968	0.0527444	0.957936	NA
ENSMUSG00000100340	0	NA	NA	NA	NA	NA
ENSMUSG00000100439	0	NA	NA	NA	NA	NA
ENSMUSG00000099819	0	NA	NA	NA	NA	NA
ENSMUSG00000082565	0	NA	NA	NA	NA	NA
ENSMUSG00000082774	1.56728	-0.412967	1.07444	-0.38913	0.69718	NA
ENSMUSG00000025945	0	NA	NA	NA	NA	NA
ENSMUSG00000081623	0	NA	NA	NA	NA	NA
ENSMUSG00000083242	1.27945	1.19967	1.08731	1.10027	0.271217	NA
ENSMUSG00000083289	0	NA	NA	NA	NA	NA
ENSMUSG00000015222	91.824	2.06683	0.713176	2.8905	0.0038463	0.0211819
ENSMUSG00000088850	0	NA	NA	NA	NA	NA
ENSMUSG00000073656	0	NA	NA	NA	NA	NA
ENSMUSG00000065694	0	NA	NA	NA	NA	NA
ENSMUSG00000055567	0.208818	-0.614744	0.904892	-0.665434	0.505773	NA
ENSMUSG00000103375	0	NA	NA	NA	NA	NA
ENSMUSG00000026005	601.76	-0.447702	0.25392	-1.76324	0.0778606	0.16672
ENSMUSG00000026004	149.23	-0.878166	0.702684	-1.24742	0.212243	0.33411
ENSMUSG00000102559	3.25866	0.15415	0.937112	0.163781	0.869903	0.909454
ENSMUSG00000102374	1.30818	-1.42619	1.05724	-1.36041	0.173702	NA
ENSMUSG00000102776	1.08083	1.0561	1.08701	0.970456	0.331819	NA
ENSMUSG00000082057	0.810205	0.839964	1.0884	0.769716	0.441468	NA
ENSMUSG00000103706	0	NA	NA	NA	NA	NA
ENSMUSG00000103756	0.982926	-0.0826096	1.08911	-0.0876769	0.930133	NA
ENSMUSG00000103382	2.28276	0.0303064	0.998265	0.0307177	0.975495	0.983676
ENSMUSG00000103553	0.977107	-1.56854	1.08905	-1.37118	0.170318	NA
ENSMUSG00000026003	4676.82	-1.30579	0.524732	-2.48632	0.0129073	0.0489426
ENSMUSG00000082769	1.12465	0.0547052	1.08858	0.0576494	0.954028	NA
ENSMUSG00000089420	0	NA	NA	NA	NA	NA
ENSMUSG00000077328	0	NA	NA	NA	NA	NA
ENSMUSG00000061816	0	NA	NA	NA	NA	NA
ENSMUSG00000094191	0.477771	0.186897	0.908269	0.201741	0.840119	NA
ENSMUSG00000082212	0	NA	NA	NA	NA	NA
ENSMUSG00000026000	388.292	-0.359096	0.311755	-1.15194	0.249344	0.373954
ENSMUSG00000025991	34380.3	-1.25449	0.900117	-1.37751	0.168353	0.283684
ENSMUSG00000086204	0	NA	NA	NA	NA	NA
ENSMUSG00000077745	0	NA	NA	NA	NA	NA
ENSMUSG00000082473	0	NA	NA	NA	NA	NA
ENSMUSG00000095282	0	NA	NA	NA	NA	NA
ENSMUSG00000085075	0	NA	NA	NA	NA	NA
ENSMUSG00000104395	0	NA	NA	NA	NA	NA
ENSMUSG00000096031	0	NA	NA	NA	NA	NA
ENSMUSG00000087329	0	NA	NA	NA	NA	NA
ENSMUSG00000062209	2.01799	-2.09696	1.0802	-1.87557	0.0607146	NA
ENSMUSG00000102449	0	NA	NA	NA	NA	NA
ENSMUSG00000083795	0.244954	0.00440932	0.905248	0.00456567	0.996357	NA
ENSMUSG00000080539	0	NA	NA	NA	NA	NA
ENSMUSG00000103307	0	NA	NA	NA	NA	NA
ENSMUSG00000104508	0	NA	NA	NA	NA	NA
ENSMUSG00000103642	0	NA	NA	NA	NA	NA
ENSMUSG00000103809	0.0924649	-0.188174	0.904892	-0.207952	0.835267	NA
ENSMUSG00000087514	0	NA	NA	NA	NA	NA
ENSMUSG00000084332	0.586805	-0.387166	1.07338	-0.340544	0.733447	NA
ENSMUSG00000101387	0	NA	NA	NA	NA	NA
ENSMUSG00000099804	0	NA	NA	NA	NA	NA
ENSMUSG00000100354	0	NA	NA	NA	NA	NA
ENSMUSG00000101156	0	NA	NA	NA	NA	NA
ENSMUSG00000025997	2.79133	0.0750782	0.999925	0.0743096	0.940764	0.959879
ENSMUSG00000100815	0	NA	NA	NA	NA	NA
ENSMUSG00000099954	0.0816514	-0.188174	0.904892	-0.207952	0.835267	NA
ENSMUSG00000103402	0.0924649	-0.188174	0.904892	-0.207952	0.835267	NA
ENSMUSG00000053153	0.0816514	-0.188174	0.904892	-0.207952	0.835267	NA
ENSMUSG00000089345	0	NA	NA	NA	NA	NA
ENSMUSG00000080524	0	NA	NA	NA	NA	NA
ENSMUSG00000101730	1.718	1.39625	1.08805	1.27949	0.200723	NA
ENSMUSG00000103052	0	NA	NA	NA	NA	NA
ENSMUSG00000104287	0	NA	NA	NA	NA	NA
ENSMUSG00000075952	0	NA	NA	NA	NA	NA
ENSMUSG00000045648	0	NA	NA	NA	NA	NA
ENSMUSG00000026196	122.342	5.75491	0.901626	5.40696	6.41041e-08	3.21594e-06
ENSMUSG00000089965	0.266986	0.0273713	0.974872	0.0272497	0.978261	NA
ENSMUSG00000101551	1.86819	-0.0554597	1.06481	-0.0521618	0.9584	NA
ENSMUSG00000050296	0	NA	NA	NA	NA	NA
ENSMUSG00000101617	0	NA	NA	NA	NA	NA
ENSMUSG00000026192	3348.97	2.52008	0.569626	4.43454	9.22687e-06	0.000216004
ENSMUSG00000026193	14747.6	-1.20145	0.696921	-1.71883	0.0856449	0.177753
ENSMUSG00000073652	3.63549	-1.11187	0.921571	-1.21236	0.225373	0.348446
ENSMUSG00000101834	0.454703	-0.58912	1.024	-0.566704	0.570915	NA
ENSMUSG00000100319	0.522754	0.3223	1.02297	0.312523	0.754643	NA
ENSMUSG00000102689	0	NA	NA	NA	NA	NA
ENSMUSG00000099707	334.445	-2.46482	0.95549	-2.50689	0.0121799	0.0469446
ENSMUSG00000101211	13.2461	-0.136069	0.936102	-0.145199	0.884553	0.919346
ENSMUSG00000101848	0	NA	NA	NA	NA	NA
ENSMUSG00000101764	0	NA	NA	NA	NA	NA
ENSMUSG00000059483	1.2128	0.0739784	1.07846	0.0853136	0.932012	NA
ENSMUSG00000101496	0.359814	0.141729	0.998497	0.139447	0.889097	NA
ENSMUSG00000102123	0	NA	NA	NA	NA	NA
ENSMUSG00000039395	650.172	0.221038	0.396181	0.557901	0.576912	0.683785
ENSMUSG00000094655	1.1996	0.059367	1.08906	0.0634272	0.949426	NA
ENSMUSG00000097131	57.8654	0.204711	0.534326	0.38311	0.701638	0.785342
ENSMUSG00000094050	0	NA	NA	NA	NA	NA
ENSMUSG00000093956	0.15342	-0.188174	0.904892	-0.207952	0.835267	NA
ENSMUSG00000093843	0	NA	NA	NA	NA	NA
ENSMUSG00000026189	3948.83	-1.45068	0.30703	-4.7245	2.30678e-06	6.81187e-05
ENSMUSG00000026188	87.9755	3.37122	0.748581	4.3484	1.37133e-05	0.000295539
ENSMUSG00000026187	1226.58	0.720247	0.381138	1.88979	0.0587861	0.138119
ENSMUSG00000039372	0	NA	NA	NA	NA	NA
ENSMUSG00000085812	2.30638	-0.805695	1.01842	-0.793031	0.42776	0.552093
ENSMUSG00000039354	315.162	0.0196685	0.317147	0.0620136	0.950552	0.967158
ENSMUSG00000110712	0	NA	NA	NA	NA	NA
ENSMUSG00000039342	0.0816514	-0.188174	0.904892	-0.207952	0.835267	NA
ENSMUSG00000110487	0	NA	NA	NA	NA	NA
ENSMUSG00000110596	0	NA	NA	NA	NA	NA
ENSMUSG00000046330	771.018	-0.187517	0.397992	-0.471164	0.637524	0.73373
ENSMUSG00000039323	6161.09	-0.084503	1.0696	-0.0786912	0.937278	0.957705
ENSMUSG00000026185	1611.67	0.342189	0.701266	0.488407	0.625261	0.724472
ENSMUSG00000101968	0	NA	NA	NA	NA	NA
ENSMUSG00000026182	0	NA	NA	NA	NA	NA
ENSMUSG00000102266	0.0816514	-0.188174	0.904892	-0.207952	0.835267	NA
ENSMUSG00000101112	0	NA	NA	NA	NA	NA
ENSMUSG00000100697	0	NA	NA	NA	NA	NA
ENSMUSG00000099877	0	NA	NA	NA	NA	NA
ENSMUSG00000098697	0	NA	NA	NA	NA	NA
ENSMUSG00000101812	0	NA	NA	NA	NA	NA
ENSMUSG00000100044	0	NA	NA	NA	NA	NA
ENSMUSG00000100444	0.0928696	-0.188174	0.904892	-0.207952	0.835267	NA
ENSMUSG00000100429	0.185739	-0.0815304	0.904892	-0.0900996	0.928208	NA
ENSMUSG00000100301	2.0218	-2.11121	1.08519	-1.77021	0.0766925	NA
ENSMUSG00000101344	0	NA	NA	NA	NA	NA
ENSMUSG00000088666	0	NA	NA	NA	NA	NA
ENSMUSG00000098504	0	NA	NA	NA	NA	NA
ENSMUSG00000055322	1741.44	-0.102272	0.291878	-0.350392	0.726045	0.804317
ENSMUSG00000061815	8.97711	-0.693283	1.05637	-0.644131	0.51949	0.634435
ENSMUSG00000026180	2.77743	0.892637	1.06539	0.854737	0.392697	0.519446
ENSMUSG00000048480	0.600902	0.395222	1.0267	0.38147	0.702855	NA
ENSMUSG00000087820	0	NA	NA	NA	NA	NA
ENSMUSG00000094768	0	NA	NA	NA	NA	NA
ENSMUSG00000006304	4630.79	-0.110883	0.296743	-0.373666	0.708653	0.790408
ENSMUSG00000064272	0.32987	0.0356616	0.992462	0.0362986	0.971044	NA
ENSMUSG00000006299	2626.26	-0.366194	0.337971	-1.08348	0.278595	0.405966
ENSMUSG00000101503	0	NA	NA	NA	NA	NA
ENSMUSG00000026179	2256.91	-0.439584	0.431603	-1.01836	0.308506	0.436698
ENSMUSG00000103013	7.94325	-1.84497	0.713732	-2.60253	0.00925399	0.0387663
ENSMUSG00000006301	1112.56	-0.584627	0.300064	-1.94835	0.0513734	0.126054
ENSMUSG00000099931	0	NA	NA	NA	NA	NA
ENSMUSG00000103403	0.255768	0.0127662	0.905358	0.0136312	0.989124	NA
ENSMUSG00000073650	1.28713	1.32018	1.07465	1.22728	0.219716	NA
ENSMUSG00000026177	445.153	2.64856	0.638433	4.15349	3.27445e-05	0.000592433
ENSMUSG00000026176	2093.06	-0.83871	0.502082	-1.66971	0.0949768	0.190346
ENSMUSG00000065468	0.0816514	-0.188174	0.904892	-0.207952	0.835267	NA
ENSMUSG00000026175	208.294	3.91067	0.93832	4.29958	1.71122e-05	0.000352118
ENSMUSG00000033364	459.493	2.08748	0.495669	4.20827	2.57338e-05	0.000493338
ENSMUSG00000103227	0.582373	0.25503	0.909326	0.276803	0.781931	NA
ENSMUSG00000026174	1319.69	1.65869	0.439484	3.77475	0.000160167	0.00207379
ENSMUSG00000026173	2.26106	1.74383	1.07998	1.61093	0.107196	0.207322
ENSMUSG00000026135	245.409	2.26905	0.543878	4.16121	3.16559e-05	0.000579165
ENSMUSG00000093155	0.0928696	-0.188174	0.904892	-0.207952	0.835267	NA
ENSMUSG00000026172	578.281	0.2661	0.31841	0.835689	0.40333	0.529965
ENSMUSG00000026171	477.401	-0.240896	0.37716	-0.638723	0.523003	0.637589
ENSMUSG00000033276	18.0834	0.757554	0.676796	1.1145	0.265066	0.391197
ENSMUSG00000033257	1332.05	2.0915	0.527984	3.96497	7.34058e-05	0.00111513
ENSMUSG00000026170	3604.52	-2.06342	1.02138	-1.94014	0.0523626	0.127719
ENSMUSG00000006542	6.65888	1.48913	0.905265	1.56515	0.117548	0.220872
ENSMUSG00000098351	0	NA	NA	NA	NA	NA
ENSMUSG00000033227	0.258101	0.0186899	0.971882	0.0186625	0.98511	NA
ENSMUSG00000099472	0	NA	NA	NA	NA	NA
ENSMUSG00000026167	0.0835803	-0.188174	0.904892	-0.207952	0.835267	NA
ENSMUSG00000089964	0	NA	NA	NA	NA	NA
ENSMUSG00000090071	0	NA	NA	NA	NA	NA
ENSMUSG00000055197	0	NA	NA	NA	NA	NA
ENSMUSG00000006546	0	NA	NA	NA	NA	NA
ENSMUSG00000065616	0	NA	NA	NA	NA	NA
ENSMUSG00000047021	0	NA	NA	NA	NA	NA
ENSMUSG00000089653	0	NA	NA	NA	NA	NA
ENSMUSG00000006538	101.052	-1.18433	0.79081	-1.49064	0.136057	0.244156
ENSMUSG00000103145	0.0835803	-0.188174	0.904892	-0.207952	0.835267	NA
ENSMUSG00000026162	77.0609	-0.2569	0.470026	-0.546834	0.584493	0.690302
ENSMUSG00000026205	42.4533	2.94597	0.929526	3.08167	0.00205843	0.0135819
ENSMUSG00000033159	1199.1	-0.692515	0.620567	-1.11486	0.264912	0.391037
ENSMUSG00000049339	3262.72	-1.31632	0.823646	-1.58636	0.112657	0.214434
ENSMUSG00000026197	408.341	-1.927	0.667942	-2.87482	0.00404256	0.0219122
ENSMUSG00000026198	77.8016	-1.00062	0.54905	-1.82284	0.0683277	0.153114
ENSMUSG00000099519	0	NA	NA	NA	NA	NA
ENSMUSG00000033124	340.421	-0.672897	0.579508	-1.16043	0.245873	0.370148
ENSMUSG00000026199	256.191	-0.00942946	0.239237	-0.0394148	0.96856	0.979029
ENSMUSG00000026200	24.9242	-0.677808	0.596334	-1.13794	0.255144	0.380113
ENSMUSG00000099204	0	NA	NA	NA	NA	NA
ENSMUSG00000026201	1216.02	-1.33739	0.470697	-2.83988	0.00451304	0.0236499
ENSMUSG00000026202	4282.96	-0.403742	0.280333	-1.4402	0.149809	0.261061
ENSMUSG00000096094	1.20863	-1.27532	1.06528	-1.09462	0.273681	NA
ENSMUSG00000026203	716.427	-1.44602	0.699951	-2.05868	0.0395247	0.104735
ENSMUSG00000026204	3.47206	0.673676	1.02316	0.65101	0.51504	0.63056
ENSMUSG00000101840	0	NA	NA	NA	NA	NA
ENSMUSG00000033061	0	NA	NA	NA	NA	NA
ENSMUSG00000100556	0	NA	NA	NA	NA	NA
ENSMUSG00000026209	925.713	-0.370244	0.424092	-0.872971	0.382679	0.51053
ENSMUSG00000026208	89.1625	-0.124113	0.629804	-0.197015	0.843816	0.890142
ENSMUSG00000085653	0	NA	NA	NA	NA	NA
ENSMUSG00000026207	27.7822	1.98521	0.734857	2.64133	0.00825818	0.0358916
ENSMUSG00000086053	0.0924649	-0.188174	0.904892	-0.207952	0.835267	NA
ENSMUSG00000033021	639.546	-0.375891	0.274105	-1.37138	0.170255	0.285859
ENSMUSG00000033007	1.94268	0.418956	1.08303	0.421782	0.673184	NA
ENSMUSG00000102605	0.0835803	-0.188174	0.904892	-0.207952	0.835267	NA
ENSMUSG00000032997	129.031	2.21318	0.752543	2.94162	0.003265	0.0189701
ENSMUSG00000026211	1959.1	4.63899	0.931609	5.61268	1.99216e-08	1.19757e-06
ENSMUSG00000051703	3.63552	2.19063	1.0683	2.05437	0.0399395	0.105436
ENSMUSG00000032968	35.3599	2.97914	1.01636	2.86748	0.0041376	0.022279
ENSMUSG00000082745	0	NA	NA	NA	NA	NA
ENSMUSG00000026213	347.887	1.4685	0.513297	2.86015	0.00423446	0.0226268
ENSMUSG00000082059	0	NA	NA	NA	NA	NA
ENSMUSG00000006576	37.5429	3.21945	0.684275	4.31357	1.60642e-05	0.000334645
ENSMUSG00000083244	0	NA	NA	NA	NA	NA
ENSMUSG00000082528	0	NA	NA	NA	NA	NA
ENSMUSG00000082012	0.678196	-0.308702	1.0304	-0.34662	0.728877	NA
ENSMUSG00000099996	0	NA	NA	NA	NA	NA
ENSMUSG00000101763	0	NA	NA	NA	NA	NA
ENSMUSG00000100827	0	NA	NA	NA	NA	NA
ENSMUSG00000100553	0	NA	NA	NA	NA	NA
ENSMUSG00000098611	0	NA	NA	NA	NA	NA
ENSMUSG00000100534	0	NA	NA	NA	NA	NA
ENSMUSG00000102904	0	NA	NA	NA	NA	NA
ENSMUSG00000089326	0	NA	NA	NA	NA	NA
ENSMUSG00000026235	3.71809	0.41616	1.01551	0.404661	0.685727	0.773136
ENSMUSG00000099141	0	NA	NA	NA	NA	NA
ENSMUSG00000101849	0	NA	NA	NA	NA	NA
ENSMUSG00000101506	0	NA	NA	NA	NA	NA
ENSMUSG00000065215	0	NA	NA	NA	NA	NA
ENSMUSG00000102052	0	NA	NA	NA	NA	NA
ENSMUSG00000004872	0	NA	NA	NA	NA	NA
ENSMUSG00000032908	181.531	3.73732	0.980925	4.06096	4.88707e-05	0.000808841
ENSMUSG00000099561	0	NA	NA	NA	NA	NA
ENSMUSG00000102945	0.0924649	-0.188174	0.904892	-0.207952	0.835267	NA
ENSMUSG00000026245	1843.75	1.17338	0.484238	2.42421	0.0153418	0.0549548
ENSMUSG00000101798	0	NA	NA	NA	NA	NA
ENSMUSG00000104018	0.266986	0.0273713	0.974872	0.0272497	0.978261	NA
ENSMUSG00000090486	75.3407	3.31442	0.944145	3.50194	0.000461891	0.00463599
ENSMUSG00000012187	32.4795	-0.83436	0.560279	-1.49059	0.136069	0.244156
ENSMUSG00000099364	0	NA	NA	NA	NA	NA
ENSMUSG00000100562	0.0816514	-0.188174	0.904892	-0.207952	0.835267	NA
ENSMUSG00000032883	1593.5	1.38497	0.582214	2.3821	0.017214	0.0594473
ENSMUSG00000079470	198.867	1.01923	0.570581	1.78606	0.0740902	0.161414
ENSMUSG00000099377	1.47746	0.522441	1.06809	0.463364	0.643103	NA
ENSMUSG00000099706	0	NA	NA	NA	NA	NA
ENSMUSG00000047330	11.3813	1.30668	0.986021	1.31988	0.186875	0.30518
ENSMUSG00000101324	0	NA	NA	NA	NA	NA
ENSMUSG00000072978	0.686955	-0.901063	1.04332	-0.760744	0.44681	NA
ENSMUSG00000050711	0.66613	-1.39061	1.08142	-1.23772	0.21582	NA
ENSMUSG00000099562	0.539724	0.435749	1.0764	0.40296	0.686978	NA
ENSMUSG00000077782	0	NA	NA	NA	NA	NA
ENSMUSG00000054702	104.775	2.6313	0.637807	4.07892	4.52463e-05	0.000766183
ENSMUSG00000102235	1.00979	-1.72456	1.07194	-1.44841	0.147502	NA
ENSMUSG00000073643	440.229	-0.556299	0.329352	-1.68915	0.0911905	0.185332
ENSMUSG00000104497	0	NA	NA	NA	NA	NA
ENSMUSG00000026248	599.073	0.133852	0.343184	0.390025	0.696518	0.781341
ENSMUSG00000026249	284.073	-0.139816	0.836811	-0.166942	0.867415	0.907981
ENSMUSG00000067106	0.26542	0.0207464	0.975375	0.0215115	0.982838	NA
ENSMUSG00000100397	0.876961	-0.0386904	1.07659	-0.0326919	0.97392	NA
ENSMUSG00000099753	0	NA	NA	NA	NA	NA
ENSMUSG00000096297	0	NA	NA	NA	NA	NA
ENSMUSG00000102518	0	NA	NA	NA	NA	NA
ENSMUSG00000099552	0	NA	NA	NA	NA	NA
ENSMUSG00000043230	0.657406	0.293354	0.911483	0.317779	0.750653	NA
ENSMUSG00000101257	0	NA	NA	NA	NA	NA
ENSMUSG00000103404	0	NA	NA	NA	NA	NA
ENSMUSG00000004364	2243.97	0.0317488	0.248484	0.12777	0.898331	0.92999
ENSMUSG00000103076	2.60561	-0.4578	0.929713	-0.492357	0.622467	0.722079
ENSMUSG00000103525	0.0928696	-0.188174	0.904892	-0.207952	0.835267	NA
ENSMUSG00000101722	0.360975	0.105903	0.907015	0.11417	0.909103	NA
ENSMUSG00000090637	0	NA	NA	NA	NA	NA
ENSMUSG00000101483	6.13053	2.92735	1.02316	2.82846	0.00467728	0.0242165
ENSMUSG00000110100	0.0816514	-0.188174	0.904892	-0.207952	0.835267	NA
ENSMUSG00000038608	62.2315	0.724331	0.629285	1.14999	0.250149	0.374692
ENSMUSG00000103192	0.0816514	-0.188174	0.904892	-0.207952	0.835267	NA
ENSMUSG00000104488	0	NA	NA	NA	NA	NA
ENSMUSG00000102721	0	NA	NA	NA	NA	NA
ENSMUSG00000099949	0.263491	0.0141158	0.905381	0.0158068	0.987389	NA
ENSMUSG00000099918	0.0816514	-0.188174	0.904892	-0.207952	0.835267	NA
ENSMUSG00000054976	0	NA	NA	NA	NA	NA
ENSMUSG00000104029	0	NA	NA	NA	NA	NA
ENSMUSG00000101986	0.36138	0.143388	0.998588	0.141061	0.887822	NA
ENSMUSG00000087008	1.95573	-0.275831	1.08731	-0.247303	0.804674	NA
ENSMUSG00000100561	1.21288	0.14193	1.08282	0.145812	0.88407	NA
ENSMUSG00000103571	0	NA	NA	NA	NA	NA
ENSMUSG00000098797	0	NA	NA	NA	NA	NA
ENSMUSG00000055980	93.5037	-0.909999	0.670911	-1.35441	0.175607	0.292076
ENSMUSG00000022591	0	NA	NA	NA	NA	NA
ENSMUSG00000026142	541.888	-1.01048	0.532361	-1.89694	0.0578358	0.136727
ENSMUSG00000104493	0.440697	0.165453	0.90796	0.177209	0.859344	NA
ENSMUSG00000100786	0	NA	NA	NA	NA	NA
ENSMUSG00000096779	0	NA	NA	NA	NA	NA
ENSMUSG00000067158	7.47446	-0.308335	0.912922	-0.336936	0.736165	0.811682
ENSMUSG00000079465	1.76583	0.594271	1.0758	0.526659	0.59843	NA
ENSMUSG00000065055	0	NA	NA	NA	NA	NA
ENSMUSG00000097564	10.695	-1.75949	1.04484	-1.62541	0.104076	0.202987
ENSMUSG00000026150	922.99	-0.361506	0.352761	-1.02479	0.30546	0.433516
ENSMUSG00000101450	1.34916	-0.321412	1.08778	-0.291407	0.77074	NA
ENSMUSG00000026149	2.87554	0.973198	1.03542	1.08447	0.278155	0.405466
ENSMUSG00000114299	0.0816514	-0.188174	0.904892	-0.207952	0.835267	NA
ENSMUSG00000099771	0	NA	NA	NA	NA	NA
ENSMUSG00000102280	0	NA	NA	NA	NA	NA
ENSMUSG00000100170	0	NA	NA	NA	NA	NA
ENSMUSG00000100744	0	NA	NA	NA	NA	NA
ENSMUSG00000093782	0	NA	NA	NA	NA	NA
ENSMUSG00000026159	1091.55	1.5274	0.512322	2.98309	0.00285354	0.0171889
ENSMUSG00000113880	1.94597	0.582665	1.07634	0.564564	0.57237	NA
ENSMUSG00000113973	0.18493	-0.0815304	0.904892	-0.0900996	0.928208	NA
ENSMUSG00000113846	0	NA	NA	NA	NA	NA
ENSMUSG00000113084	0	NA	NA	NA	NA	NA
ENSMUSG00000113925	0.0816514	-0.188174	0.904892	-0.207952	0.835267	NA
ENSMUSG00000114011	0	NA	NA	NA	NA	NA
ENSMUSG00000113097	0	NA	NA	NA	NA	NA
ENSMUSG00000101784	0	NA	NA	NA	NA	NA
ENSMUSG00000038496	2.38497	-0.358691	1.08505	-0.320093	0.748898	0.821416
ENSMUSG00000100432	0.96014	-1.64568	1.07031	-1.39748	0.16227	NA
ENSMUSG00000100190	0	NA	NA	NA	NA	NA
ENSMUSG00000113267	0	NA	NA	NA	NA	NA
ENSMUSG00000104423	0	NA	NA	NA	NA	NA
ENSMUSG00000101315	0.0835803	-0.188174	0.904892	-0.207952	0.835267	NA
ENSMUSG00000099691	0	NA	NA	NA	NA	NA
ENSMUSG00000026166	5.20877	2.01808	1.08612	1.96193	0.0497702	0.123535
ENSMUSG00000101173	0	NA	NA	NA	NA	NA
ENSMUSG00000053161	0	NA	NA	NA	NA	NA
ENSMUSG00000101896	0.369103	0.195054	1.06281	0.181319	0.856117	NA
ENSMUSG00000084443	0	NA	NA	NA	NA	NA
ENSMUSG00000026163	0	NA	NA	NA	NA	NA
ENSMUSG00000079140	0.627341	-0.531469	1.07478	-0.557979	0.576859	NA
ENSMUSG00000104374	0	NA	NA	NA	NA	NA
ENSMUSG00000104219	0	NA	NA	NA	NA	NA
ENSMUSG00000100580	0	NA	NA	NA	NA	NA
ENSMUSG00000094946	0	NA	NA	NA	NA	NA
ENSMUSG00000077736	0	NA	NA	NA	NA	NA
ENSMUSG00000045658	1303.68	-1.99961	0.761759	-2.60617	0.00915601	0.0384584
ENSMUSG00000102750	0	NA	NA	NA	NA	NA
ENSMUSG00000101934	0	NA	NA	NA	NA	NA
ENSMUSG00000098851	0.301283	-0.508101	0.904892	-0.547153	0.584273	NA
ENSMUSG00000036766	0.0835803	-0.188174	0.904892	-0.207952	0.835267	NA
ENSMUSG00000104396	0	NA	NA	NA	NA	NA
ENSMUSG00000102481	0	NA	NA	NA	NA	NA
ENSMUSG00000093254	0	NA	NA	NA	NA	NA
ENSMUSG00000026219	3110.43	0.699152	0.377211	1.85362	0.0637942	0.146033
ENSMUSG00000103505	0.165232	-0.0815304	0.904892	-0.0900996	0.928208	NA
ENSMUSG00000104503	0.830637	0.582801	1.04263	0.554142	0.579481	NA
ENSMUSG00000073633	190.124	-0.971078	0.385631	-2.51875	0.0117772	0.0458662
ENSMUSG00000026220	0.558261	0.438294	1.07224	0.407019	0.683994	NA
ENSMUSG00000096802	0.0928696	-0.188174	0.904892	-0.207952	0.835267	NA
ENSMUSG00000099693	0	NA	NA	NA	NA	NA
ENSMUSG00000052477	0.611898	0.549518	1.08848	0.5049	0.613629	NA
ENSMUSG00000064281	1.94312	-0.161454	1.06079	-0.154475	0.877235	NA
ENSMUSG00000098842	0	NA	NA	NA	NA	NA
ENSMUSG00000061852	0	NA	NA	NA	NA	NA
ENSMUSG00000089976	0	NA	NA	NA	NA	NA
ENSMUSG00000101279	0	NA	NA	NA	NA	NA
ENSMUSG00000089844	0.800728	0.768869	1.0891	0.705294	0.480628	NA
ENSMUSG00000073631	0	NA	NA	NA	NA	NA
ENSMUSG00000072109	0.15342	-0.188174	0.904892	-0.207952	0.835267	NA
ENSMUSG00000090128	0.0928696	-0.188174	0.904892	-0.207952	0.835267	NA
ENSMUSG00000091199	0.24629	-0.0815304	0.904892	-0.0900996	0.928208	NA
ENSMUSG00000089716	0	NA	NA	NA	NA	NA
ENSMUSG00000079457	2.5254	0.957291	1.06243	0.862323	0.38851	0.515888
ENSMUSG00000090252	0	NA	NA	NA	NA	NA
ENSMUSG00000079455	0	NA	NA	NA	NA	NA
ENSMUSG00000089652	0	NA	NA	NA	NA	NA
ENSMUSG00000089937	0	NA	NA	NA	NA	NA
ENSMUSG00000096292	0	NA	NA	NA	NA	NA
ENSMUSG00000101751	0	NA	NA	NA	NA	NA
ENSMUSG00000089714	0	NA	NA	NA	NA	NA
ENSMUSG00000090186	0	NA	NA	NA	NA	NA
ENSMUSG00000094127	0	NA	NA	NA	NA	NA
ENSMUSG00000070034	13.7496	0.306782	0.585024	0.522744	0.601153	0.703919
ENSMUSG00000090103	0	NA	NA	NA	NA	NA
ENSMUSG00000070031	23.8642	-1.57547	0.652663	-2.41448	0.0157577	0.0559799
ENSMUSG00000073628	0	NA	NA	NA	NA	NA
ENSMUSG00000090246	0.163303	-0.0815304	0.904892	-0.0900996	0.928208	NA
ENSMUSG00000026222	183.815	0.635757	0.51931	1.22398	0.220961	0.344053
ENSMUSG00000064414	0	NA	NA	NA	NA	NA
ENSMUSG00000052760	10.4379	0.157	0.618944	0.253062	0.80022	0.859138
ENSMUSG00000098634	0	NA	NA	NA	NA	NA
ENSMUSG00000094834	0	NA	NA	NA	NA	NA
ENSMUSG00000100217	0	NA	NA	NA	NA	NA
ENSMUSG00000092932	0	NA	NA	NA	NA	NA
ENSMUSG00000036707	1425.57	-0.143727	0.215038	-0.668384	0.503888	0.620943
ENSMUSG00000026223	632.565	-0.0925122	0.465402	-0.198774	0.842439	0.889315
ENSMUSG00000026224	0.979522	0.631136	1.02988	0.606829	0.543965	NA
ENSMUSG00000099767	1.02522	0.869405	1.08313	0.798494	0.424584	NA
ENSMUSG00000049608	4.44327	2.64764	1.02997	2.55894	0.0104991	0.0423586
ENSMUSG00000100108	0.185739	-0.0815304	0.904892	-0.0900996	0.928208	NA
ENSMUSG00000099342	4.45822	-0.987243	0.80865	-1.22976	0.218788	0.341623
ENSMUSG00000026226	0.255768	0.0127662	0.905358	0.0136312	0.989124	NA
ENSMUSG00000026227	1142.95	-0.610987	0.368323	-1.65874	0.0971685	0.193349
ENSMUSG00000026229	2336.87	0.097214	0.320857	0.302982	0.761904	0.831024
ENSMUSG00000077274	0	NA	NA	NA	NA	NA
ENSMUSG00000026228	0.933871	0.907669	1.08905	0.83142	0.405736	NA
ENSMUSG00000103272	0.456144	0.250275	1.01652	0.241472	0.809189	NA
ENSMUSG00000094638	0	NA	NA	NA	NA	NA
ENSMUSG00000062590	173.939	0.903612	0.471244	1.91618	0.0553416	0.132543
ENSMUSG00000087538	0.0816514	-0.188174	0.904892	-0.207952	0.835267	NA
ENSMUSG00000079445	35.0362	2.92568	0.779061	3.53103	0.000413943	0.00425626
ENSMUSG00000099644	0	NA	NA	NA	NA	NA
ENSMUSG00000091806	0	NA	NA	NA	NA	NA
ENSMUSG00000101853	0	NA	NA	NA	NA	NA
ENSMUSG00000026234	31923.5	3.14341	0.592264	5.3298	9.83185e-08	4.60974e-06
ENSMUSG00000064837	0	NA	NA	NA	NA	NA
ENSMUSG00000104627	0.0835803	-0.188174	0.904892	-0.207952	0.835267	NA
ENSMUSG00000064696	0	NA	NA	NA	NA	NA
ENSMUSG00000064823	0	NA	NA	NA	NA	NA
ENSMUSG00000073627	19.9892	1.6648	0.759936	2.1508	0.0314917	0.0898577
ENSMUSG00000110510	0	NA	NA	NA	NA	NA
ENSMUSG00000026237	0.0816514	-0.188174	0.904892	-0.207952	0.835267	NA
ENSMUSG00000036574	0	NA	NA	NA	NA	NA
ENSMUSG00000101328	0	NA	NA	NA	NA	NA
ENSMUSG00000026238	3188.81	1.7271	0.415281	4.16008	3.18139e-05	0.000579676
ENSMUSG00000026239	260.685	0.0339879	0.339966	0.0999782	0.920362	0.945816
ENSMUSG00000102927	0.256172	0.0130932	0.905364	0.01398	0.988846	NA
ENSMUSG00000026240	296.305	0.482831	0.269708	1.78982	0.0734824	0.160443
ENSMUSG00000084468	0	NA	NA	NA	NA	NA
ENSMUSG00000103609	0	NA	NA	NA	NA	NA
ENSMUSG00000026241	0.435448	0.186659	1.00551	0.189872	0.849409	NA
ENSMUSG00000053333	385.64	-0.0714081	0.197749	-0.361116	0.718013	0.798361
ENSMUSG00000100225	0	NA	NA	NA	NA	NA
ENSMUSG00000100768	0	NA	NA	NA	NA	NA
ENSMUSG00000104121	0	NA	NA	NA	NA	NA
ENSMUSG00000102383	0.0816514	-0.188174	0.904892	-0.207952	0.835267	NA
ENSMUSG00000104400	0	NA	NA	NA	NA	NA
ENSMUSG00000102293	0.0924649	-0.188174	0.904892	-0.207952	0.835267	NA
ENSMUSG00000102649	0.530072	0.327682	1.02306	0.317792	0.750643	NA
ENSMUSG00000084106	15.7708	-0.143037	0.667457	-0.214864	0.829874	0.880345
ENSMUSG00000102571	0.326606	0.0808218	0.906575	0.0872239	0.930494	NA
ENSMUSG00000099401	0.0928696	-0.188174	0.904892	-0.207952	0.835267	NA
ENSMUSG00000102956	0	NA	NA	NA	NA	NA
ENSMUSG00000103984	1.64236	1.37557	1.08779	1.26047	0.2075	NA
ENSMUSG00000101940	0.0924649	-0.188174	0.904892	-0.207952	0.835267	NA
ENSMUSG00000101625	0	NA	NA	NA	NA	NA
ENSMUSG00000026246	0	NA	NA	NA	NA	NA
ENSMUSG00000079440	0.278609	0.0311665	0.905657	0.0332309	0.97349	NA
ENSMUSG00000100940	0	NA	NA	NA	NA	NA
ENSMUSG00000036500	0	NA	NA	NA	NA	NA
ENSMUSG00000099839	0	NA	NA	NA	NA	NA
ENSMUSG00000026247	0	NA	NA	NA	NA	NA
ENSMUSG00000036480	0.267349	0.018073	0.905446	0.0202259	0.983863	NA
ENSMUSG00000026251	0	NA	NA	NA	NA	NA
ENSMUSG00000026253	0	NA	NA	NA	NA	NA
ENSMUSG00000026254	1948.62	0.164672	0.292448	0.563084	0.573377	0.680661
ENSMUSG00000088318	0.0816514	-0.188174	0.904892	-0.207952	0.835267	NA
ENSMUSG00000026255	37.7753	1.58878	0.914651	1.75144	0.0798696	0.169722
ENSMUSG00000089821	0	NA	NA	NA	NA	NA
ENSMUSG00000048000	1312.53	1.30023	0.348884	3.72649	0.000194165	0.00241373
ENSMUSG00000095281	0	NA	NA	NA	NA	NA
ENSMUSG00000079436	0	NA	NA	NA	NA	NA
ENSMUSG00000089613	0	NA	NA	NA	NA	NA
ENSMUSG00000026258	0	NA	NA	NA	NA	NA
ENSMUSG00000026259	467.279	-1.45854	0.947727	-1.51146	0.13067	0.237342
ENSMUSG00000079434	48.6187	-0.201508	0.662938	-0.30399	0.761135	0.830449
ENSMUSG00000091123	0	NA	NA	NA	NA	NA
ENSMUSG00000090994	0.687581	0.470402	1.03235	0.451355	0.651734	NA
ENSMUSG00000026288	119.474	2.37348	0.488016	4.81757	1.45319e-06	4.54647e-05
ENSMUSG00000026289	578.284	-0.46757	0.323045	-1.44744	0.147774	0.258235
ENSMUSG00000087968	1.11114	-0.670209	1.05184	-0.604153	0.545742	NA
ENSMUSG00000089281	0	NA	NA	NA	NA	NA
ENSMUSG00000056055	9.73374	1.26014	1.08802	1.39142	0.164098	0.278738
ENSMUSG00000070738	762.931	1.5354	0.463922	3.30983	0.00093354	0.0077215
ENSMUSG00000101942	0.18493	-0.0815304	0.904892	-0.0900996	0.928208	NA
ENSMUSG00000103996	0.0816514	-0.188174	0.904892	-0.207952	0.835267	NA
ENSMUSG00000103591	0.792402	0.542058	1.03407	0.519132	0.603669	NA
ENSMUSG00000005501	485.218	0.453573	0.42111	1.07704	0.281461	0.408868
ENSMUSG00000095942	0	NA	NA	NA	NA	NA
ENSMUSG00000084021	0.454249	0.249125	1.01636	0.24026	0.810129	NA
ENSMUSG00000083478	5.12054	-0.981217	1.0865	-0.869543	0.38455	0.512239
ENSMUSG00000090165	89.2215	-1.49526	1.01093	-1.43769	0.150523	0.261925
ENSMUSG00000092220	0	NA	NA	NA	NA	NA
ENSMUSG00000090175	1926.37	-1.4733	1.07968	-1.28647	0.19828	0.318489
ENSMUSG00000089675	9.97428	-1.40539	1.06895	-1.26257	0.206745	0.32811
ENSMUSG00000090124	8.94819	0.110109	0.669831	0.164569	0.869283	0.909088
ENSMUSG00000082837	0	NA	NA	NA	NA	NA
ENSMUSG00000090145	144.673	-0.8303	0.734278	-1.12812	0.259268	0.384629
ENSMUSG00000084195	0.407029	0.0551047	0.906096	0.0706592	0.943669	NA
ENSMUSG00000081261	0	NA	NA	NA	NA	NA
ENSMUSG00000054545	60.4372	-1.3823	0.745643	-1.84798	0.0646059	0.147371
ENSMUSG00000081602	0	NA	NA	NA	NA	NA
ENSMUSG00000082513	0.437607	0.229242	1.0088	0.222423	0.823985	NA
ENSMUSG00000082677	0.0928696	-0.188174	0.904892	-0.207952	0.835267	NA
ENSMUSG00000089943	88.72	-2.21754	1.08671	-1.87459	0.060849	0.141368
ENSMUSG00000081488	1.99422	-2.2547	1.04163	-2.10416	0.0353644	NA
ENSMUSG00000083277	0.100188	-0.188174	0.904892	-0.207952	0.835267	NA
ENSMUSG00000090171	0.532218	0.297385	1.01176	0.292942	0.769567	NA
ENSMUSG00000081984	1.30397	-1.52779	1.08294	-1.4089	0.158865	NA
ENSMUSG00000089960	721.892	-0.707156	1.08555	-0.62649	0.530993	0.644715
ENSMUSG00000079429	105.155	2.88805	0.585385	4.84891	1.24141e-06	3.93512e-05
ENSMUSG00000044783	1012.05	2.42109	0.406439	5.95331	2.62765e-09	1.95702e-07
ENSMUSG00000036251	1.26725	-0.63089	1.0476	-0.556735	0.577709	NA
ENSMUSG00000085420	0	NA	NA	NA	NA	NA
ENSMUSG00000026295	1871.52	-0.820766	0.910321	-0.893979	0.371333	0.499271
ENSMUSG00000099553	0	NA	NA	NA	NA	NA
ENSMUSG00000100908	0	NA	NA	NA	NA	NA
ENSMUSG00000062310	0.350161	0.132931	0.997553	0.130884	0.895867	NA
ENSMUSG00000100798	0	NA	NA	NA	NA	NA
ENSMUSG00000104057	0	NA	NA	NA	NA	NA
ENSMUSG00000100367	0.0835803	-0.188174	0.904892	-0.207952	0.835267	NA
ENSMUSG00000049866	80.4498	1.07822	0.452646	2.37598	0.0175022	0.0600866
ENSMUSG00000101736	0	NA	NA	NA	NA	NA
ENSMUSG00000097398	0	NA	NA	NA	NA	NA
ENSMUSG00000099848	0	NA	NA	NA	NA	NA
ENSMUSG00000101333	0	NA	NA	NA	NA	NA
ENSMUSG00000099378	0	NA	NA	NA	NA	NA
ENSMUSG00000099544	0.0924649	-0.188174	0.904892	-0.207952	0.835267	NA
ENSMUSG00000036206	64.4467	2.39925	0.718479	3.29203	0.000994686	0.00806482
ENSMUSG00000102700	2.06743	1.58096	1.08687	1.44892	0.14736	NA
ENSMUSG00000102083	0.731024	-0.400029	1.08794	-0.416125	0.677319	NA
ENSMUSG00000101288	0	NA	NA	NA	NA	NA
ENSMUSG00000099938	0	NA	NA	NA	NA	NA
ENSMUSG00000055013	455.141	1.95187	0.564296	3.46016	0.000539846	0.00516583
ENSMUSG00000104114	0.0816514	-0.188174	0.904892	-0.207952	0.835267	NA
ENSMUSG00000088371	0	NA	NA	NA	NA	NA
ENSMUSG00000101662	0.500722	0.205331	0.908522	0.223129	0.823435	NA
ENSMUSG00000102009	0.0816514	-0.188174	0.904892	-0.207952	0.835267	NA
ENSMUSG00000088775	0	NA	NA	NA	NA	NA
ENSMUSG00000103252	0	NA	NA	NA	NA	NA
ENSMUSG00000034486	0	NA	NA	NA	NA	NA
ENSMUSG00000092627	0	NA	NA	NA	NA	NA
ENSMUSG00000067081	0.0835803	-0.188174	0.904892	-0.207952	0.835267	NA
ENSMUSG00000026301	17.6025	2.85231	1.05924	2.91746	0.00352897	0.0200539
ENSMUSG00000100850	0	NA	NA	NA	NA	NA
ENSMUSG00000044337	30.7743	1.41039	0.719222	1.94278	0.0520422	0.127211
ENSMUSG00000104087	0	NA	NA	NA	NA	NA
ENSMUSG00000101951	0	NA	NA	NA	NA	NA
ENSMUSG00000101028	0	NA	NA	NA	NA	NA
ENSMUSG00000098368	0	NA	NA	NA	NA	NA
ENSMUSG00000101997	0	NA	NA	NA	NA	NA
ENSMUSG00000103292	0.0816514	-0.188174	0.904892	-0.207952	0.835267	NA
ENSMUSG00000034432	704.196	0.534325	0.346963	1.53992	0.12358	0.228786
ENSMUSG00000056128	0.292081	-0.614744	0.904892	-0.729019	0.46599	NA
ENSMUSG00000048126	181.888	1.35717	0.610526	2.22279	0.0262297	0.0791053
ENSMUSG00000103061	0.0928696	-0.188174	0.904892	-0.207952	0.835267	NA
ENSMUSG00000103978	0	NA	NA	NA	NA	NA
ENSMUSG00000026303	11.7449	-0.421697	0.807202	-0.523371	0.600716	0.703624
ENSMUSG00000090550	0.0928696	-0.188174	0.904892	-0.207952	0.835267	NA
ENSMUSG00000026304	456.815	-1.40015	0.486072	-2.87912	0.00398782	0.0217086
ENSMUSG00000100791	0	NA	NA	NA	NA	NA
ENSMUSG00000026305	1005.33	1.32485	0.42877	3.09006	0.00200118	0.0132822
ENSMUSG00000070732	0	NA	NA	NA	NA	NA
ENSMUSG00000100018	3.39592	0.0761248	0.910729	0.0841336	0.93295	0.954789
ENSMUSG00000034353	22.3327	-1.03258	1.04471	-0.962779	0.335659	0.464574
ENSMUSG00000034343	662.434	-0.774602	0.323104	-2.39745	0.0165094	0.0576165
ENSMUSG00000083064	2.1928	-0.206807	1.03816	-0.197156	0.843706	NA
ENSMUSG00000097285	9.48127	-1.62207	0.76233	-2.13513	0.0327503	0.0922816
ENSMUSG00000026307	2549.8	-1.54125	0.458293	-3.36116	0.000776152	0.00677955
ENSMUSG00000090322	0.374897	0.155291	0.99982	0.152633	0.878687	NA
ENSMUSG00000049515	0.439941	0.306537	1.07059	0.282188	0.7778	NA
ENSMUSG00000026308	1.58843	0.946148	1.05348	0.90417	0.365905	NA
ENSMUSG00000047443	56.092	4.53466	0.968771	4.36333	1.28095e-05	0.000281395
ENSMUSG00000026309	772.001	0.505426	0.366679	1.37835	0.168095	0.283419
ENSMUSG00000100253	0	NA	NA	NA	NA	NA
ENSMUSG00000067071	1504.64	-1.19586	0.39092	-3.05856	0.00222403	0.0143766
ENSMUSG00000055866	484.813	-0.849398	0.724186	-1.17009	0.241963	0.365891
ENSMUSG00000101911	0	NA	NA	NA	NA	NA
ENSMUSG00000100151	0	NA	NA	NA	NA	NA
ENSMUSG00000101958	0.183769	-0.0815304	0.904892	-0.0900996	0.928208	NA
ENSMUSG00000034292	206.751	0.421119	0.324168	1.2987	0.194047	0.313665
ENSMUSG00000026311	79.4288	-0.0298384	0.404815	-0.0737065	0.941244	0.960241
ENSMUSG00000101705	0	NA	NA	NA	NA	NA
ENSMUSG00000100980	0	NA	NA	NA	NA	NA
ENSMUSG00000007805	0.856984	-0.798379	1.08211	-0.713988	0.475235	NA
ENSMUSG00000101414	0.0928696	-0.188174	0.904892	-0.207952	0.835267	NA
ENSMUSG00000102745	0.18184	-0.0815304	0.904892	-0.0900996	0.928208	NA
ENSMUSG00000026313	156.966	0.1894	0.387392	0.488879	0.624928	0.724135
ENSMUSG00000103101	0	NA	NA	NA	NA	NA
ENSMUSG00000096941	0	NA	NA	NA	NA	NA
ENSMUSG00000102565	0.0816514	-0.188174	0.904892	-0.207952	0.835267	NA
ENSMUSG00000101265	0	NA	NA	NA	NA	NA
ENSMUSG00000101522	0	NA	NA	NA	NA	NA
ENSMUSG00000026260	3562.77	-0.853176	0.361442	-2.36024	0.0182632	0.0619021
ENSMUSG00000098288	0	NA	NA	NA	NA	NA
ENSMUSG00000067064	0.0924649	-0.188174	0.904892	-0.207952	0.835267	NA
ENSMUSG00000057464	0	NA	NA	NA	NA	NA
ENSMUSG00000042849	0	NA	NA	NA	NA	NA
ENSMUSG00000058904	0	NA	NA	NA	NA	NA
ENSMUSG00000097001	0	NA	NA	NA	NA	NA
ENSMUSG00000099363	0	NA	NA	NA	NA	NA
ENSMUSG00000046300	0	NA	NA	NA	NA	NA
ENSMUSG00000107778	0	NA	NA	NA	NA	NA
ENSMUSG00000062497	0	NA	NA	NA	NA	NA
ENSMUSG00000108131	0	NA	NA	NA	NA	NA
ENSMUSG00000063583	0.0835803	-0.188174	0.904892	-0.207952	0.835267	NA
ENSMUSG00000061616	0.328534	0.0822886	0.906601	0.0888014	0.92924	NA
ENSMUSG00000073616	772.576	-1.17374	0.477982	-2.45457	0.0141052	0.0519063
ENSMUSG00000044055	0	NA	NA	NA	NA	NA
ENSMUSG00000100546	0.292081	-0.614744	0.904892	-0.729019	0.46599	NA
ENSMUSG00000099665	0	NA	NA	NA	NA	NA
ENSMUSG00000100781	0	NA	NA	NA	NA	NA
ENSMUSG00000034220	37.0535	-0.607779	0.977282	-0.616269	0.537717	0.650719
ENSMUSG00000101995	0	NA	NA	NA	NA	NA
ENSMUSG00000065470	0	NA	NA	NA	NA	NA
ENSMUSG00000034212	0.569078	-0.319398	1.01991	-0.292555	0.769862	NA
ENSMUSG00000047067	180.174	-0.884437	0.460693	-1.91989	0.0548712	0.131791
ENSMUSG00000097251	22.4499	-1.34265	0.59318	-2.26933	0.0232484	0.0728346
ENSMUSG00000026269	1325.55	-0.370746	0.221167	-1.67634	0.093671	0.188778
ENSMUSG00000100632	1.70673	-0.498664	1.07764	-0.454138	0.64973	NA
ENSMUSG00000026270	555.693	0.394817	0.344738	1.14522	0.252118	0.376677
ENSMUSG00000026271	38.8918	3.21108	0.743004	3.98411	6.77332e-05	0.00104884
ENSMUSG00000100021	0	NA	NA	NA	NA	NA
ENSMUSG00000045091	0	NA	NA	NA	NA	NA
ENSMUSG00000014602	13.9181	1.75708	0.769542	2.19901	0.027877	0.0826394
ENSMUSG00000101378	0.417636	-0.934671	0.904892	-0.894603	0.370999	NA
ENSMUSG00000026272	2729.38	-2.27272	1.02264	-2.1276	0.0333703	0.0934434
ENSMUSG00000034159	162.782	3.3382	1.03005	3.72803	0.000192985	0.00240616
ENSMUSG00000084989	0	NA	NA	NA	NA	NA
ENSMUSG00000047793	72.5466	-2.33791	0.866171	-2.66051	0.00780235	0.0344646
ENSMUSG00000098997	0	NA	NA	NA	NA	NA
ENSMUSG00000026273	392.082	-0.274338	0.3172	-0.864907	0.38709	0.514774
ENSMUSG00000101172	0.771017	0.517438	1.03169	0.497405	0.618903	NA
ENSMUSG00000100351	0.84293	0.738924	1.08336	0.679299	0.496948	NA
ENSMUSG00000026274	106.12	2.75957	0.627559	4.34028	1.42299e-05	0.000303957
ENSMUSG00000026275	1084.1	0.72429	0.349144	2.0744	0.0380425	0.101939
ENSMUSG00000106302	0	NA	NA	NA	NA	NA
ENSMUSG00000098689	0	NA	NA	NA	NA	NA
ENSMUSG00000064389	0	NA	NA	NA	NA	NA
ENSMUSG00000034107	2.79119	1.72301	1.08779	1.59996	0.109608	0.210463
ENSMUSG00000034088	9960.32	0.24888	0.301227	0.82623	0.408674	0.535065
ENSMUSG00000090489	1.5066	0.461388	1.0891	0.39767	0.690873	NA
ENSMUSG00000026276	23.9594	-0.0107811	0.585265	-0.01843	0.985296	0.990415
ENSMUSG00000112508	0	NA	NA	NA	NA	NA
ENSMUSG00000034066	361.591	0.518316	0.361379	1.43397	0.151582	0.263231
ENSMUSG00000103854	0.0816514	-0.188174	0.904892	-0.207952	0.835267	NA
ENSMUSG00000026277	848.194	-0.274577	0.326128	-0.841938	0.399823	0.526242
ENSMUSG00000100927	0.41884	0.215087	1.06504	0.205377	0.837278	NA
ENSMUSG00000026278	197.458	0.518102	0.347372	1.49108	0.135942	0.24402
ENSMUSG00000026279	287.929	0.529211	0.253491	2.08708	0.0368813	0.100156
ENSMUSG00000101952	0.348233	0.096767	0.906858	0.104365	0.91688	NA
ENSMUSG00000026280	741.864	-0.231008	0.194425	-1.18819	0.234759	0.358494
ENSMUSG00000026281	957.111	0.644737	0.474425	1.3593	0.174053	0.290266
ENSMUSG00000026283	400.03	1.32483	0.487831	2.7154	0.00661949	0.0307958
ENSMUSG00000088961	0	NA	NA	NA	NA	NA
ENSMUSG00000073609	113.757	-1.07365	0.52891	-2.02952	0.0424054	0.110234
ENSMUSG00000094651	0	NA	NA	NA	NA	NA
ENSMUSG00000101660	0	NA	NA	NA	NA	NA
ENSMUSG00000093805	0.0928696	-0.188174	0.904892	-0.207952	0.835267	NA
ENSMUSG00000099624	7.34056	-0.745277	0.709016	-1.05746	0.290303	0.417925
ENSMUSG00000073608	0	NA	NA	NA	NA	NA
ENSMUSG00000034000	0	NA	NA	NA	NA	NA
ENSMUSG00000026285	1.10188	0.0609054	1.08194	0.0621973	0.950406	NA
ENSMUSG00000100990	0	NA	NA	NA	NA	NA
ENSMUSG00000100347	0.814922	-0.160677	1.0863	-0.140639	0.888155	NA
ENSMUSG00000077413	0	NA	NA	NA	NA	NA
ENSMUSG00000100518	0.292081	-0.614744	0.904892	-0.729019	0.46599	NA
ENSMUSG00000089310	0	NA	NA	NA	NA	NA
ENSMUSG00000099592	0	NA	NA	NA	NA	NA
ENSMUSG00000051185	221.556	-1.47712	0.506856	-2.91294	0.00358047	0.0202372
ENSMUSG00000103973	0.984646	0.0936929	1.08842	0.0805107	0.935831	NA
ENSMUSG00000081051	82.6463	0.816764	0.524191	1.55657	0.119572	0.223576
ENSMUSG00000040710	35.4985	2.49926	0.773663	3.12265	0.00179231	0.0122635
ENSMUSG00000103197	0	NA	NA	NA	NA	NA
ENSMUSG00000100777	0	NA	NA	NA	NA	NA
ENSMUSG00000102718	0	NA	NA	NA	NA	NA
ENSMUSG00000095955	0	NA	NA	NA	NA	NA
ENSMUSG00000100062	0	NA	NA	NA	NA	NA
ENSMUSG00000080345	0	NA	NA	NA	NA	NA
ENSMUSG00000096585	0	NA	NA	NA	NA	NA
ENSMUSG00000102658	0	NA	NA	NA	NA	NA
ENSMUSG00000100336	0	NA	NA	NA	NA	NA
ENSMUSG00000100589	0	NA	NA	NA	NA	NA
ENSMUSG00000095610	0	NA	NA	NA	NA	NA
ENSMUSG00000100362	12.6841	-1.50661	0.971026	-1.5291	0.126239	0.231922
ENSMUSG00000077255	0	NA	NA	NA	NA	NA
ENSMUSG00000040693	0	NA	NA	NA	NA	NA
ENSMUSG00000097814	0	NA	NA	NA	NA	NA
ENSMUSG00000045463	0	NA	NA	NA	NA	NA
ENSMUSG00000097480	1.17483	-0.561087	1.07165	-0.521902	0.601738	NA
ENSMUSG00000100454	0	NA	NA	NA	NA	NA
ENSMUSG00000044757	0.36986	0.112126	0.90712	0.120843	0.903815	NA
ENSMUSG00000026331	0	NA	NA	NA	NA	NA
ENSMUSG00000100484	0	NA	NA	NA	NA	NA
ENSMUSG00000101348	0	NA	NA	NA	NA	NA
ENSMUSG00000103179	0	NA	NA	NA	NA	NA
ENSMUSG00000044768	221.657	-0.803974	0.465921	-1.7255	0.0844374	0.17629
ENSMUSG00000040648	1585.58	0.657931	0.344924	1.90749	0.0564572	0.134541
ENSMUSG00000026333	188.165	-0.194556	0.435487	-0.446831	0.654997	0.747705
ENSMUSG00000026335	244.447	-0.638722	0.812761	-0.783271	0.433468	0.557638
ENSMUSG00000104140	0	NA	NA	NA	NA	NA
ENSMUSG00000089169	0	NA	NA	NA	NA	NA
ENSMUSG00000089782	59.4265	0.4828	0.520697	0.926799	0.354031	0.482154
ENSMUSG00000089706	1.631	-0.37066	1.08054	-0.346785	0.728753	NA
ENSMUSG00000096085	0	NA	NA	NA	NA	NA
ENSMUSG00000100182	0.748629	-0.285023	1.0782	-0.310129	0.756463	NA
ENSMUSG00000100711	0	NA	NA	NA	NA	NA
ENSMUSG00000097608	1.50906	0.546601	1.05784	0.49175	0.622896	NA
ENSMUSG00000099634	0.174116	-0.0815304	0.904892	-0.0900996	0.928208	NA
ENSMUSG00000026336	0	NA	NA	NA	NA	NA
ENSMUSG00000089791	1.96101	-2.44756	1.06028	-1.95278	0.0508461	NA
ENSMUSG00000096193	0	NA	NA	NA	NA	NA
ENSMUSG00000100009	14.5096	-1.18572	1.08905	-1.01976	0.307841	0.43594
ENSMUSG00000099686	0.0928696	-0.188174	0.904892	-0.207952	0.835267	NA
ENSMUSG00000087804	0	NA	NA	NA	NA	NA
ENSMUSG00000099453	0	NA	NA	NA	NA	NA
ENSMUSG00000067028	0	NA	NA	NA	NA	NA
ENSMUSG00000082431	67.6823	-0.662276	0.544712	-1.21655	0.223776	0.346737
ENSMUSG00000104104	0.18493	-0.0815304	0.904892	-0.0900996	0.928208	NA
ENSMUSG00000100662	0.670791	-0.313038	1.08867	-0.270227	0.786986	NA
ENSMUSG00000087883	0	NA	NA	NA	NA	NA
ENSMUSG00000099835	7.16808	-0.456264	0.695892	-0.659746	0.509417	0.625785
ENSMUSG00000100794	1.47373	-1.03966	1.01852	-1.03197	0.302085	NA
ENSMUSG00000099427	0	NA	NA	NA	NA	NA
ENSMUSG00000099892	0	NA	NA	NA	NA	NA
ENSMUSG00000100977	0	NA	NA	NA	NA	NA
ENSMUSG00000077039	0	NA	NA	NA	NA	NA
ENSMUSG00000100684	0	NA	NA	NA	NA	NA
ENSMUSG00000100088	0	NA	NA	NA	NA	NA
ENSMUSG00000100222	1.61774	-1.3508	1.02072	-1.32312	0.185796	NA
ENSMUSG00000100065	0.301687	-0.508101	0.904892	-0.547153	0.584273	NA
ENSMUSG00000100349	0.430693	0.159401	0.90787	0.170774	0.864401	NA
ENSMUSG00000099375	0.627651	0.286257	0.919372	0.307473	0.758483	NA
ENSMUSG00000077295	0	NA	NA	NA	NA	NA
ENSMUSG00000099770	0	NA	NA	NA	NA	NA
ENSMUSG00000088510	0	NA	NA	NA	NA	NA
ENSMUSG00000101890	0	NA	NA	NA	NA	NA
ENSMUSG00000099989	0	NA	NA	NA	NA	NA
ENSMUSG00000087908	0	NA	NA	NA	NA	NA
ENSMUSG00000100955	0.0924649	-0.188174	0.904892	-0.207952	0.835267	NA
ENSMUSG00000088594	0	NA	NA	NA	NA	NA
ENSMUSG00000099469	0	NA	NA	NA	NA	NA
ENSMUSG00000102325	0	NA	NA	NA	NA	NA
ENSMUSG00000101297	0	NA	NA	NA	NA	NA
ENSMUSG00000100059	0	NA	NA	NA	NA	NA
ENSMUSG00000088161	0	NA	NA	NA	NA	NA
ENSMUSG00000099464	0	NA	NA	NA	NA	NA
ENSMUSG00000100935	0	NA	NA	NA	NA	NA
ENSMUSG00000099801	0	NA	NA	NA	NA	NA
ENSMUSG00000050840	0	NA	NA	NA	NA	NA
ENSMUSG00000103991	0	NA	NA	NA	NA	NA
ENSMUSG00000084704	0	NA	NA	NA	NA	NA
ENSMUSG00000103060	0	NA	NA	NA	NA	NA
ENSMUSG00000089866	0	NA	NA	NA	NA	NA
ENSMUSG00000099669	4.60151	-1.76896	1.08342	-1.48103	0.138598	0.24739
ENSMUSG00000099702	0	NA	NA	NA	NA	NA
ENSMUSG00000047496	235.193	-1.82231	1.03238	-1.69562	0.0899571	0.183779
ENSMUSG00000099582	0	NA	NA	NA	NA	NA
ENSMUSG00000097482	46.2856	-1.56041	1.0075	-1.34864	0.177452	0.294041
ENSMUSG00000101214	0.0924649	-0.188174	0.904892	-0.207952	0.835267	NA
ENSMUSG00000067017	71.6885	1.30746	0.415486	3.13316	0.00172937	0.0119298
ENSMUSG00000056536	396.563	0.00181344	0.459824	0.00394352	0.996854	0.998158
ENSMUSG00000100672	1.77971	-0.62064	1.06775	-0.577816	0.563388	NA
ENSMUSG00000101219	0.0928696	-0.188174	0.904892	-0.207952	0.835267	NA
ENSMUSG00000076999	0	NA	NA	NA	NA	NA
ENSMUSG00000101656	0.237001	-0.0815304	0.904892	-0.0900996	0.928208	NA
ENSMUSG00000026319	410.58	-0.310676	0.280715	-1.10679	0.268386	0.394987
ENSMUSG00000104044	0.174521	-0.0815304	0.904892	-0.0900996	0.928208	NA
ENSMUSG00000101330	0.237001	-0.0815304	0.904892	-0.0900996	0.928208	NA
ENSMUSG00000026321	24.9977	1.13035	0.597881	1.87266	0.0611151	0.14181
ENSMUSG00000102690	0	NA	NA	NA	NA	NA
ENSMUSG00000089206	0	NA	NA	NA	NA	NA
ENSMUSG00000099448	0.0816514	-0.188174	0.904892	-0.207952	0.835267	NA
ENSMUSG00000099843	49.4424	-0.0813108	0.517908	-0.157089	0.875175	0.912832
ENSMUSG00000038866	1067.11	0.622484	0.341534	1.82256	0.0683699	0.153114
ENSMUSG00000102501	0.0816514	-0.188174	0.904892	-0.207952	0.835267	NA
ENSMUSG00000097612	0.456144	0.250275	1.01652	0.241472	0.809189	NA
ENSMUSG00000101583	0.208818	-0.614744	0.904892	-0.665434	0.505773	NA
ENSMUSG00000044340	319.459	-0.910224	0.634364	-1.43298	0.151863	0.263578
ENSMUSG00000103291	0	NA	NA	NA	NA	NA
ENSMUSG00000100247	0	NA	NA	NA	NA	NA
ENSMUSG00000099604	0.543219	0.507223	1.08868	0.464657	0.642177	NA
ENSMUSG00000057329	25.1364	0.804581	0.696217	1.15235	0.249178	0.373811
ENSMUSG00000054006	0	NA	NA	NA	NA	NA
ENSMUSG00000098344	0	NA	NA	NA	NA	NA
ENSMUSG00000103348	0	NA	NA	NA	NA	NA
ENSMUSG00000009905	624.828	-0.210398	0.299212	-0.70319	0.481937	0.601912
ENSMUSG00000009907	980.372	-0.32592	0.250838	-1.29934	0.193829	0.313433
ENSMUSG00000067006	0.0928696	-0.188174	0.904892	-0.207952	0.835267	NA
ENSMUSG00000083613	0	NA	NA	NA	NA	NA
ENSMUSG00000059956	0.455059	0.173976	0.908085	0.186261	0.85224	NA
ENSMUSG00000048775	0	NA	NA	NA	NA	NA
ENSMUSG00000084228	0	NA	NA	NA	NA	NA
ENSMUSG00000044594	0	NA	NA	NA	NA	NA
ENSMUSG00000058017	0	NA	NA	NA	NA	NA
ENSMUSG00000083884	0	NA	NA	NA	NA	NA
ENSMUSG00000073602	0	NA	NA	NA	NA	NA
ENSMUSG00000080729	0	NA	NA	NA	NA	NA
ENSMUSG00000081114	0	NA	NA	NA	NA	NA
ENSMUSG00000073601	0	NA	NA	NA	NA	NA
ENSMUSG00000084189	0	NA	NA	NA	NA	NA
ENSMUSG00000026327	0	NA	NA	NA	NA	NA
ENSMUSG00000087210	0	NA	NA	NA	NA	NA
ENSMUSG00000067001	0.721734	-0.412312	1.08808	-0.427286	0.669171	NA
ENSMUSG00000089278	0	NA	NA	NA	NA	NA
ENSMUSG00000062345	0.974175	0.78979	1.08011	0.72942	0.465745	NA
ENSMUSG00000092572	2.47048	-0.880809	1.01695	-0.874987	0.381581	0.509501
ENSMUSG00000026315	63.5474	-0.269102	1.04631	-0.254986	0.798734	0.858109
ENSMUSG00000086161	0	NA	NA	NA	NA	NA
ENSMUSG00000096241	0	NA	NA	NA	NA	NA
ENSMUSG00000077237	0	NA	NA	NA	NA	NA
ENSMUSG00000100457	26.6813	0.534415	0.947126	0.880647	0.378509	0.506763
ENSMUSG00000101477	0.185739	-0.0815304	0.904892	-0.0900996	0.928208	NA
ENSMUSG00000099484	0	NA	NA	NA	NA	NA
ENSMUSG00000100041	0.167161	-0.0815304	0.904892	-0.0900996	0.928208	NA
ENSMUSG00000104478	0	NA	NA	NA	NA	NA
ENSMUSG00000101231	0	NA	NA	NA	NA	NA
ENSMUSG00000101097	0	NA	NA	NA	NA	NA
ENSMUSG00000100831	0.268915	0.0292671	0.975151	0.0291279	0.976763	NA
ENSMUSG00000100884	0	NA	NA	NA	NA	NA
ENSMUSG00000089037	0	NA	NA	NA	NA	NA
ENSMUSG00000084741	0	NA	NA	NA	NA	NA
ENSMUSG00000100025	5.32003	1.96358	0.956943	1.82113	0.0685864	0.153435
ENSMUSG00000026312	0	NA	NA	NA	NA	NA
ENSMUSG00000100290	0	NA	NA	NA	NA	NA
ENSMUSG00000100758	0	NA	NA	NA	NA	NA
ENSMUSG00000099926	0	NA	NA	NA	NA	NA
ENSMUSG00000047216	0	NA	NA	NA	NA	NA
ENSMUSG00000102788	0	NA	NA	NA	NA	NA
ENSMUSG00000102160	0.0816514	-0.188174	0.904892	-0.207952	0.835267	NA
ENSMUSG00000101253	0	NA	NA	NA	NA	NA
ENSMUSG00000101846	0	NA	NA	NA	NA	NA
ENSMUSG00000100555	0.18184	-0.0815304	0.904892	-0.0900996	0.928208	NA
ENSMUSG00000102728	0	NA	NA	NA	NA	NA
ENSMUSG00000038702	20.6723	-0.569955	0.472872	-1.20798	0.227053	0.350395
ENSMUSG00000101875	0.100188	-0.188174	0.904892	-0.207952	0.835267	NA
ENSMUSG00000099732	0.411117	0.2067	1.06522	0.197252	0.84363	NA
ENSMUSG00000101220	0	NA	NA	NA	NA	NA
ENSMUSG00000100020	0.208818	-0.614744	0.904892	-0.665434	0.505773	NA
ENSMUSG00000101054	0	NA	NA	NA	NA	NA
ENSMUSG00000088691	0	NA	NA	NA	NA	NA
ENSMUSG00000099884	0	NA	NA	NA	NA	NA
ENSMUSG00000100304	0	NA	NA	NA	NA	NA
ENSMUSG00000101453	0	NA	NA	NA	NA	NA
ENSMUSG00000102105	0	NA	NA	NA	NA	NA
ENSMUSG00000099943	0	NA	NA	NA	NA	NA
ENSMUSG00000084546	0	NA	NA	NA	NA	NA
ENSMUSG00000097648	0	NA	NA	NA	NA	NA
ENSMUSG00000101687	0	NA	NA	NA	NA	NA
ENSMUSG00000100515	0	NA	NA	NA	NA	NA
ENSMUSG00000070695	0	NA	NA	NA	NA	NA
ENSMUSG00000092948	0	NA	NA	NA	NA	NA
ENSMUSG00000102033	0	NA	NA	NA	NA	NA
ENSMUSG00000094429	0	NA	NA	NA	NA	NA
ENSMUSG00000101154	0	NA	NA	NA	NA	NA
ENSMUSG00000065865	0	NA	NA	NA	NA	NA
ENSMUSG00000098815	0	NA	NA	NA	NA	NA
ENSMUSG00000101573	0	NA	NA	NA	NA	NA
ENSMUSG00000107979	0	NA	NA	NA	NA	NA
ENSMUSG00000101373	0	NA	NA	NA	NA	NA
ENSMUSG00000099615	0	NA	NA	NA	NA	NA
ENSMUSG00000100265	0	NA	NA	NA	NA	NA
ENSMUSG00000100527	0	NA	NA	NA	NA	NA
ENSMUSG00000099571	0	NA	NA	NA	NA	NA
ENSMUSG00000101303	0	NA	NA	NA	NA	NA
ENSMUSG00000100305	0	NA	NA	NA	NA	NA
ENSMUSG00000099534	0	NA	NA	NA	NA	NA
ENSMUSG00000100886	0	NA	NA	NA	NA	NA
ENSMUSG00000101415	0	NA	NA	NA	NA	NA
ENSMUSG00000100617	0	NA	NA	NA	NA	NA
ENSMUSG00000100703	0	NA	NA	NA	NA	NA
ENSMUSG00000100177	0	NA	NA	NA	NA	NA
ENSMUSG00000101363	0	NA	NA	NA	NA	NA
ENSMUSG00000101590	0	NA	NA	NA	NA	NA
ENSMUSG00000102030	0	NA	NA	NA	NA	NA
ENSMUSG00000099870	0.301687	-0.508101	0.904892	-0.547153	0.584273	NA
ENSMUSG00000026374	1164.59	-0.101003	0.236051	-0.427887	0.668734	0.759471
ENSMUSG00000026377	2269.58	1.27632	0.458821	2.78282	0.00538892	0.0267255
ENSMUSG00000099936	0	NA	NA	NA	NA	NA
ENSMUSG00000064302	492.187	1.01106	0.340751	2.96619	0.00301511	0.0179393
ENSMUSG00000077257	0	NA	NA	NA	NA	NA
ENSMUSG00000107722	11.1935	2.55904	1.07019	2.57268	0.0100913	0.0411277
ENSMUSG00000080542	0	NA	NA	NA	NA	NA
ENSMUSG00000100770	0	NA	NA	NA	NA	NA
ENSMUSG00000026380	233.773	0.516521	0.54775	0.942907	0.345729	0.474232
ENSMUSG00000089601	0.200376	-0.0815304	0.904892	-0.0900996	0.928208	NA
ENSMUSG00000101624	0.0928696	-0.188174	0.904892	-0.207952	0.835267	NA
ENSMUSG00000088363	0	NA	NA	NA	NA	NA
ENSMUSG00000100040	0	NA	NA	NA	NA	NA
ENSMUSG00000048402	2.14142	0.227169	1.01089	0.221144	0.824981	NA
ENSMUSG00000098273	0	NA	NA	NA	NA	NA
ENSMUSG00000097408	0	NA	NA	NA	NA	NA
ENSMUSG00000096939	0.561313	-0.414719	1.07399	-0.365681	0.714603	NA
ENSMUSG00000100767	0.838249	0.649986	1.07457	0.604995	0.545182	NA
ENSMUSG00000099860	0.0924649	-0.188174	0.904892	-0.207952	0.835267	NA
ENSMUSG00000101179	0	NA	NA	NA	NA	NA
ENSMUSG00000037035	52.3203	3.05296	0.705285	4.13187	3.5983e-05	0.000640238
ENSMUSG00000004451	455.072	0.488499	0.406767	1.20084	0.229813	0.35339
ENSMUSG00000101437	0	NA	NA	NA	NA	NA
ENSMUSG00000098447	3.47157	-1.22528	0.838506	-1.4757	0.140026	0.248961
ENSMUSG00000098923	228.467	0.0555197	0.204374	0.271649	0.785892	0.848773
ENSMUSG00000101731	0.163303	-0.0815304	0.904892	-0.0900996	0.928208	NA
ENSMUSG00000084505	0	NA	NA	NA	NA	NA
ENSMUSG00000026383	1156.95	-0.458613	0.282426	-1.62386	0.104406	0.203469
ENSMUSG00000102687	0	NA	NA	NA	NA	NA
ENSMUSG00000026384	545.379	1.53967	0.501451	3.07065	0.00213591	0.0139835
ENSMUSG00000091876	0	NA	NA	NA	NA	NA
ENSMUSG00000103146	0.420999	0.215723	1.0078	0.209454	0.834094	NA
ENSMUSG00000100436	0	NA	NA	NA	NA	NA
ENSMUSG00000090277	0	NA	NA	NA	NA	NA
ENSMUSG00000100042	0	NA	NA	NA	NA	NA
ENSMUSG00000100636	0.442626	0.233541	1.00901	0.226544	0.820778	NA
ENSMUSG00000101224	0.0816514	-0.188174	0.904892	-0.207952	0.835267	NA
ENSMUSG00000036975	233.126	0.327882	0.327262	1.00168	0.316496	0.445163
ENSMUSG00000036962	3.73371	2.22087	1.06749	2.08396	0.0371636	0.100569
ENSMUSG00000092245	0	NA	NA	NA	NA	NA
ENSMUSG00000026387	1.10683	0.217027	1.07717	0.191369	0.848237	NA
ENSMUSG00000050777	1278.87	-1.20494	0.414562	-2.90584	0.00366265	0.0205733
ENSMUSG00000026385	13573.4	-2.01595	0.484968	-4.15288	3.28312e-05	0.000592933
ENSMUSG00000026388	83.1926	-0.218521	0.526703	-0.414988	0.678151	0.766752
ENSMUSG00000026389	826.071	0.087517	0.781323	0.112055	0.91078	0.938736
ENSMUSG00000036907	0	NA	NA	NA	NA	NA
ENSMUSG00000101275	0	NA	NA	NA	NA	NA
ENSMUSG00000026390	108.302	1.58541	1.00803	1.64697	0.0995638	0.196836
ENSMUSG00000058665	0	NA	NA	NA	NA	NA
ENSMUSG00000099957	0	NA	NA	NA	NA	NA
ENSMUSG00000101386	0	NA	NA	NA	NA	NA
ENSMUSG00000101922	0	NA	NA	NA	NA	NA
ENSMUSG00000100761	0.276638	0.0340419	0.978063	0.0351734	0.971941	NA
ENSMUSG00000099336	0	NA	NA	NA	NA	NA
ENSMUSG00000100979	0	NA	NA	NA	NA	NA
ENSMUSG00000102360	0	NA	NA	NA	NA	NA
ENSMUSG00000097881	0	NA	NA	NA	NA	NA
ENSMUSG00000101700	0	NA	NA	NA	NA	NA
ENSMUSG00000104332	0.0816514	-0.188174	0.904892	-0.207952	0.835267	NA
ENSMUSG00000003721	1291.02	-2.72066	0.754466	-3.57387	0.000351747	0.00380971
ENSMUSG00000104253	8.94937	-0.916953	0.720688	-1.27951	0.200719	0.321181
ENSMUSG00000101791	0	NA	NA	NA	NA	NA
ENSMUSG00000026339	582.884	1.2635	0.451559	2.79788	0.00514391	0.0259073
ENSMUSG00000085857	0	NA	NA	NA	NA	NA
ENSMUSG00000083582	0	NA	NA	NA	NA	NA
ENSMUSG00000050534	0	NA	NA	NA	NA	NA
ENSMUSG00000081130	0.176045	-0.0815304	0.904892	-0.0900996	0.928208	NA
ENSMUSG00000001674	465.563	1.65122	0.527247	3.13204	0.00173599	0.0119559
ENSMUSG00000102006	0	NA	NA	NA	NA	NA
ENSMUSG00000102488	0	NA	NA	NA	NA	NA
ENSMUSG00000083584	0	NA	NA	NA	NA	NA
ENSMUSG00000100913	0.500898	-1.0406	0.939249	-1.03359	0.301329	NA
ENSMUSG00000080410	0	NA	NA	NA	NA	NA
ENSMUSG00000099960	0	NA	NA	NA	NA	NA
ENSMUSG00000089274	0	NA	NA	NA	NA	NA
ENSMUSG00000103263	0	NA	NA	NA	NA	NA
ENSMUSG00000089190	0	NA	NA	NA	NA	NA
ENSMUSG00000099451	0	NA	NA	NA	NA	NA
ENSMUSG00000104180	0.100188	-0.188174	0.904892	-0.207952	0.835267	NA
ENSMUSG00000100762	0.0816514	-0.188174	0.904892	-0.207952	0.835267	NA
ENSMUSG00000100405	0.100188	-0.188174	0.904892	-0.207952	0.835267	NA
ENSMUSG00000100525	0	NA	NA	NA	NA	NA
ENSMUSG00000101495	0	NA	NA	NA	NA	NA
ENSMUSG00000036815	0.891002	-0.790823	0.971838	-0.886423	0.375389	NA
ENSMUSG00000102801	0	NA	NA	NA	NA	NA
ENSMUSG00000102681	0	NA	NA	NA	NA	NA
ENSMUSG00000077472	0	NA	NA	NA	NA	NA
ENSMUSG00000104410	0	NA	NA	NA	NA	NA
ENSMUSG00000102521	0	NA	NA	NA	NA	NA
ENSMUSG00000104205	0	NA	NA	NA	NA	NA
ENSMUSG00000102902	0	NA	NA	NA	NA	NA
[truncated: 50,638 more rows]
