# Supplementary material for: Nuclear to cytoplasmic transport is a druggable dependency in MYC-driven hepatocellular carcinoma
Source: Nat Commun. 2024 Feb 1;15:963. doi: 10.1038/s41467-024-45128-y (PMC10834515; doi:10.1038/s41467-024-45128-y)
Supplement: Supplementary file 12 — Supplementary Data 8 [file 41467_2024_45128_MOESM12_ESM.xlsx]

## Sheet: SupDat8_MYC-SL and upregulated
Category	Term	Count	%	PValue	Genes	List Total	Pop Hits	Pop Total	Fold Enrichment	Bonferroni	Benjamini	FDR
KEGG_PATHWAY	mmu03013:RNA transport	47	9.16179	1.81475e-29	ENSMUSG00000027905, ENSMUSG00000030738, ENSMUSG00000025872, ENSMUSG00000052798, ENSMUSG00000001440, ENSMUSG00000028809, ENSMUSG00000024287, ENSMUSG00000024991, ENSMUSG00000016554, ENSMUSG00000034826, ENSMUSG00000055760, ENSMUSG00000032939, ENSMUSG00000038759, ENSMUSG00000022283, ENSMUSG00000027787, ENSMUSG00000067150, ENSMUSG00000021645, ENSMUSG00000109511, ENSMUSG00000036572, ENSMUSG00000024800,…	265	170	7691	8.02391	2.28658e-27	2.28658e-27	2.1016e-26
KEGG_PATHWAY	mmu03008:Ribosome biogenesis in eukaryotes	29	5.65302	4.2908e-21	ENSMUSG00000030521, ENSMUSG00000031403, ENSMUSG00000040688, ENSMUSG00000041747, ENSMUSG00000041057, ENSMUSG00000024613, ENSMUSG00000026127, ENSMUSG00000027787, ENSMUSG00000035575, ENSMUSG00000001056, ENSMUSG00000027433, ENSMUSG00000024800, ENSMUSG00000027133, ENSMUSG00000026516, ENSMUSG00000028010, ENSMUSG00000022538, ENSMUSG00000033285, ENSMUSG00000054079, ENSMUSG00000038299, ENSMUSG00000041438,…	265	83	7691	10.1404	5.40641e-19	2.70321e-19	4.96903e-18
KEGG_PATHWAY	mmu03040:Spliceosome	33	6.43275	5.4586e-19	ENSMUSG00000034120, ENSMUSG00000025872, ENSMUSG00000060373, ENSMUSG00000015656, ENSMUSG00000024287, ENSMUSG00000057278, ENSMUSG00000061136, ENSMUSG00000091625, ENSMUSG00000040824, ENSMUSG00000002477, ENSMUSG00000032407, ENSMUSG00000028902, ENSMUSG00000016921, ENSMUSG00000030435, ENSMUSG00000090553, ENSMUSG00000071172, ENSMUSG00000002129, ENSMUSG00000056305, ENSMUSG00000025134, ENSMUSG00000020180,…	265	133	7691	7.20111	6.87783e-17	2.29261e-17	6.32141e-16
KEGG_PATHWAY	mmu03030:DNA replication	16	3.11891	1.28097e-13	ENSMUSG00000036875, ENSMUSG00000030726, ENSMUSG00000020471, ENSMUSG00000028884, ENSMUSG00000000751, ENSMUSG00000012483, ENSMUSG00000024925, ENSMUSG00000022881, ENSMUSG00000027342, ENSMUSG00000022673, ENSMUSG00000026355, ENSMUSG00000041859, ENSMUSG00000028394, ENSMUSG00000025395, ENSMUSG00000024833, ENSMUSG00000029363	265	35	7691	13.2675	1.61431e-11	4.03577e-12	1.4837e-10
KEGG_PATHWAY	mmu00240:Pyrimidine metabolism	22	4.2885	1.44306e-11	ENSMUSG00000030880, ENSMUSG00000030726, ENSMUSG00000020471, ENSMUSG00000026281, ENSMUSG00000034453, ENSMUSG00000027395, ENSMUSG00000020464, ENSMUSG00000025574, ENSMUSG00000022814, ENSMUSG00000013629, ENSMUSG00000037601, ENSMUSG00000025747, ENSMUSG00000031730, ENSMUSG00000033020, ENSMUSG00000021018, ENSMUSG00000067148, ENSMUSG00000028394, ENSMUSG00000025395, ENSMUSG00000030978, ENSMUSG00000024833,…	265	100	7691	6.38498	1.81825e-09	3.6365e-10	1.67115e-08
KEGG_PATHWAY	mmu04110:Cell cycle	23	4.48343	1.54266e-10	ENSMUSG00000040274, ENSMUSG00000020687, ENSMUSG00000038379, ENSMUSG00000058290, ENSMUSG00000019777, ENSMUSG00000041133, ENSMUSG00000027342, ENSMUSG00000031697, ENSMUSG00000040044, ENSMUSG00000024515, ENSMUSG00000022314, ENSMUSG00000031016, ENSMUSG00000000028, ENSMUSG00000022673, ENSMUSG00000026355, ENSMUSG00000032409, ENSMUSG00000006398, ENSMUSG00000041859, ENSMUSG00000027715, ENSMUSG00000029910,…	265	124	7691	5.38323	1.94375e-08	3.23958e-09	1.7865e-07
KEGG_PATHWAY	mmu03010:Ribosome	24	4.67836	5.98166e-10	ENSMUSG00000032399, ENSMUSG00000033845, ENSMUSG00000058546, ENSMUSG00000047215, ENSMUSG00000060036, ENSMUSG00000061983, ENSMUSG00000063316, ENSMUSG00000025794, ENSMUSG00000037805, ENSMUSG00000039640, ENSMUSG00000046364, ENSMUSG00000032563, ENSMUSG00000059291, ENSMUSG00000032215, ENSMUSG00000073702, ENSMUSG00000024829, ENSMUSG00000074129, ENSMUSG00000030432, ENSMUSG00000057388, ENSMUSG00000029066,…	265	145	7691	4.80375	7.53689e-08	1.0767e-08	6.92715e-07
KEGG_PATHWAY	mmu03440:Homologous recombination	9	1.75439	2.96548e-06	ENSMUSG00000020380, ENSMUSG00000020471, ENSMUSG00000030726, ENSMUSG00000018841, ENSMUSG00000028884, ENSMUSG00000000751, ENSMUSG00000027323, ENSMUSG00000012483, ENSMUSG00000021287	265	28	7691	9.32871	0.000373581	4.67053e-05	0.00343417
KEGG_PATHWAY	mmu03015:mRNA surveillance pathway	15	2.92398	4.29362e-06	ENSMUSG00000025134, ENSMUSG00000024360, ENSMUSG00000028809, ENSMUSG00000009535, ENSMUSG00000019432, ENSMUSG00000027498, ENSMUSG00000062203, ENSMUSG00000054309, ENSMUSG00000034681, ENSMUSG00000010097, ENSMUSG00000022283, ENSMUSG00000020994, ENSMUSG00000036572, ENSMUSG00000034820, ENSMUSG00000078676	265	96	7691	4.53479	0.000540851	6.0109e-05	0.00497218
KEGG_PATHWAY	mmu03430:Mismatch repair	8	1.55945	5.68278e-06	ENSMUSG00000020471, ENSMUSG00000030726, ENSMUSG00000028884, ENSMUSG00000000751, ENSMUSG00000012483, ENSMUSG00000022881, ENSMUSG00000027342, ENSMUSG00000029363	265	22	7691	10.5537	0.000715777	7.16007e-05	0.00658084
KEGG_PATHWAY	mmu00230:Purine metabolism	20	3.89864	1.10035e-05	ENSMUSG00000030880, ENSMUSG00000029246, ENSMUSG00000030726, ENSMUSG00000020471, ENSMUSG00000034453, ENSMUSG00000027395, ENSMUSG00000020464, ENSMUSG00000020899, ENSMUSG00000037601, ENSMUSG00000062867, ENSMUSG00000022407, ENSMUSG00000033020, ENSMUSG00000021018, ENSMUSG00000067148, ENSMUSG00000028394, ENSMUSG00000025395, ENSMUSG00000030978, ENSMUSG00000024833, ENSMUSG00000004667, ENSMUSG00000020649	265	179	7691	3.24275	0.00138548	0.000126032	0.012742
KEGG_PATHWAY	mmu03420:Nucleotide excision repair	10	1.94932	1.42564e-05	ENSMUSG00000001524, ENSMUSG00000020471, ENSMUSG00000030726, ENSMUSG00000028884, ENSMUSG00000000751, ENSMUSG00000012483, ENSMUSG00000028394, ENSMUSG00000022881, ENSMUSG00000027342, ENSMUSG00000029363	265	44	7691	6.59605	0.00179471	0.000149682	0.0165086
KEGG_PATHWAY	mmu00970:Aminoacyl-tRNA biosynthesis	11	2.14425	7.39789e-05	ENSMUSG00000001380, ENSMUSG00000056228, ENSMUSG00000018848, ENSMUSG00000026709, ENSMUSG00000046994, ENSMUSG00000037851, ENSMUSG00000029536, ENSMUSG00000070699, ENSMUSG00000022792, ENSMUSG00000026356, ENSMUSG00000035202	265	66	7691	4.83711	0.00927838	0.000716796	0.0856389
KEGG_PATHWAY	mmu03018:RNA degradation	12	2.33918	0.000101882	ENSMUSG00000022283, ENSMUSG00000091625, ENSMUSG00000027433, ENSMUSG00000026174, ENSMUSG00000016018, ENSMUSG00000025785, ENSMUSG00000020464, ENSMUSG00000033166, ENSMUSG00000034321, ENSMUSG00000024359, ENSMUSG00000025980, ENSMUSG00000044155	265	82	7691	4.24722	0.0127557	0.000916566	0.117923
KEGG_PATHWAY	mmu03020:RNA polymerase	7	1.36452	0.000458039	ENSMUSG00000030880, ENSMUSG00000034453, ENSMUSG00000027395, ENSMUSG00000033020, ENSMUSG00000021018, ENSMUSG00000067148, ENSMUSG00000004667	265	30	7691	6.77195	0.0560916	0.00384102	0.529156
KEGG_PATHWAY	mmu03460:Fanconi anemia pathway	6	1.16959	0.029807	ENSMUSG00000028884, ENSMUSG00000000751, ENSMUSG00000027323, ENSMUSG00000012483, ENSMUSG00000032409, ENSMUSG00000017146	265	51	7691	3.41443	0.977914	0.212033	29.5617
KEGG_PATHWAY	mmu04120:Ubiquitin mediated proteolysis	10	1.94932	0.0551919	ENSMUSG00000052833, ENSMUSG00000052997, ENSMUSG00000018548, ENSMUSG00000020687, ENSMUSG00000060860, ENSMUSG00000001403, ENSMUSG00000006398, ENSMUSG00000015120, ENSMUSG00000027300, ENSMUSG00000017146	265	142	7691	2.04385	0.999218	0.343473	48.1841
KEGG_PATHWAY	mmu04623:Cytosolic DNA-sensing pathway	6	1.16959	0.0679374	ENSMUSG00000030880, ENSMUSG00000034453, ENSMUSG00000033020, ENSMUSG00000021018, ENSMUSG00000067148, ENSMUSG00000004667	265	64	7691	2.72087	0.999859	0.388895	55.7254
KEGG_PATHWAY	mmu04114:Oocyte meiosis	8	1.55945	0.0899612	ENSMUSG00000020687, ENSMUSG00000027496, ENSMUSG00000006398, ENSMUSG00000058290, ENSMUSG00000041133, ENSMUSG00000029910, ENSMUSG00000023908, ENSMUSG00000024974	265	112	7691	2.07305	0.999993	0.464817	66.435
