# Supplementary material for: Nuclear to cytoplasmic transport is a druggable dependency in MYC-driven hepatocellular carcinoma
Source: Nat Commun. 2024 Feb 1;15:963. doi: 10.1038/s41467-024-45128-y (PMC10834515; doi:10.1038/s41467-024-45128-y)
Supplement: Supplementary file 13 — Source Data [file 41467_2024_45128_MOESM13_ESM.xlsx]

## Sheet: Fig 1f
	CONTROL.beta	mean essentiality score (CCLE liver)
DBR1	-0.5048	-0.894316
SEPHS2	-0.6811	-0.478063
NAA25	-0.70035	-0.499833
PPP4C	-0.42372	-0.641872
HNF1B	-0.65672	-0.407197
RPP21	-0.38835	-0.741688
KRR1	-0.49271	-0.573362
ARMC7	-0.53242	-0.65181
ZNHIT2	-0.65643	-0.719069
NAA20	-0.6849	-0.432921
SLC3A2	-0.27106	-0.260385
PMVK	-0.96971	-0.346077
WDR55	-0.33974	-0.624529
TARDBP	-0.51442	-0.541003
TMX2	-0.3835	-0.319081
KDSR	-0.76704	-0.372473
PSMB1	-0.32556	-0.485948
SLC25A26	-0.14987	-0.289536
TSEN54	-0.49106	-0.502767
ELAC2	-0.42565	-0.508201
PSTK	-0.70484	-0.407292
TMA16	-0.21436	-0.501732
USP7	-0.54111	-0.448286
NUBP1	-0.93469	-0.538328
RPL26	-0.47808	-0.603341
CDIPT	-0.70961	-0.637128
NDUFAB1	-0.62038	-0.514547
SOD1	-0.49472	-0.671723
CDCA8	-0.59162	-0.82327
CHMP7	-0.579	-0.446334
ALDOA	-0.62927	-0.730048
PPP1CA	-0.46992	-0.39985
MTOR	-0.38382	-0.660926
SMC2	-0.47168	-0.689309
GRWD1	-0.42743	-0.493436
NOB1	-0.32889	-0.550208
RFT1	-0.68167	-0.573177
TERF2	-0.3216	-0.476106
RPS11	-0.6235	-0.793796
RBBP6	-0.49712	-0.539778
TSR1	-0.53751	-0.691133
RBBP4	-0.3933	-0.502418
ARFRP1	-0.80884	-0.504825
CENPA	-0.36157	-0.453687
H2AFZ	-0.19487	-0.300484
PAXIP1	-0.78738	-0.267829
DTYMK	-0.13855	-0.499055
RPS28	-0.45086	-0.631256
GNB1L	-0.51946	-0.527914
RPS8	-0.19921	-0.59738
CDK1	-0.44998	-0.747549
COPS5	-0.3486	-0.603194
TRAPPC3	-0.40269	-0.631643
CSE1L	-0.21687	-0.524301
PSMC1	-0.13001	-0.38276
RPS21	-0.30801	-0.317111
RFC5	-0.30983	-0.546228
RPL11	-0.22175	-0.675272
PGGT1B	-0.55991	-0.180008
NIP7	-0.23727	-0.724523
TTF1	-0.29621	-0.272202
RPL27A	-0.29969	-0.515662
POP7	-0.38693	-0.395614
WDR73	-0.34194	-0.42701
LSM3	-0.61891	-0.596874
PLK4	-0.24995	-0.521541
SPATA5L1	-0.2832	-0.638497
CCT2	-0.43246	-0.554882
PGD	-0.20502	-0.405807
TINF2	-0.43573	-0.641363
PGAP2	-0.3609	-0.184586
SNRPD2	-0.38651	-0.713326
EIF4E	-0.63111	-0.485426
ATAD3A	-0.14523	-0.119644
SAMM50	-0.1078	-0.233598
NELFB	-0.18962	-0.646566
MBTD1	-0.44294	-0.252617
TRAPPC5	-0.33326	-0.472304
HEATR3	-0.13042	-0.106457
RIC8A	-0.51257	-0.19348
ZBTB8OS	-0.44158	-0.27097
PFDN5	-0.41786	-0.369986
IMP3	-0.29184	-0.513177
FTSJ3	-0.39365	-0.341486
BAP1	-0.40784	-0.340776
TRMT112	-0.45773	-0.756628
RPL6	-0.4464	-0.507164
IMP4	-0.18229	-0.528125
NUBP2	-0.42928	-0.455705
PNPT1	0.018501	-0.253129
CFL1	-0.65382	-0.309721
DOLK	-0.82564	-0.387213
CSNK1A1	-0.57735	-0.375817
CCDC130	-0.078332	-0.313892
HIST1H2BH	0.12659	-0.0359806
PRMT5	-0.1356	-0.479705
BRPF1	-0.34221	-0.24845
KRAS	-0.72286	-0.367442
GEMIN2	-0.2732	-0.26848
RPL35A	-0.38228	-0.226131
POLR2J	-0.16943	-0.729594
RAN	-0.76124	-0.896188
NDC80	-0.20098	-0.579682
RCC1	-0.33521	-0.63832
UBE2L3	0.2942	-0.371817
RTCB	-0.48404	-0.567523
BCCIP	-0.2832	-0.214967
TPRKB	-0.55771	-0.350885
RPL32	-0.30602	-0.648472
TIMM10	-0.23202	-0.609924
CAPZB	-0.52811	-0.561215
ILK	-0.51503	-0.281387
EIF2B2	-0.2615	-0.540877
COPG1	-0.4368	-0.612218
RPN1	-0.67679	-0.61861
TIMM22	-0.22808	-0.295362
TAF2	-0.22715	-0.398607
UBA52	-0.4002	-0.332604
RAD9A	-0.41268	-0.542885
RAD1	-0.5033	-0.279212
ARF1	-0.38566	-0.248033
POP5	-0.32998	-0.637902
DDX59	-0.039725	-0.254999
SUMO2	-0.16934	-0.300244
SLC7A6OS	-0.33277	-0.547799
GTF2H3	-0.38599	-0.386642
LAMTOR2	-0.308	-0.287669
SBDS	-0.54665	-0.716075
GTF2H2	-0.55104	-0.303471
PSMG4	-0.44067	-0.647413
NUP160	-0.16816	-0.362165
MTA2	-0.50614	-0.172239
AAMP	-0.47668	-0.368395
DOHH	-0.36167	-0.46941
CDS2	-0.75061	-0.260546
OIP5	-0.38398	-0.513165
TAF8	-0.28496	-0.425436
HNRNPU	-0.46957	-0.506814
TOMM40	-0.37981	-0.571018
NUP98	-0.41043	-0.420625
CHORDC1	-0.32579	-0.494526
NELFCD	-0.058072	-0.235778
TUBB	-0.32962	-0.66966
VARS	-0.54076	-0.593395
TTI2	-0.28454	-0.468575
PYROXD1	-0.39181	-0.467282
DDX47	-0.40454	-0.573251
CS	-0.032453	-0.234426
KLF5	-0.56716	-0.137065
ROMO1	-0.083819	-0.397394
ESPL1	-0.20388	-0.725572
PGM3	-0.76401	-0.238771
GGPS1	-0.3177	-0.627351
PELO	-0.47363	-0.524362
GRB2	0.079953	-0.342616
LSM7	-0.44044	-0.610665
KNTC1	-0.48937	-0.219096
GFER	-0.093169	-0.309396
VPS25	-0.38659	-0.721342
POLR2L	-0.31919	-0.827015
SP3	-0.18867	-0.174197
DUT	-0.37623	-0.629222
RPL9	-0.14142	-0.592507
KTI12	0.012188	-0.374156
SMNDC1	-0.25218	-0.371549
ENO1	-0.45536	-0.358305
IARS2	-0.063456	-0.409645
MDN1	-0.35022	-0.578097
N6AMT1	-0.14847	-0.293906
RPA2	-0.18853	-0.468383
CTDSP1	-0.38505	-0.130902
EEF1A1	-0.32709	-0.521242
TBC1D10B	-0.60991	-0.152855
HARS	-0.34029	-0.609155
RPS13	-0.43774	-0.678996
RPA3	-0.15353	-0.535224
VAC14	-0.2539	-0.187133
TXN	-0.50237	-0.654241
SLC35B1	-0.56041	-0.428313
RPL7	-0.28236	-0.568271
RPLP1	-0.29539	-0.469066
TLK2	-0.2795	-0.164588
DNTTIP1	-0.372	-0.128991
BIRC5	-0.31581	-0.636556
MAX	-0.1644	-0.246435
FERMT2	-0.44156	-0.378363
POLR3H	-0.39238	-0.761258
DCTN3	-0.32777	-0.433217
C16orf72	-0.30881	-0.260959
MED23	-0.39839	-0.0766374
TPT1	0.12446	-0.349246
NHLRC2	-0.27658	-0.517742
ATP6V1E1	-0.44177	-0.449625
GINS2	-0.23486	-0.741671
LCOR	-0.45218	-0.0425176
PPP1R12A	-0.47417	-0.473159
TELO2	-0.40083	-0.453352
TBCB	-0.27593	-0.568311
EEF1G	-0.48067	-0.541533
HSP90AB1	-0.32827	-0.196403
WDR61	-0.35388	-0.351949
PMF1	-0.42292	-0.589117
DNAJC11	-0.153	-0.334441
CAD	-0.22143	-0.151577
PAICS	-0.27467	-0.164858
HIST1H2BF	-0.09038	-0.14393
ERH	-0.60763	-0.628529
RARS	-0.27619	-0.390103
ATP6V0B	-0.30929	-0.595702
RSL24D1	-0.33463	-0.613369
TMEM199	-0.25592	-0.409007
CRK	-0.34701	-0.203855
MAU2	0.024808	-0.23674
U2AF1	-0.34332	-0.601068
CDC26	-0.31353	-0.308987
CNOT10	-0.4163	-0.202446
PSMG3	-0.37408	-0.504941
DPH6	0.0019771	-0.177122
CCT8	-0.37695	-0.459588
PCYT1A	-0.62046	-0.348826
HIST2H3A	-0.40693	-0.619382
DARS2	-0.10854	-0.207093
ATP6V1F	-0.27668	-0.647569
URI1	-0.18957	-0.430296
POLR3K	-0.1089	-0.623972
PPP1R10	-0.16119	-0.381267
SMG5	-0.20454	-0.414814
DDX10	-0.22157	-0.578339
PHIP	-0.46281	-0.18247
RPIA	-0.22131	-0.206207
CTPS1	-0.33129	-0.307727
PGAM1	-0.28879	-0.371779
RPL5	-0.019949	-0.42224
CDAN1	-0.29278	-0.518947
DPM2	-0.4389	-0.289179
TRAIP	-0.15727	-0.400349
MOGS	-0.34821	-0.243926
MRPL20	-0.063381	-0.190188
TOMM22	-0.55286	-0.615416
MRPL49	-0.39964	-0.462251
C7orf26	-0.28119	-0.330349
PRPF38B	-0.3436	-0.596878
API5	-0.079353	-0.133361
CEBPZ	-0.32033	-0.425678
NAA30	-0.50206	-0.228138
LSM2	-0.32451	-0.703546
GTPBP4	-0.34841	-0.585494
EIF3F	-0.33634	-0.435591
RABGGTA	-0.57364	-0.675847
FBXO5	-0.32458	-0.455349
DCPS	-0.19417	-0.201889
RPP25L	-0.3413	-0.13431
WDR77	-0.3065	-0.578099
FLII	-0.32651	-0.288549
CMPK1	-0.38335	-0.417511
SRSF2	-0.28068	-0.713303
TIMM13	-0.049985	-0.288167
ICMT	-0.2087	-0.185863
GPN3	-0.32657	-0.536067
CBFB	-0.53164	-0.201474
WDR5	-0.29656	-0.581199
VCP	-0.54212	-0.769958
RPS15A	-0.37848	-0.59382
PPCS	-0.34539	-0.143482
YARS2	0.032144	-0.489942
TFAP4	-0.48263	-0.230606
DDX17	-0.36561	-0.219724
CYCS	-0.04244	-0.335054
DPAGT1	-0.58917	-0.784558
DDX51	-0.25358	-0.443821
SHQ1	-0.19147	-0.44187
HUS1	-0.21222	-0.2331
PPP2R1A	-0.22623	-0.528524
SEPSECS	-0.47551	-0.359914
TAF1C	-0.28487	-0.539343
RFC4	-0.12591	-0.324743
TYMS	-0.226	-0.1592
NCBP2	-0.31292	-0.711528
KAT8	-0.28929	-0.505449
MED8	-0.3774	-0.588113
GFM1	-0.28482	-0.35847
C15orf41	-0.22074	-0.132827
PABPN1	-0.39881	-0.540515
CTCF	-0.32958	-0.649079
DDOST	-0.41647	-0.504865
ESF1	-0.28802	-0.490463
MTHFD1	-0.33401	-0.118686
WDR25	-0.38385	-0.341634
GPS2	-0.21185	-0.0609697
DIS3	-0.13958	-0.345239
MCM4	-0.18597	-0.442522
MNT	0.0071809	-0.00395803
CENPM	-0.23741	-0.0555495
PFN1	-0.56581	-0.521861
SF3B5	-0.20044	-0.617992
URB1	-0.21156	-0.596339
GPS1	-0.22971	-0.4581
TBCD	-0.54849	-0.47442
PPIE	-0.287	-0.369926
RPS3	-0.48844	-0.610703
MARS	-0.40185	-0.580645
METTL16	-0.38565	-0.60779
SRSF3	-0.14376	-0.575023
POLD1	-0.37398	-0.508966
CCDC84	-0.55805	-0.589666
POP4	-0.22423	-0.272581
EXOC8	-0.35616	-0.259076
RPS29	-0.16351	-0.617297
PSMC3	-0.18871	-0.512367
MCM7	-0.41731	-0.655816
SRSF7	-0.17282	-0.550825
PFAS	-0.20884	-0.178896
TOE1	-0.41122	-0.39478
EP300	-0.14934	-0.221988
KANSL2	-0.23772	-0.316288
TRA2B	-0.19426	-0.306049
PABPC1	-0.049377	-0.374395
TPI1	-0.26377	-0.383392
VRK1	-0.17571	-0.191804
TBX21	-0.48945	-0.178489
MBTPS1	0.10283	-0.260411
PDCL	-0.21518	-0.229105
KLF6	-0.56878	-0.0479006
RPAP2	-0.27046	-0.427787
ITGB5	-0.56995	-0.314493
FPGS	-0.20101	-0.204855
NARS	-0.28178	-0.675872
TAMM41	-0.25184	-0.588495
ZBTB7A	-0.137	-0.237322
ABT1	-0.079771	-0.22075
DHX33	-0.16914	-0.481453
RPAIN	-0.43027	-0.638087
RAD51	-0.045848	-0.35512
SYCP3	-0.2943	-0.0605212
DDX21	-0.29435	-0.327657
ALYREF	-0.29113	-0.317991
UBE2M	-0.31171	-0.555499
CPSF4	-0.42066	-0.647239
SDAD1	-0.33311	-0.365682
BANF1	-0.44357	-0.526512
RPL31	-0.16797	-0.466408
RPL8	-0.38713	-0.682393
EXOC5	-0.30727	-0.257383
SS18	-0.31949	-0.0590773
CENPE	-0.27299	-0.341462
U2AF2	-0.23742	-0.560796
PTCD3	-0.12451	-0.328769
PDCD7	-0.2943	-0.299685
STIP1	-0.77989	-0.218613
RFK	-0.43383	-0.190611
MARS2	0.068486	-0.411859
IDH3A	-0.096092	-0.0766205
THOC3	-0.33011	-0.446445
RCE1	-0.40817	-0.164677
DCTN2	-0.46411	-0.467229
NCAPD2	-0.27121	-0.376674
ARL2	-0.54407	-0.659553
STX5	-0.25522	-0.403969
HIST2H3D	-0.2018	-0.285261
GTF2A2	-0.4123	-0.548799
NOL9	-0.335	-0.518859
TTC4	-0.16304	-0.352278
MED4	-0.41405	-0.482092
DNAJC13	-0.23022	-0.223705
DDX55	-0.25589	-0.58138
EIF2AK4	-0.34291	-0.112907
LSM5	-0.21967	-0.374793
ATXN7L3	-0.28034	-0.267961
USP8	-0.19246	-0.351905
UBA2	-0.25998	-0.484442
MCM3	-0.22501	-0.361687
SMG6	-0.29815	-0.458051
RPL12	-0.062075	-0.663218
TTI1	-0.30516	-0.512139
ERCC2	-0.22646	-0.383572
ALG1	-0.25013	-0.523535
YPEL5	-0.23648	-0.258952
SARS2	-0.083371	-0.291233
ZNF148	-0.072015	0.0691662
UBL5	-0.48466	-0.630264
NR2C2AP	-0.089606	-0.291988
NCAPH2	-0.10864	-0.384771
EIF5B	-0.28306	-0.246162
RPL4	-0.086163	-0.627802
CCNH	-0.44168	-0.478676
SDHD	-0.28741	-0.372162
DHPS	-0.59212	-0.540944
HIST1H3C	-0.2215	-0.0931265
PAFAH1B1	-0.40237	-0.776542
RPS15	-0.20416	-0.434139
CDK9	-0.26906	-0.586992
GLUL	-0.16166	-0.0539583
RRP12	-0.21606	-0.557673
PHB2	0.038295	-0.313585
MED24	-0.040937	0.00056895
SLC35B2	-0.53813	-0.252717
PES1	-0.27381	-0.509173
MAT2A	-0.56748	-0.488769
GPN2	-0.33688	-0.641851
ZNF574	-0.28771	-0.391708
MRPL23	-0.12381	-0.23388
RPS7	-0.32073	-0.356862
ACP1	-0.1175	0.0279068
CHTF18	-0.17193	-0.165184
MAEA	-0.28704	-0.166978
PELP1	-0.11804	-0.525556
SAP18	-0.34155	-0.546606
RBMXL1	-0.084564	-0.319248
DNM2	-0.31977	-0.493335
CEBPB	0.36221	-0.0860656
RPL13A	-0.084216	-0.169147
ELMSAN1	-0.13008	-0.0266102
KRTAP4-3	-0.34044	-0.199469
POLR2G	-0.1819	-0.481356
DDB1	-0.40806	-0.722067
PAF1	-0.19071	-0.41817
SSU72	-0.16447	-0.534812
HECTD2	0.1817	-0.129064
COG6	-0.2054	-0.216758
DNAJB6	-0.16591	-0.122587
DDX5	-0.31867	-0.314686
RPS17	-0.40355	-0.575954
ALG3	-0.22791	-0.0355395
RPS19	-0.086609	-0.471644
RBM27	0.014571	-0.0455442
EARS2	-0.12557	-0.370869
PAK1IP1	-0.29798	-0.497733
MEN1	-0.30749	-0.297394
PAM16	-0.13975	-0.463798
ZNHIT6	-0.075016	-0.241142
RER1	-0.25647	-0.185175
MMS22L	-0.44656	-0.649445
ATP6V1A	-0.2459	-0.610169
MED26	-0.51224	-0.430279
NCAPD3	-0.5827	-0.558254
ACTR10	-0.20143	-0.372647
RIF1	-0.21841	-0.151324
COG7	-0.40174	-0.223377
RPL37A	-0.13647	-0.410947
KLF16	-0.51649	-0.207231
EXOSC7	-0.2322	-0.398002
EIF3I	-0.30422	-0.61709
RPL17	-0.06489	-0.443215
HIST1H2AL	-0.18763	-0.0326774
KIF2C	-0.11223	-0.147161
VPS54	-0.19699	-0.255134
USP37	-0.1944	-0.265467
PTPRJ	-0.17548	0.0251425
RRP9	-0.29443	-0.281732
NOP10	-0.18772	-0.474461
QRSL1	-0.11747	-0.241798
NOL11	-0.29115	-0.339463
NUP153	-0.36833	-0.380392
RNF20	-0.48892	-0.352359
HDAC3	-0.22323	-0.474585
MRPL10	-0.24879	-0.416278
RNASET2	-0.3681	-0.157742
GUK1	-0.50646	-0.693423
MCM6	-0.22944	-0.382633
TFB2M	-0.2745	-0.376848
CCT4	-0.35966	-0.638847
MVK	-0.38775	-0.467885
PCNT	-0.15283	-0.139774
RRP7A	-0.28016	-0.412163
RRP36	-0.12362	-0.180886
PFDN4	-0.42234	-0.27831
ETF1	-0.20827	-0.700892
MIS12	-0.058908	-0.282901
MGAT1	-0.26577	-0.290217
RPL36	0.029289	-0.370125
EIF3M	-0.52636	-0.518471
EXOSC2	-0.39163	-0.41859
MAPK14	-0.39086	-0.115477
UBA5	0.0041395	-0.162984
RBM8A	-0.24107	-0.497051
NDUFV1	-0.15514	-0.188957
LSG1	-0.086045	-0.364736
NOL6	-0.18683	-0.483551
POMP	-0.44399	-0.265955
SRRD	-0.31239	-0.200138
RPTOR	-0.28536	-0.480127
DCTN5	-0.23367	-0.562678
TAF11	-0.099761	-0.0236467
FEN1	-0.38329	-0.404645
PDIA3	-0.46765	-0.104353
CENPQ	-0.2114	-0.00969308
ATP13A1	-0.25972	-0.217556
PTPN11	-0.48477	-0.308662
PSMC5	-0.28731	-0.498837
LAMTOR1	-0.23829	-0.217051
EEFSEC	-0.43262	-0.353191
DDX42	-0.32795	-0.492737
KMT2A	-0.29897	-0.199713
INCENP	-0.39198	-0.535485
INTS4	-0.35628	-0.492004
RPS10	-0.22325	-0.1343
PSMD13	-0.52331	-0.56693
ATP6V1B2	-0.046551	-0.603444
UTP23	-0.29204	-0.39438
NDC1	-0.23587	-0.311862
MRPL12	-0.11024	-0.341665
PAX2	-0.23504	-0.099796
B4GALT7	-0.21914	-0.123567
ASH2L	-0.57594	-0.273774
PSMB3	-0.31256	-0.803013
GET4	-0.23491	-0.159736
PPCDC	-0.24002	-0.0978221
MCM5	-0.24699	-0.590261
UROD	-0.22919	-0.254886
KCTD7	-0.091881	-0.0371222
CRH	-0.14066	-0.0032516
NOSIP	-0.50258	-0.203931
EIF1AD	-0.23075	-0.582305
ZNRD1	-0.073574	-0.304855
RPN2	-0.1178	-0.318837
TRIB3	-0.23129	-0.155856
CCT5	-0.25612	-0.460464
PKM	-0.36079	-0.474256
SNRNP25	-0.28419	-0.652097
ACTG1	-0.43194	-0.228032
STRAP	-0.47338	-0.360967
MFAP1	-0.16878	-0.454305
MED13	-0.38587	-0.0611397
PTPN1	-0.27522	-0.190706
PRPF38A	-0.32832	-0.578735
TTC27	-0.27561	-0.511597
RPS24	-0.17324	-0.480879
VPS33A	-0.2256	-0.350097
RBM25	-0.3302	-0.565139
CCDC137	-0.15067	-0.191196
XRN2	-0.20981	-0.55341
MRPL21	-0.25608	-0.547107
POLR2K	-0.34248	-0.501437
SYS1	-0.38438	-0.585567
STUB1	-0.23136	-0.235863
GAPDH	-0.23121	-0.48396
CITED2	-0.029348	0.060791
NFYC	-0.18873	-0.402389
PDAP1	-0.11335	-0.399159
FDXR	-0.091828	-0.307062
ERI1	-0.17488	-0.0261268
POLR2E	-0.14292	-0.623611
UTP6	-0.26949	-0.235398
DAD1	-0.39171	-0.598996
PPAT	-0.20987	-0.168347
GART	-0.3118	-0.116863
CINP	-0.31104	-0.426293
CUL2	-0.31807	-0.38506
NACA	-0.23391	-0.545763
UQCRB	-0.099691	-0.22481
SNRPF	0.1413	-0.647401
AHR	-0.23734	0.0138702
TAF7	-0.32499	-0.475237
AP1M1	0.00051233	0.0189467
RAB10	-0.12004	-0.177684
FNTB	-0.38818	-0.523746
THOC1	-0.17981	-0.447169
MRPS21	0.010926	-0.288281
NSF	-0.098473	-0.467473
RPLP2	-0.13843	-0.520442
GNL3	-0.26231	-0.359251
ALG10B	-0.40714	-0.0941949
MFN1	0.44159	0.0179429
FKBP2	-0.35951	-0.0906184
HDAC2	-0.1875	0.0327503
MRPS10	-0.12773	-0.231281
ECT2	-0.16549	-0.514836
PAK2	-0.52106	-0.213119
NOC2L	-0.44427	-0.385427
PIGT	-0.21169	-0.168163
MVD	-0.29061	-0.400265
RPS23	-0.16864	-0.406482
TRMT61A	-0.29997	-0.204749
AARS2	-0.13575	-0.36178
CMTR1	-0.12808	-0.40276
TRAPPC1	-0.39605	-0.608023
RPL18A	-0.25482	-0.546358
RRAGC	-0.26511	-0.148897
FBL	-0.19283	-0.540897
PFDN1	-0.10277	-0.32172
PPIL4	-0.33802	-0.481965
PI4KB	-0.18695	-0.207495
UTP18	-0.18626	-0.381779
EBNA1BP2	-0.12884	-0.360798
HNRNPC	-0.055077	-0.455368
CDK2AP2	-0.33718	-0.165708
RPS12	-0.2388	-0.508192
ACIN1	0.13338	-0.296977
CAMLG	-0.03005	-0.105166
DDX54	-0.29268	-0.53349
MRPL52	-0.22118	-0.0889728
SART3	-0.31454	-0.443796
BRCA1	-0.13365	-0.254161
ZBED4	-0.069411	-0.041717
NOC4L	-0.13829	-0.464803
HIRA	-0.26727	-0.389097
POLR1C	-0.21502	-0.696952
MAP1LC3A	-0.32238	-0.134568
DCTN6	-0.35392	-0.520587
MAD2L1BP	-0.31513	-0.180347
USP5	-0.22994	-0.497961
ORC3	-0.18067	-0.226076
TBCA	-0.3716	-0.501183
CD151	-0.2569	-0.134461
FAU	-0.31956	-0.698877
DMAP1	-0.17205	-0.434593
PRMT1	-0.32083	-0.61072
TXNRD1	-0.16486	-0.204537
MYBL2	-0.26613	-0.280063
RRM1	-0.16026	-0.586918
RSPH3	-0.44593	-0.048017
RPS27	-0.22476	-0.342276
KDM8	-0.099805	-0.259336
TUBGCP4	-0.18493	-0.386212
PSMA4	-0.44149	-0.616088
DHX9	-0.11222	-0.234382
TIPRL	-0.079759	-0.131749
SMC4	-0.079756	-0.357734
PMPCB	-0.16608	-0.505543
SASS6	-0.16796	-0.439953
RPS20	-0.27354	-0.698197
SEH1L	-0.17598	-0.467333
RPL10A	-0.22187	-0.641496
DDX1	-0.12539	-0.202462
GRB7	-0.24472	-0.100675
POLR2I	0.06419	-0.535848
PREB	-0.39503	-0.43103
KEAP1	-0.17741	-0.0237972
TRABD	-0.45255	-0.162278
CYC1	-0.075905	-0.27624
POLR1E	-0.27886	-0.47537
RPL27	-0.35036	-0.638588
MRPL51	-0.14445	-0.222538
PTPMT1	0.043264	-0.27059
NRBP1	-0.21458	-0.382056
DDX6	-0.55965	-0.379372
TMEM165	-0.27041	-0.188339
FAM210A	-0.26052	-0.262392
ACD	-0.27915	-0.276654
HNRNPL	-0.25158	-0.393214
TM9SF2	-0.22061	-0.164295
BARD1	-0.11564	-0.276661
SRC	-0.2967	-0.108876
MED28	-0.22483	-0.371908
PTBP1	-0.075156	-0.222107
POLD2	-0.15099	-0.408495
WDR46	-0.19347	-0.25253
MAK16	-0.31571	-0.679482
PRKRIP1	-0.32152	-0.2727
HIST1H3G	-0.29793	-0.104194
BRD9	-0.046056	0.157606
COX7C	-0.21176	-0.383237
EXOSC4	-0.23149	-0.476884
MYBBP1A	-0.21458	-0.349766
SF3A3	0.0041003	-0.258083
COMTD1	-0.24339	-0.116608
NUP188	-0.083881	-0.0703667
LSM10	0.021554	-0.13873
KAT6A	-0.10573	0.0119914
PCID2	-0.19987	-0.418753
POLE3	-0.021181	-0.00983232
RPL14	-0.38409	-0.648785
E2F3	-0.42299	-0.227882
NUDC	-0.19188	-0.346424
NPM1	-0.12934	-0.240999
INTS7	-0.14223	-0.34203
DPPA5	-0.45777	-0.278572
SETD1B	-0.51988	-0.161079
TRMT6	-0.25315	-0.242133
UNC50	-0.2214	-0.291388
RHOA	-0.40146	-0.200596
KIF20A	-0.14105	-0.279791
RPS6	-0.40988	-0.651017
HMGCS1	-0.28226	-0.418847
ZW10	-0.35794	-0.278308
NFYB	-0.14233	-0.265115
TUFM	-0.11291	-0.151484
WDR12	-0.2237	-0.530103
SPAG7	-0.060695	-0.0023375
SSRP1	-0.32898	-0.516445
ATXN10	-0.1961	-0.181081
LIN52	-0.19364	-0.275621
SRPRB	-0.36724	-0.327788
NHP2	-0.15468	-0.331925
ASF1A	-0.30445	-0.205552
MFN2	-0.055114	-0.273921
TAF1D	-0.37263	-0.277227
DDX20	-0.19673	-0.321591
TADA3	-0.11042	-0.199504
KATNB1	-0.28608	-0.269011
BRAF	-0.57005	-0.181164
HAUS3	-0.15968	-0.32193
SYVN1	-0.089	-0.130281
ORC4	-0.40473	-0.266896
H2AFX	-0.31345	-0.327287
YRDC	-0.50535	-0.587371
RABGGTB	-0.3273	-0.570909
DNAJA3	-0.068697	-0.314262
RAD51D	-0.13632	-0.379103
ACVR1	-0.39986	-0.0526479
YARS	-0.30012	-0.709644
SMARCA5	-0.15542	-0.177478
MMACHC	-0.4581	-0.178549
ILF2	-0.23452	-0.423265
FAM83D	-0.045498	0.0510857
CLNS1A	-0.31705	-0.647456
EIF2B5	-0.29703	-0.39362
GCLC	-0.071332	0.0690614
CXXC1	-0.070692	-0.215123
ZZZ3	-0.2411	-0.179499
VPS41	-0.20177	-0.375026
MED17	-0.28601	-0.449774
RPL38	-0.5819	-0.504608
INTS3	-0.36631	-0.622599
ATR	-0.14371	-0.350699
RANBP1	-0.1737	-0.159042
MMS19	-0.24839	-0.434444
WDHD1	-0.17307	-0.43643
TXNL4B	-0.34027	-0.344269
TOPBP1	-0.29065	-0.471126
THAP11	-0.14423	-0.269977
TAF10	-0.013806	-0.236309
SERBP1	-0.24144	-0.202056
NSMCE4A	-0.22816	-0.165163
PPP1R15B	-0.10857	-0.317307
FBXO11	-0.14201	-0.0777068
SUZ12	-0.30845	-0.0522057
CCT3	-0.36469	-0.741169
GTF3C5	-0.14975	-0.317725
LRRC10B	-0.25922	-0.177023
VMP1	-0.035755	-0.251153
MPDU1	-0.30286	-0.146808
HAUS1	-0.28199	-0.610175
ACTR8	-0.30436	-0.365684
TRAPPC8	-0.061166	-0.400531
ATP6V0C	-0.35875	-0.677066
RIOK2	-0.29252	-0.451656
PDCD11	-0.22488	-0.505685
SLC5A10	-0.20175	-0.0166888
RBM26	-0.41746	-0.142608
NPAT	-0.28432	-0.391999
ATRIP	-0.25805	-0.347179
ANKRD17	-0.46087	-0.189354
TUBA1B	-0.27658	-0.241963
DCK	-0.26214	-0.00798318
RPS5	0.056352	-0.236726
NUP133	-0.11681	-0.463167
PPFIA1	-0.31514	-0.132522
RPL18	-0.39991	-0.703975
EIF3A	-0.29862	-0.597826
ID1	-0.080389	-0.0135491
BAG6	-0.077339	-0.0734888
MRPL4	-0.02541	-0.317371
VCL	-0.063756	-0.0595518
SP110	-0.25116	-0.0706779
NFS1	-0.3168	-0.615403
MRPS16	-0.15283	-0.285283
LRCH3	-0.14051	-0.0745723
UMPS	-0.029241	-0.0476935
SUPT4H1	-0.19729	-0.232777
C1orf122	-0.058108	0.0682458
UBTF	-0.10321	-0.539304
CENPN	-0.33341	-0.531867
KRI1	-0.17055	-0.424387
NUP62	-0.13332	-0.306652
PPP2CA	-0.21878	-0.441649
BMPR1A	-0.25492	-0.149587
PSMD4	-0.33975	-0.587537
CACTIN	-0.16493	-0.402047
RPL23	-0.59899	-0.775534
ALG2	-0.28754	-0.64019
DHX35	-0.045807	0.0544948
LETM1	-0.16508	-0.492964
NIPBL	-0.35832	-0.18493
PPAN	-0.16369	-0.420638
RPF1	-0.12143	-0.270598
PPARG	-0.25083	-0.0287716
COPS6	-0.2337	-0.618095
FOSL1	-0.20802	-0.138755
PI4KA	-0.24805	-0.421114
TLN1	-0.25392	-0.387457
GNL2	-0.26321	-0.505658
HOXA10	-0.35622	-0.108813
UBB	-0.16951	-0.0835447
WWTR1	-0.29177	-0.242404
PRIM1	-0.25994	-0.505265
MPRIP	-0.30925	-0.0988231
DLST	-0.28236	-0.207183
MED31	-0.16771	-0.172493
SRP68	-0.44715	-0.405191
DSCC1	-0.13563	-0.0500162
RNGTT	-0.33209	-0.712458
GPX4	-0.29284	-0.267517
CHCHD4	-0.14911	-0.431254
WDR74	-0.19463	-0.531879
MZT1	-0.21382	-0.290992
OR5AR1	-0.20847	-0.0562843
RALY	-0.26951	-0.129204
POP1	-0.20474	-0.370596
THG1L	-0.46185	-0.445187
NSMCE2	-0.10602	-0.207867
EXOSC3	-0.27316	-0.392792
FBXL14	-0.30113	-0.107519
CWC25	-0.17957	-0.24469
MTX2	-0.11194	-0.0572922
CLTC	-0.15625	-0.523097
GIPR	-0.3391	-0.128435
GTF2E2	-0.17338	-0.32945
BYSL	-0.19812	-0.503857
PDHB	0.10853	0.0536536
GINS4	-0.13854	-0.484829
ISCA2	0.012343	-0.206099
GINS1	-0.18046	-0.57126
FCF1	-0.18659	-0.510048
SARS	-0.33019	-0.769501
NPEPPS	-0.15545	-0.263107
NUP43	-0.29922	-0.571307
HNF1A	-0.30985	-0.165352
RNPC3	-0.13712	-0.566994
TRIAP1	-0.12002	-0.478971
ERMARD	-0.29549	-0.0412401
UBE2I	-0.22905	-0.484677
RRM2	-0.17224	-0.605992
DHODH	-0.10399	-0.170964
TUBGCP6	-0.0063601	-0.185512
CIAO1	-0.28945	-0.59621
MSTO1	-0.27356	-0.421543
ITPK1	-0.31209	-0.0991875
EIF3J	0.92526	-0.0788568
RPL23A	-0.14632	-0.434334
RAB3GAP2	-0.3275	-0.11939
CENPC	0.088482	-0.122462
PPP1R7	-0.11123	-0.38589
ERCC3	-0.39628	-0.342707
DPY30	-0.19199	-0.147544
SLK	0.014643	0.0467073
HIST1H2AB	-0.34456	-0.281192
DNLZ	0.012293	-0.112343
PNPLA6	-0.54857	-0.111466
GAR1	-0.15153	-0.239378
DDX23	-0.22827	-0.402058
ZNF407	-0.31414	-0.328322
E4F1	-0.26899	-0.331221
EIF2B1	-0.27821	-0.480585
HES7	-0.21797	-0.139059
TOP3A	-0.080467	-0.39423
TRANK1	-0.05789	-0.0140899
UTP15	-0.17718	-0.624861
TAF6	-0.22778	-0.554632
IDI1	-0.33841	0.00723351
ACTB	-0.37155	-0.35487
STT3B	-0.32695	-0.230749
NSA2	-0.089064	-0.38504
SDHC	-0.0185	-0.174589
TGIF1	-0.2031	0.0261639
FAM173B	-0.41829	-0.0664302
GMNN	-0.024044	-0.147443
PLD6	-0.23927	-0.0629681
GTF2F2	-0.32987	-0.382309
DYNLL1	-0.19804	-0.2842
HSPA9	-0.11908	-0.531941
PKN2	-0.20819	-0.127908
PRKCSH	-0.18486	-0.121158
RPA1	-0.15204	-0.586539
TBP	-0.20789	-0.238004
SRP14	-0.34147	-0.575878
PRPF8	-0.021619	-0.506383
MRPS11	-0.12307	-0.348732
HDAC10	-0.3722	-0.0599177
POLR2H	-0.22962	-0.397129
EXOC3	-0.18273	-0.295421
C1D	-0.15848	-0.187831
CNOT3	-0.20495	-0.538331
HNRNPD	-0.28923	-0.13559
YBX1	-0.41429	-0.411594
RPL3	-0.33163	-0.571413
DHX36	0.061794	-0.235952
HIST1H1D	-0.11544	-0.0340947
HIST1H3H	0.10231	-0.0161852
SF3A1	0.021324	-0.614763
SNRPD1	-0.20925	-0.755655
EPRS	-0.41075	-0.468867
EIF4E2	-0.2338	-0.1748
SREK1	-0.24471	-0.173547
FXN	-0.2253	-0.289149
SF1	-0.41908	-0.68499
SLC2A1	-0.076751	-0.133917
TUBGCP2	-0.26052	-0.565367
YY1	-0.39436	-0.334582
UBR4	-0.34378	-0.450897
ARID5B	-0.26574	-0.0774421
ARHGEF7	-0.34815	-0.27546
ZMYND8	0.016255	-0.14244
ANAPC2	-0.28929	-0.582942
RPS18	-0.10872	-0.412402
COX10	0.063257	-0.131021
COMMD3	-0.33541	-0.16806
SPNS1	-0.22631	-0.199059
LIN7C	-0.042034	-0.0416495
MCM10	-0.076766	-0.104171
KPNB1	-0.15866	-0.647967
LPCAT3	-0.1438	-0.113917
TAF5L	-0.2546	-0.176497
RUVBL2	-0.24319	-0.59814
MDH2	-0.21067	-0.117118
TNPO3	-0.30503	-0.483467
TAF5	-0.18013	-0.395072
FIGNL1	-0.28903	-0.0992237
DCLRE1B	-0.11941	-0.391135
ACTL6A	-0.28161	-0.592402
HNRNPF	-0.014037	-0.0214646
SNX15	-0.2274	-0.104553
DDX39A	-0.066456	-0.0730065
PKMYT1	-0.26274	-0.396382
ENY2	-0.077663	-0.00386221
BTBD7	0.001771	0.0661668
PNKP	-0.070179	-0.285195
CELA2A	-0.11438	-0.0556403
NGDN	-0.20713	-0.168558
HSPA8	-0.27107	-0.163899
C19orf25	-0.19431	-0.263138
CSNK2B	-0.28506	-0.509283
SOS1	-0.41125	-0.162568
PNO1	-0.11347	-0.152974
NOL10	0.048897	-0.412077
LYRM4	-0.15449	-0.525901
ABCF1	-0.074085	-0.280065
B3GAT3	-0.14482	-0.0865153
HSPE1	-0.14512	-0.519755
PSMB4	-0.15731	-0.53369
ZWILCH	-0.25968	-0.0966937
HIST1H4K	-0.00021419	-0.0526795
RPF2	-0.088413	-0.302999
SCAND1	-0.13968	-0.10428
NME3	-0.22786	-0.0965566
CDK4	-0.4808	-0.28017
PRPF19	-0.35106	-0.720659
RUVBL1	-0.23941	-0.695046
TRPC4AP	-0.044102	0.134117
ARNT	-0.16339	0.0314528
NUP93	-0.14132	-0.527375
RRP1	-0.051592	-0.271322
METAP1	0.069408	-0.122498
MRPL33	-0.29857	-0.466497
COPA	-0.30052	-0.6082
NRF1	-0.34822	-0.412865
COMMD1	-0.15237	-0.0270651
PCDHA3	-0.068245	0.0422348
INTS2	-0.10165	-0.180976
THOC5	0.034088	-0.22049
WDR3	-0.097524	-0.368199
AKIRIN2	-0.36838	-0.427371
SLC25A19	-0.12625	-0.106901
XPO5	-0.084666	-0.247054
NOP58	-0.25117	-0.538244
BUB1B	-0.22777	-0.560372
ABCC2	-0.12777	0.0234633
FNTA	-0.11155	-0.219882
NUDCD3	-0.33863	-0.330139
MON2	-0.15834	-0.114364
BCL2L1	0.043067	-0.255021
HIST1H2AM	0.031476	-0.0525632
NSMCE1	-0.08097	-0.277247
RFC2	-0.11785	-0.587702
ARCN1	-0.28727	-0.509414
XRCC3	-0.10795	-0.347701
SFSWAP	-0.31559	-0.359041
PSMD12	-0.16401	-0.299072
CD300LD	-0.16373	-0.0171729
DYNC1I2	-0.0083244	-0.395558
MRPL18	-0.018686	-0.23309
GRAMD1A	-0.25513	-0.200798
MIF	-0.25229	-0.0474692
PIGM	-0.28014	-0.126101
ACACA	-0.21665	-0.235396
CDC37	-0.20317	-0.440232
GRPEL1	-0.25814	-0.477999
SF3B1	-0.022327	-0.334211
PSMC4	-0.32822	-0.390509
GTF2B	-0.1979	-0.584379
LSM11	-0.1403	-0.281372
UBE2H	-0.20485	-0.151752
PCDHGC3	0.44749	-0.0143173
TAF6L	-0.25958	-0.239352
RRAS2	-0.52921	-0.0867683
UPF1	-0.1974	-0.39272
SF3A2	0.08994	-0.471412
MAPK1	-0.34535	-0.0841588
SRP9	-0.26529	-0.315328
SLC25A3	-0.24145	-0.317889
THAP1	-0.34933	-0.650507
TIMM23	-0.16216	-0.223249
MRPL47	-0.11192	-0.132111
PPP1CB	0.024923	-0.207079
MED25	-0.11281	-0.0856051
NDRG3	-0.043408	0.103966
RPS16	-0.19893	-0.563795
UBE2N	-0.26691	-0.500432
GATC	-0.12138	-0.159686
VPS72	0.022664	-0.129338
PCDHAC2	0.13417	0.0380455
SLAIN2	-0.17106	-0.141577
C1QTNF2	-0.21801	-0.0402408
DGCR8	-0.21874	-0.156843
DDX19A	-0.30624	-0.325616
PPME1	0.096572	-0.103583
GID8	-0.24691	-0.0514415
RPL21	-0.44245	-0.0197376
CEPT1	-0.23855	-0.121479
SCAF1	-0.23917	-0.209041
CCT6A	-0.13953	-0.337668
SCO2	-0.22504	-0.0959633
SRRM1	-0.20941	-0.404995
MTCH2	-0.05612	-0.0553123
SUPT6H	-0.33882	-0.609861
CHKA	0.013746	-0.019139
RPL34	-0.34475	-0.380843
RPS2	-0.098615	-0.376934
MAGOH	-0.078462	-0.275524
DPH1	-0.17306	-0.21412
RNASEK	-0.12688	-0.0675963
ARPC4	-0.45521	-0.417939
LMNA	-0.20923	-0.111001
CTU2	-0.13127	-0.38236
PSMA5	-0.28754	-0.600065
SGMS1	-0.16706	-0.0502297
PFDN2	-0.32382	-0.64599
PGS1	0.052922	-0.321742
SRP72	-0.20517	-0.429421
YWHAQ	-0.35966	0.0592462
BCS1L	0.077129	-0.167637
TK1	-0.21601	-0.0616421
SPDL1	-0.21328	-0.373111
ANP32B	-0.16752	0.00232082
SDHAF1	-0.14849	-0.18882
MIS18A	-0.15805	-0.520414
ZNF687	0.10771	-0.118902
RPL24	-0.091775	-0.55272
POLD3	-0.16559	-0.604193
KDM6B	-0.14093	-0.0171878
CCDC59	-0.15169	-0.2611
ZFP36L2	0.010781	-0.0159754
DDX39B	-0.13745	-0.203988
KANSL3	-0.035142	-0.340671
SLC35F2	-0.13441	-0.0382572
SP1	-0.15364	-0.084972
LSM8	-0.21311	-0.507965
SFPQ	-0.36425	-0.687307
SMG7	-0.14249	-0.152727
SNRPE	-0.18439	-0.591234
FAM20B	-0.14246	-0.101079
IFFO1	-0.08138	0.0105805
RACGAP1	-0.38489	-0.589956
CREBBP	0.097451	-0.0626962
AARS	-0.33796	-0.688975
PTGES3	-0.12141	-0.0479966
CHAF1B	-0.19466	-0.731134
OLA1	-0.17056	-0.032377
ANAPC1	-0.44314	-0.444471
GNL1	-0.14532	-0.0760475
SENP8	0.12449	0.00344848
ZNHIT3	-0.1516	-0.336952
COQ3	0.083127	0.00668463
GALE	-0.43359	-0.134673
FANCE	-0.17028	-0.0361812
WDR82	-0.1841	-0.65212
BRK1	0.011541	-0.164
STT3A	-0.29145	-0.14486
EIF3B	-0.25705	-0.469742
PSMA6	-0.071109	-0.641989
GLIS3	-0.37808	-0.0645388
RTEL1	-0.080857	-0.163706
BEND3	0.15836	-0.132714
MPLKIP	-0.0055221	0.0388778
HIST3H2BB	-0.22641	-0.102834
SDE2	0.0091828	-0.449579
CYP2W1	-0.21733	-0.0455461
RALGPS1	-0.060452	-0.0195543
HNRNPA1	-0.26755	-0.11576
ORC2	-0.40306	-0.144828
MRPL14	-0.077299	-0.248611
BORA	-0.07202	-0.396325
FAM98B	-0.26883	-0.256618
DMXL1	-0.31196	-0.0511546
MRPS28	0.0035265	-0.13749
VPS28	-0.25021	-0.435335
SPECC1L	-0.28225	-0.11005
DAXX	-0.1053	-0.087589
GNG3	-0.062451	-0.0674788
HIST1H3A	0.054907	-0.0616608
RANBP3	-0.50487	-0.240874
CDK6	-0.13634	-0.129598
ELP4	-0.055004	-0.0902431
MNX1	-0.22002	-0.0392894
GABPA	-0.19451	-0.229582
DPH2	-0.0097052	-0.0617504
BANP	-0.027039	-0.327176
NUP107	-0.047139	-0.269156
G3BP1	-0.14776	-0.0251949
LEMD2	-0.084317	-0.0662209
FGFR1OP	-0.39107	-0.377228
TADA2B	-0.21055	-0.150844
OSBP	-0.15765	-0.168167
HYI	-0.11214	-0.0378654
SLC39A7	-0.14927	-0.460834
KRTAP5-5	-0.13969	0.0129588
PRSS3	-0.20527	-0.0852061
ERLIN1	-0.17792	-0.0602961
INTS6	-0.16106	-0.309613
CST6	-0.18597	-0.111047
KARS	-0.28703	-0.578591
SNRPG	-0.023197	-0.387468
TOMM20	-0.18977	-0.331326
RPAP3	-0.2991	-0.329569
NUP35	-0.13743	-0.178801
SRSF1	0.0095807	-0.332665
HES6	-0.062631	-0.0277299
ZNF592	0.06579	0.0751074
ECD	-0.3243	-0.500964
DDX52	-0.0697	-0.139365
ARFGAP2	-0.089219	-0.0497832
CRCP	-0.17063	-0.554169
HYOU1	-0.39353	-0.589588
SMARCD1	-0.1881	-0.0140693
SLC25A41	-0.13914	-0.0430176
NCAPH	-0.27956	-0.340279
DDX41	-0.086486	-0.490455
ANAPC10	-0.18547	-0.255243
MRPL41	-0.038086	-0.227335
EXOC2	0.013812	-0.0515527
OSGEP	-0.22472	-0.587242
C3orf14	-0.33931	0.0327025
ARHGAP27	-0.28442	-0.128299
EMX1	-0.23	-0.107028
CDCA5	-0.16279	-0.441338
SSR2	-0.32791	-0.127815
LRFN4	-0.16937	-0.0504067
MED10	-0.088209	-0.185063
ARL4C	-0.24551	-0.0660539
MAGOHB	0.071521	0.0872738
POLR1B	-0.13195	-0.439642
SAE1	-0.11484	-0.467279
CNOT1	-0.21084	-0.355209
AASDHPPT	-0.054992	-0.108893
CCRL2	-0.12435	-0.0369808
POLR2F	-0.22197	-0.434159
WDR26	-0.17028	-0.147489
CRKL	-0.4496	-0.335772
RPL19	-0.061562	-0.429621
MRPS18B	-0.08569	-0.200351
BPTF	-0.33352	-0.246662
MRPS15	-0.16035	-0.131545
RXRA	-0.28826	-0.159508
GPAA1	-0.44144	-0.135865
UQCC2	-0.04327	-0.100259
FUS	-0.06536	-0.0218439
OSBPL11	0.068888	0.0625416
YWHAH	-0.077203	-0.0172557
PSENEN	-0.030486	0.0666783
PCNA	-0.11322	-0.592243
GBF1	-0.19872	-0.37665
TOR1B	-0.066986	0.0195328
CCDC17	-0.1025	-0.0218094
PDCD10	-0.21987	0.136905
CYFIP1	-0.13546	-0.162277
PIGX	-0.31577	-0.188523
PRPF4B	-0.077456	-0.0800694
CSTF1	-0.21793	-0.495538
ZNHIT1	0.11851	-0.144959
SPCS2	-0.44488	-0.421076
NRARP	-0.17571	-0.0828061
KIF18B	-0.21839	-0.170434
STK11	-0.31945	-0.115364
CCNB1	-0.41522	-0.416676
RBM38	-0.28407	-0.134628
WEE1	-0.10216	-0.623251
VPS52	-0.20014	-0.16925
CLASRP	-0.14712	-0.202788
FARS2	0.086614	-0.258809
MLX	-0.25126	-0.153326
TSEN15	-0.1679	-0.0490913
MSL1	-0.10926	-0.132742
DCAF8	-0.2637	-0.103535
TMED2	-0.24867	-0.31506
ATP2A2	-0.387	-0.618535
ORC6	-0.14478	-0.523017
PSMB5	-0.20538	-0.643646
WDR75	-0.31638	-0.525462
RAB5C	-0.03911	-0.0476773
CWC22	0.064139	-0.38041
RAD21	-0.21748	-0.51803
RNPS1	-0.035868	-0.310937
ATF3	-0.073849	-0.0180985
ZCCHC9	-0.1742	-0.267265
UBAP2L	-0.090899	-0.056533
SSR3	-0.18866	-0.088167
HOXB5	-0.14446	-0.0589446
STIL	-0.21107	-0.321219
ACO2	-0.021297	-0.0364216
ABCE1	-0.1245	-0.381673
HNRNPUL2	-0.082055	-0.0883082
LTN1	0.094988	-0.0246398
NARS2	-0.087683	-0.0804075
RAC3	-0.31877	-0.28414
UBALD2	-0.13508	0.0188711
TRMU	-0.12024	-0.0909711
ZNF700	-0.12872	0.0416285
COX11	-0.056336	-0.143639
SLC16A11	-0.085361	0.0147155
COX6C	-0.37272	-0.324635
HIST1H4H	0.011104	0.126609
DNMT1	-0.15408	-0.154898
SNAPC2	-0.20594	-0.535698
EMC1	-0.14022	-0.30937
FLOT1	-0.30841	-0.179524
TSG101	-0.02382	-0.310728
SIPA1	-0.19348	-0.113447
TPGS1	-0.2532	-0.0860015
ZEB1	-0.40873	-0.0981531
NEDD8	-0.24344	-0.593986
NKX2-4	-0.19061	0.0120321
RUNX2	-0.3384	-0.0849178
CENPT	-0.14234	-0.317218
NME1	-0.18132	-0.0770312
SMC3	-0.12466	-0.463205
SMYD2	-0.10585	-0.000497735
PRC1	-0.24034	-0.538126
INPP5A	-0.43879	-0.125985
TIMM50	-0.14649	0.00249477
PPP1R11	-0.25304	-0.379965
MRPL15	0.00066598	-0.207367
FLVCR1	-0.23548	-0.0587506
GTF3C6	-0.28505	-0.413731
SNRPD3	-0.25208	-0.475251
SNRPB2	-0.2755	-0.190585
RAB35	-0.20484	-0.0322757
OSBPL8	-0.085071	0.0513931
UBE2D3	-0.052406	-0.186136
VN1R4	-0.29475	-0.114125
DIAPH3	-0.42883	-0.182756
RASGRP2	-0.26345	-0.136555
CCNC	-0.20819	-0.112038
SBNO1	-0.1982	-0.505124
FIBP	0.13589	-0.0750985
DNAJC21	-0.099384	0.0484696
LAMTOR3	-0.23173	-0.233407
KIF23	-0.19257	-0.459114
PPP6C	0.0059134	-0.27827
UQCRC2	-0.28973	-0.319943
MED20	-0.3958	-0.271487
CENPL	-0.091534	-0.098673
S1PR4	-0.175	-0.0818437
UBE2C	-0.060019	-0.16711
LAMTOR5	-0.16735	-0.0386859
H3F3B	-0.16676	-0.161274
SNRNP27	-0.23272	-0.467536
SNRPA1	-0.19593	-0.628585
ANKRD49	-0.16504	-0.260802
RNASEH2C	-0.035468	-0.0620687
HINFP	-0.11451	-0.416642
EMC4	-0.30915	-0.251642
MED29	-0.18254	-0.2218
SKP2	-0.26456	-0.29929
SHC1	-0.37131	-0.192964
SIRT7	-0.11478	-0.0289022
CABIN1	-0.23037	-0.105619
RPS6KB1	0.048853	0.034849
FARSA	-0.31705	-0.411897
MDM2	-0.32104	-0.166619
TSC1	-0.066101	0.154457
KDM2A	-0.32568	-0.273248
THEM4	-0.16881	-0.0430064
LIN37	0.089766	-0.0764878
CNBP	-0.3059	-0.133491
CHCHD2	-0.15972	-0.222015
MRPS33	-0.059927	-0.00328859
BRF2	0.067623	-0.42919
E2F8	-0.13306	-0.0267887
DDB2	0.21125	-0.0545677
RAD51AP1	-0.11469	0.0900962
ANKIB1	-0.28225	-0.0787416
PIGS	-0.29758	-0.201443
METTL22	-0.028871	0.128067
SKAP2	-0.090715	0.12278
PRELID1	-0.18456	-0.63002
SUB1	-0.072013	0.0262487
HIST1H2BB	-0.056029	-0.142934
C22orf46	-0.10352	-0.0432574
EIF3D	-0.14363	-0.413433
RSRC2	-0.14236	-0.193968
C12orf73	-0.10907	0.012533
ZC3H7B	-0.31122	-0.146052
IARS	-0.16077	-0.492557
FBXO28	-0.14794	-0.0579813
FEM1C	-0.10723	-0.0189009
GEMIN7	-0.1422	-0.246952
EAF1	-0.32475	-0.196868
MRPS18A	-0.03381	-0.12106
ATP6V0D1	-0.15272	-0.170428
RSPO4	-0.0018267	0.100939
CKS1B	-0.27328	-0.0939902
METTL2A	-0.21383	0.00164704
IFRD2	-0.031349	0.00490396
IPMK	-0.2323	-0.0256432
PHF12	-0.2428	-0.234286
CLP1	0.096677	-0.411857
YEATS2	-0.13029	-0.250882
TSEN34	-0.19179	-0.285777
CHD8	0.017408	0.0142259
VPS39	-0.12409	-0.0893475
TMEM216	-0.27903	-0.0672161
GINS3	-0.22684	-0.429122
CSRNP1	-0.20123	-0.0353934
SAMD8	-0.040167	0.0120503
PRDX5	-0.16444	-0.0793787
GTF3C1	-0.19681	-0.333237
TIMM44	-0.00096755	-0.277584
COX17	-0.055508	-0.295733
POLR3B	-0.25853	-0.536537
DNAJC2	-0.091718	-0.0468319
IPO11	-0.22811	-0.404576
STX4	-0.12911	-0.0110321
ANKLE2	-0.27976	-0.675015
EIF4A1	-0.33556	-0.610135
CRLS1	-0.02849	-0.239182
RPS6KA4	-0.19847	-0.0465386
FRAT1	0.22093	-0.0591874
UBA6	-0.28953	-0.183114
SNRNP200	-0.1116	-0.60842
GEMIN4	-0.16872	-0.289373
SYNGR1	-0.090027	-0.0301643
TRMT5	-0.12386	-0.263725
TNRC6B	-0.077499	-0.0283033
GIGYF2	-0.45578	-0.144964
RICTOR	-0.173	-0.163269
TRNT1	-0.26579	-0.637654
UBOX5	-0.13717	0.00663419
JUND	-0.044665	0.0361022
KIF18A	0.08924	-0.377601
AURKAIP1	-0.15175	-0.185486
MCMBP	-0.11373	-0.265761
NUMA1	-0.19394	-0.275324
BRAP	-0.20673	-0.130673
ARPC2	-0.32617	-0.181889
PCDHA9	-0.14138	0.0256876
NVL	-0.16318	-0.428815
NOL8	-0.10176	-0.304311
WRAP53	-0.17849	-0.144226
IL36RN	0.035367	0.134489
DTL	-0.044027	-0.469222
KIDINS220	-0.16087	-0.0175323
VPS13A	-0.22965	-0.0294613
DNAJC24	0.011146	0.0508882
UBE2Z	-0.020329	-0.0756534
TMEM235	-0.093066	-0.0605377
POLR3A	-0.21656	-0.678936
MED16	-0.078517	0.0219871
BRD4	-0.063685	-0.329725
LPAR2	-0.25079	-0.17574
SACM1L	-0.41748	-0.525475
RIOK1	-0.18737	-0.430074
TARM1	-0.17033	0.00439291
HIST1H4A	-0.15025	-0.0375573
CPSF7	-0.18962	-0.0313469
EYA2	-0.38093	-0.081912
RPS25	-0.11514	-0.413608
MRPS26	0.0018589	-0.151514
PRPSAP2	-0.26219	-0.0425375
MZT2A	-0.34846	-0.190962
HOXD3	-0.030726	0.0638202
MLEC	-0.18795	-0.00322416
PPP1R14B	-0.12922	-0.134717
TUT1	-0.41963	-0.535765
RAB7A	-0.31747	-0.196204
VPS35	-0.35322	-0.281907
HNRNPA2B1	-0.018722	-0.044212
EXTL3	-0.22876	-0.0900732
MRFAP1	-0.053666	0.120598
GTF3C4	-0.18299	-0.249789
ASXL1	-0.19485	-0.0500716
ACTR6	-0.072401	-0.310203
MATR3	-0.12386	-0.0733395
DNPEP	-0.13311	0.0106532
SETD2	-0.27898	-0.254358
TARS	-0.23099	-0.628768
CCDC173	-0.1312	0.0780589
GLS	-0.36228	-0.134018
EFTUD2	-0.31133	-0.409163
SUPV3L1	0.065147	-0.342087
DHRS13	-0.076482	-0.0183269
GEMIN6	0.11857	-0.322398
CHCHD6	0.31732	-0.013198
PSMD8	-0.068667	-0.168046
RANGAP1	-0.1098	-0.338605
NUS1	-0.11942	-0.491876
SEC61B	-0.11065	-0.196769
TRNP1	0.067348	-0.0889391
MRPL13	-0.07169	-0.179249
XKR7	-0.11663	-0.0650289
EPHB6	-0.097741	-0.00517677
ACTR2	-0.27152	-0.468268
DEFA6	0.21839	0.234209
MRPS24	-0.27492	-0.335102
ZNF131	-0.19329	-0.279281
ATP6V1G2	-0.14039	-0.00504783
EDC4	-0.16261	-0.20886
TBCE	-0.083119	-0.158585
PPWD1	-0.25057	-0.646835
WDR18	-0.10771	-0.513297
CACNA1S	-0.014871	0.060249
LRRC59	-0.2017	-0.0724134
STAC2	-0.1479	0.0362119
NMD3	-0.14887	-0.459488
GTF2H4	-0.18683	-0.359826
VKORC1L1	-0.063424	-0.100491
TMEM200C	-0.16362	0.0529626
ANAPC11	-0.089407	-0.531825
KIF5B	-0.29058	-0.0229061
SCAP	0.21806	-0.446902
DNM1L	-0.16513	-0.287505
RIMS3	-0.23861	-0.0241589
PSMB6	0.0025911	-0.474641
CDC5L	-0.20817	-0.546602
YIPF3	-0.33588	-0.0474405
CCDC115	-0.021585	-0.259587
VDAC1	-0.047139	-0.0692028
WDR36	-0.19464	-0.130866
ELOF1	0.057294	-0.0504301
SPC24	-0.19746	-0.606839
ATG12	-0.0078039	0.144486
MASTL	-0.16363	-0.549278
WDR43	-0.027466	-0.487871
PPRC1	-0.28474	-0.31839
ADAT2	0.30347	-0.224668
GYS1	-0.17964	-0.218398
QKI	-0.20107	-0.0410096
CST7	-0.20004	0.0165279
SYT17	-0.15511	-0.0426157
EXOC7	-0.16165	-0.202404
TNPO1	-0.14759	-0.104622
ADM	-0.091957	-0.0545185
CTBP2	-0.19086	-0.193111
ZBTB8A	-0.25413	-0.0795674
VPS13D	-0.11016	-0.288962
NUP85	-0.17104	-0.467507
EED	-0.27567	-0.130166
SPTLC2	-0.136	-0.0699181
C1QBP	0.031747	-0.150732
SRSF6	0.015266	-0.178994
GADD45G	-0.016171	0.0299635
HNRNPK	-0.43115	-0.706822
TMSB10	-0.29532	-0.321665
TOP2A	-0.14339	-0.566021
KXD1	-0.12865	-0.175002
TMEM209	-0.33325	-0.0519114
PIGC	-0.12114	0.0409523
POLR3E	-0.12275	-0.350278
BECN1	-0.025355	-0.0453839
ADAM11	-0.27239	-0.157635
EIF2B3	-0.19906	-0.441876
C1orf226	-0.043329	-0.0135009
NCBP1	-0.30254	-0.525977
DALRD3	-0.11079	0.00374606
U2SURP	-0.13972	-0.354635
ARHGAP9	0.11509	-0.0455432
SAA1	-0.25258	-0.155876
PDRG1	-0.19502	-0.614879
UBE2S	-0.14322	-0.136577
SPCS1	-0.38867	-0.0712429
RPL15	-0.065222	-0.306268
SNAP23	-0.12063	-0.19775
TAF13	0.018133	-0.0668721
ALG6	-0.23309	-0.161972
TCTE3	-0.045743	0.0605583
SDHB	0.1734	-0.156509
MTMR3	-0.2021	-0.163861
EBF4	-0.34081	-0.00547512
ZNF750	-0.28017	-0.117353
TFEC	-0.18136	0.0687568
BAD	-0.034612	-0.00200188
IMPDH2	-0.2246	-0.170135
B3GNT4	-0.39881	-0.144421
GRPEL2	0.089392	0.0485689
ISY1	-0.24898	-0.473113
TTC1	-0.097857	-0.2844
LMNB2	-0.065219	0.0850577
EIF1	-0.225	-0.310993
GSPT1	-0.10653	-0.479195
MPHOSPH10	-0.064177	-0.290041
RPS26	0.12303	0.0101182
EHMT1	-0.052027	0.000631356
AHCY	-0.099779	-0.2557
PLAUR	-0.36903	-0.0883224
VAMP8	-0.08205	-0.00776255
TNFSF15	-0.080714	0.0877028
NBN	0.055539	0.0494635
NPRL2	-0.30417	-0.0375597
RNF40	-0.08894	-0.252514
SLC17A7	-0.013779	0.00969021
DPM1	-0.175	-0.140028
FOXI2	-0.20348	-0.0449628
ASNA1	-0.26016	-0.412094
MRPS34	0.037032	-0.213243
HIST1H2AK	0.01442	0.0777937
NDUFB3	-0.24215	-0.260012
FKBPL	-0.19774	-0.0832209
NOP16	-0.15886	-0.417329
IQGAP1	-0.39234	-0.0704816
ATG14	0.11079	0.0264922
BRICD5	-0.12822	0.0050646
DNAJC4	0.041717	0.117976
TMA7	-0.077134	-0.0908276
MRPS30	-0.063907	-0.114318
NOP56	-0.1233	-0.408449
ATP6V1D	-0.19587	-0.267372
PSPN	0.059188	0.0415066
PMPCA	-0.074899	-0.46222
UGDH	-0.30207	-0.114419
FARSB	-0.38769	-0.725235
RPS3A	-0.19229	-0.471363
TUBE1	-0.056171	-0.1761
GPR179	-0.21617	-0.149297
PPA1	-0.14302	-0.418552
TULP1	-0.20503	-0.161409
RPP14	-0.07103	-0.326489
NAGPA	0.024865	0.00132178
CCNK	-0.32495	-0.334873
UXS1	-0.088583	-0.0741924
ALG5	-0.23658	-0.124115
C8orf59	-0.15976	-0.0917706
BTBD16	-0.082876	0.101131
FRYL	0.048641	0.147348
PNN	-0.056508	-0.191316
TAF1A	0.0046806	-0.116637
RRP15	-0.24175	-0.331315
GIGYF1	-0.096834	-0.0743111
EXOSC1	-0.1943	-0.252432
DPM3	-0.13699	-0.0760125
SSUH2	-0.24377	-0.0104958
PLIN4	-0.10979	-0.021695
SUGT1	-0.23091	-0.289269
CDT1	0.013631	-0.355006
MPHOSPH8	-0.12724	0.007828
BCL2A1	-0.19879	-0.0291947
CLEC4M	-0.35989	0.017756
ALOXE3	-0.19307	-0.0904522
RFX1	-0.17494	-0.0627899
FOXP4	0.070133	0.0328924
PCBD1	-0.26879	-0.0300791
MLST8	-0.2205	-0.302191
XYLT2	-0.081591	-0.148154
LONP1	0.12825	-0.494871
HMMR	-0.18846	0.0504873
USP38	-0.27437	-0.113062
COG2	-0.24039	-0.293544
ASB6	-0.036362	-0.0626653
ZNF335	-0.072267	-0.162071
FBXO22	-0.46973	-0.132826
ATP8B3	-0.14538	-0.00667353
CPSF3	-0.21977	-0.378768
EFHD2	-0.12409	0.0478065
RTN3	-0.232	-0.15266
PPA2	-0.042973	-0.202969
SKA3	-0.048159	-0.3194
C19orf54	-0.063642	0.0570912
PSMA3	-0.11271	-0.595068
NCAPG2	-0.16394	-0.456725
RRN3	-0.13362	-0.421311
RPL36AL	-0.0032153	-0.138576
MAD2L1	-0.077758	-0.251875
HLF	0.014054	0.0569392
BTBD9	0.098431	-0.143901
VPS45	-0.32387	-0.173759
PTMA	-0.25133	-0.175572
SF3B2	-0.34924	-0.478139
UQCRC1	-0.23229	-0.276329
CRNKL1	-0.25896	-0.462004
LDHA	-0.078007	0.0275824
AUTS2	-0.45093	-0.118976
CANX	0.022499	0.0535796
RBPMS	-0.067454	0.0890648
TBRG4	-0.024471	-0.0527855
PCNP	-0.10416	-0.137697
TKT	-0.22174	-0.159048
C19orf12	-0.34083	-0.142189
ERP44	-0.22408	-0.0978887
INTS9	-0.27409	-0.58172
PLXNA1	-0.14412	0.0462
MMAB	-0.035127	-0.0260068
SPATA5	-0.23767	-0.413769
METTL14	-0.26264	-0.392593
HYPK	-0.2616	-0.391589
RBM48	-0.30883	-0.417469
GDPGP1	-0.068241	0.0745036
CIR1	-0.14123	-0.0902108
SYT12	-0.1162	-0.0222281
NHEJ1	-0.16516	-0.0711719
C6orf120	-0.045892	0.0947971
RTKN	-0.048251	-0.091602
PGAP3	-0.24591	-0.125311
PPDPF	-0.15294	-0.00375204
POLE4	0.12606	-0.0198181
CISD3	-0.29467	-0.0464226
LLGL1	-0.19971	-0.0168751
KRTAP4-8	-0.20465	-0.0666777
NELFE	0.071211	-0.143372
DOCK7	-0.16838	-0.0836091
DNAJC17	-0.090383	-0.538796
CAMK2G	-0.14713	-0.0304103
MACROD2	-0.043307	0.0966432
INO80D	0.016245	0.100376
EDF1	-0.08672	0.107909
FAM173A	-0.13236	0.00947277
COASY	-0.28846	-0.307783
TMEM41B	-0.14836	-0.113672
VPS18	-0.35115	-0.340215
AURKA	-0.082263	-0.403922
AURKB	-0.37222	-0.624194
MRPL3	-0.2648	-0.252752
SPR	-0.093865	-0.063182
CIAPIN1	-0.18765	-0.402203
SNAPC4	-0.12385	-0.279626
CUL3	-0.16401	-0.18317
STAT5A	-0.11424	-0.197143
AOC1	-0.11964	-0.0267397
ZNF287	-0.11225	-0.0229212
PTGDR	0.0022809	0.105432
RGP1	-0.26459	-0.215695
TAF1B	-0.24624	-0.317919
GP1BB	-0.074397	-0.0192977
GCM2	-0.11007	0.0469802
EIF3C	-0.15713	0.100093
EGFR	-0.20438	-0.0115456
RPS14	0.015983	-0.328862
MRPL36	0.020219	-0.175703
ZMAT2	-0.094699	-0.56385
NPLOC4	-0.0070133	-0.324591
INA	-0.34884	-0.0958007
RABIF	-0.05121	-0.106655
HOXC8	-0.1432	0.0100801
BCL10	-0.17533	0.046135
USP34	0.12984	0.0532488
FES	-0.11129	0.0594322
GPSM1	-0.22406	0.0853907
DDX18	-0.21838	-0.339377
GABARAP	-0.071798	-0.0313219
SNX27	-0.12098	-0.0189847
CAPN15	0.046865	0.084929
STRIP1	-0.17937	-0.293581
JTB	-0.42316	-0.0734716
TMEM70	0.05421	0.052429
NUFIP1	-0.13778	-0.186181
SLC25A28	-0.15586	-0.161205
RAPGEF4	-0.039586	0.0642543
OR2Y1	-0.16185	0.0139318
TCOF1	-0.072225	-0.100029
CORT	-0.1327	0.0667314
TRIM44	-0.10692	0.0905561
TOP2B	-0.17631	-0.0133806
CCDC93	0.16073	-0.076431
TBL3	0.099056	-0.341376
PSMD11	-0.089874	-0.37541
USP16	-0.041275	0.0755521
TRAPPC4	-0.16164	-0.449052
SNRPB	-0.07388	-0.511827
GFPT1	-0.44378	-0.15695
PANK3	-0.080586	-0.0143435
CDC123	-0.1514	-0.663535
PRPF4	-0.092106	-0.349653
CEP70	0.2214	0.118463
INTS12	-0.40822	-0.212672
TACSTD2	-0.061344	0.0459779
NGFR	-0.15256	-0.0874542
PIGY	-0.13095	-0.0527964
RGMA	-0.058585	0.0406093
PRDX1	-0.095163	0.0176821
FAM117A	-0.20111	-0.103237
MED21	-0.29306	-0.270763
RPL7L1	-0.33961	-0.348196
WDR7	-0.058139	-0.285209
FAM136A	-0.35737	-0.290706
DHX16	-0.20213	-0.321078
PSME2	-0.13224	-0.1081
CCNA2	-0.07194	-0.491804
PSMC6	-0.028681	-0.390012
WARS	-0.082785	-0.388883
SIX5	0.0040546	0.105449
DESI2	-0.071191	0.131938
SPATA2	-0.031853	0.0618132
MCPH1	-0.15146	0.024011
CEBPA	-0.27906	-0.15143
NEDD1	-0.30151	-0.594537
AP3D1	-0.084912	0.0469233
VPS26A	-0.35411	-0.131248
PEX19	-0.044283	0.0156983
CFLAR	-0.23488	-0.284838
COG4	-0.14612	-0.264481
PIGO	-0.094392	-0.0849731
DHDDS	-0.33407	-0.579721
RBM4B	-0.084997	-0.0167047
NAMPT	-0.065753	0.00770456
BRAT1	-0.1906	-0.235761
MCF2L	0.02793	0.128967
NFKBIE	-0.28969	-0.157249
RAE1	-0.087257	-0.436858
QTRT1	-0.19158	-0.0537071
WDR92	-0.065788	-0.24278
SEPHS1	-0.022344	-0.0395816
SNRNP35	-0.35022	-0.505543
MRPL54	-0.13554	-0.224071
TMEM223	-0.15912	-0.0720133
RBM17	-0.029496	-0.303241
TTK	-0.12894	-0.303572
COX20	0.058405	-0.0201492
MLLT1	0.052693	0.0993884
UBD	-0.17627	-0.0123203
RELA	0.030929	-0.0427517
DNAH10	-0.24421	-0.110072
C9orf40	-0.10971	0.0440839
DOT1L	-0.05191	0.00648513
PSMC3IP	-0.037818	0.0687294
OXA1L	-0.1022	-0.105475
EMC3	-0.14	-0.394168
ZC3H13	0.021706	-0.0399556
PPHLN1	-0.14982	-0.0696098
FFAR1	-0.25829	-0.0834603
UFC1	-0.034666	-0.00455068
ARHGAP20	-0.14666	0.0829989
UBXN2A	-0.11041	0.120228
PIGL	-0.19705	-0.110695
LENG1	0.063105	-0.0670668
ZFYVE9	-0.017095	0.0864867
RPL28	-0.098968	-0.256839
GTF3A	-0.025348	-0.429796
DHFR	-0.032886	-0.151478
DUSP3	-0.15262	-0.0300955
TDRD12	-0.10467	0.0886924
CBX2	-0.14795	0.0113785
NPDC1	0.0073264	0.0212061
SLC22A9	-0.21854	-0.110856
PARD3	-0.058162	-0.033939
CES5A	0.020449	0.0728769
WDFY2	0.020758	0.109918
TMEM150B	-0.26697	-0.0317319
NUP205	-0.20748	-0.442445
LRCH4	0.14341	-0.047793
SLC35G1	-0.09677	-0.0162283
GEMIN5	-0.14481	-0.528905
KLF9	-0.26471	-0.0298039
CDC20	-0.17937	-0.501664
NXPH4	-0.16917	0.0648166
LRP5	-0.26402	-0.119304
EMC6	-0.0091919	-0.0426729
DYDC1	-0.12468	-0.0596384
PDPK1	-0.025113	-0.116289
AP4M1	-0.26507	0.00834109
MMP20	-0.024911	0.0904082
KRTAP3-3	-0.16031	-0.0273775
HOXD4	-0.11614	-0.0602489
DYNC1H1	-0.13802	-0.502548
LUC7L3	0.032521	-0.502873
MTFP1	-0.18053	-0.0877944
CARS2	0.024383	-0.107902
DLG5	-0.32736	-0.166855
WFDC5	-0.17789	0.0708602
TIAM2	-0.1919	-0.023428
TMEM200B	-0.050624	-0.00565187
SNAPC3	-0.15664	-0.487002
DENND4C	-0.071994	0.0522724
COQ4	0.034205	-0.203597
HEATR1	-0.0608	-0.343284
PDLIM7	0.21661	0.0102717
CDC27	0.11509	-0.494351
DDX24	-0.046262	-0.259171
ITGAV	-0.22887	-0.241689
TMEM242	-0.010629	-0.0650554
SCN3B	-0.18041	-0.0737761
NUDT21	-0.059506	-0.533278
PSMG2	-0.38125	-0.37404
USP39	0.014155	-0.127772
DARS	0.016699	-0.321901
RSL1D1	-0.079099	-0.405658
NUP88	-0.21399	-0.402213
NIT2	-0.10018	0.0540915
MOB3C	0.015413	0.0409362
MRPL35	-0.1211	-0.188553
MAN1B1	-0.14732	0.0230662
NRXN2	-0.18483	-0.0283537
NUP54	-0.23451	-0.281321
RORB	-0.0010918	0.0968167
BIRC6	-0.049755	-0.0532471
GSG1L	-0.20403	-0.00848526
FBXO42	-0.31538	-0.104684
POLR2C	-0.1342	-0.508663
UBE3A	-0.25225	-0.0722627
S100A2	-0.056726	0.00261374
NDUFB10	0.1081	-0.150258
IPO4	-0.077387	0.0292326
TBKBP1	-0.17061	-0.102601
CDK2AP1	-0.062237	0.0373365
TMED10	-0.35741	-0.173529
BLOC1S1	-0.076357	0.0868281
TMEM262	-0.0040123	0.0974201
HECW1	-0.21251	0.00323196
BAZ1A	0.094222	0.0410612
PHACTR4	-0.2944	-0.129786
NANP	-0.051334	0.071354
MRPL28	-0.1081	-0.230729
AFG3L2	0.12226	-0.361964
WDR33	-0.11526	-0.160943
SIRT6	-0.10774	0.0360132
PUM2	-0.051411	0.0443479
FAT1	0.06979	0.121301
USE1	-0.1126	-0.202287
RAB37	-0.099064	-0.0310782
TANGO6	0.060014	-0.378988
ANKRD40	-0.21281	-0.0800171
MASP2	-0.16224	-0.0681786
CEND1	-0.021794	0.0133092
SOX2	-0.19343	0.038506
HM13	-0.10268	-0.0280123
SART1	-0.036662	-0.28879
G3BP2	0.06958	0.110681
AEN	0.015047	0.139327
ASCC2	-0.0096572	0.0658851
MSX2	0.1453	0.0994905
ATP1A1	-0.18301	-0.386054
MFAP3	-0.16395	0.0385937
NSMF	-0.12309	-0.0464845
MRPS6	0.061859	-0.223403
AAGAB	0.0074193	0.117557
CCDC86	-0.2205	-0.411125
ENKD1	-0.096169	-0.0876309
CD248	-0.11883	-0.0192407
BMP8B	-0.30643	-0.0531348
MXD4	-0.018234	0.0956872
NDUFAF3	-0.05782	-0.187033
VCPIP1	-0.15333	-0.0966838
WSB2	-0.10406	-0.033336
GTF2H1	-0.27344	-0.32156
EIF3L	-0.18338	-0.190312
TNFRSF1B	0.033332	0.00855805
LRRC28	-0.14468	-0.00563883
PPP1R32	-0.02047	0.0352251
LIN54	-0.16866	-0.167046
DNMBP	-0.056051	0.0734965
ANAPC5	-0.21635	-0.360337
UHRF1BP1L	-0.127	0.0941189
PGRMC2	-0.09092	-0.0204036
MTMR9	-0.075575	0.0949225
ADAM15	-0.13022	-0.0114264
ABCC3	-0.28768	-0.0901751
NAIF1	0.042374	-0.0188316
CNDP1	-0.0077941	0.0971528
KLF11	-0.065154	0.0603623
GABPB1	-0.26036	-0.224141
EEF2	0.036579	-0.643701
MAP1LC3B	-0.095569	-0.0925542
CYP27B1	-0.3736	-0.140947
CPT1A	-0.15729	-0.0606218
DPH7	-0.2698	-0.0819116
POLR2D	-0.23524	-0.543609
ANKRD52	-0.33593	-0.0877406
RAD50	0.01083	0.0441645
PITPNB	0.032325	0.0630497
PRPF40A	-0.12221	-0.288371
RAMP1	-0.21922	-0.0352879
EFNB3	-0.29484	-0.081562
SPRTN	-0.14486	-0.274999
SNX32	-0.10751	-0.080347
EIF3E	-0.057799	-0.43373
ISG20L2	-0.081523	-0.176472
PPID	-0.043462	0.0939336
DNAJC7	-0.22054	-0.050209
GPR1	-0.19855	0.0516481
TMEM97	0.023915	-0.0546026
DUSP28	-0.034486	0.0108531
B3GNT9	-0.19372	-0.0623104
TAF3	-0.15348	-0.174575
LILRA5	-0.19356	-0.0473835
ATG3	0.16441	0.0237016
C1orf43	-0.020235	-0.000463511
WNT3A	-0.077928	0.058893
LRFN5	-0.049595	0.0924595
MKRN2	-0.093447	0.0528326
TMEM134	-0.2483	-0.115461
NTN1	0.12094	0.0430705
ATL3	-0.16818	-0.0326079
SLC26A10	0.1353	-0.0276582
RBMXL2	0.0094455	0.103012
RASSF1	-0.13662	0.0500266
NAP1L5	-0.09734	0.00994927
RPP30	-0.22922	-0.379479
CHD4	-0.13772	-0.451031
RPL13	-0.13803	-0.412467
RB1CC1	-0.0164	0.0862324
ZNF622	-0.083037	-0.04828
RHOG	-0.16272	-0.0482538
PUS3	0.1634	-0.0312741
PLEKHH1	-0.23161	-0.00231969
TGS1	-0.17149	-0.259615
EPOR	-0.15143	-0.0433836
SDHAF2	-0.087241	-0.183105
HSPB2	0.26769	0.0351192
CDC45	-0.042924	-0.560702
OR5J2	-0.22948	0.020168
TRPM6	-0.12925	0.0452096
IGFBP7	-0.15745	-0.0781497
GGT6	-0.050595	0.0151403
RBM34	-0.065537	-0.00594567
SLC16A13	-0.20903	-0.0679126
LARS2	0.0253	-0.141078
AHNAK	-0.15117	-0.0724247
LIPT1	-0.12927	-0.0393056
FAM13C	-0.29366	-0.0672276
TMEM214	-0.15021	-0.0199938
APEH	-0.094117	-0.0464654
MED1	0.0042157	-0.165018
GOLGA7B	-0.049417	0.0661877
ZC3HC1	-0.0033433	0.0351942
WNT7B	-0.074862	0.0754872
ESCO2	-0.098045	-0.0890057
EIF3K	-0.30513	-0.110289
PARS2	0.073312	-0.208756
FBXO46	-0.11703	-0.0117738
ALG11	-0.18367	-0.589911
GADD45B	-0.17144	-0.0626842
TBC1D17	-0.019363	0.0879185
MAN2C1	-0.1784	-0.0756602
MRPL19	-0.17289	-0.204326
IP6K1	-0.25395	-0.0452551
MPHOSPH6	-0.016238	-0.00990105
NUFIP2	0.0080631	0.100572
PARVG	-0.13109	0.0781124
ADSL	-0.081591	-0.206546
RAD23A	-0.23183	-0.0466228
SCFD1	0.22958	-0.31982
BEND6	-0.18491	-0.00872229
CHAD	-0.19306	-0.0716001
IPO9	-0.1644	-0.31664
SYF2	-0.12795	-0.366078
ARGLU1	0.052908	-0.203747
CYP1A2	-0.077048	-0.0227029
MSX1	-0.073485	0.0905962
POLA2	-0.11766	-0.365276
RNF111	-0.15055	0.000310575
UBALD1	-0.10292	-0.0731623
FRZB	-0.011681	0.0816976
SNX21	-0.081619	0.0244045
KLK10	0.025955	0.0724407
LRBA	-0.22159	-0.00685567
SPINK6	-0.055899	0.113966
FBXO39	-0.086917	0.0482401
ACBD5	-0.0068551	0.109968
CASC3	-0.19665	-0.117116
RPL35	-0.20537	-0.440253
PPIL2	-0.3025	-0.352731
IMPA1	-0.19137	-0.0329003
C6orf136	-0.11988	-0.017099
UBXN1	-0.087706	0.0157861
RCL1	-0.10576	-0.250759
CFB	-0.22877	-0.0926238
HSPD1	-0.04755	-0.311725
MCM8	-0.057588	0.0104618
DEXI	-0.14134	-0.0558537
GMPPB	-0.26195	-0.337301
MESP2	-0.00032595	0.0879878
IL34	-0.28217	-0.15977
CENPU	-0.1632	-0.0763799
UBR2	-0.30896	-0.0867742
TRIM37	-0.071034	0.0293019
NSUN5	-0.17121	0.0236424
VASH1	-0.088115	0.0373943
DDX31	-0.094759	-0.00538314
TAL2	-0.26105	-0.0423079
DAZL	-0.12105	0.0767742
NXF1	0.076902	-0.300176
SMAD4	-0.24902	-0.0200282
ZNF830	-0.22205	-0.435858
CCDC47	-0.045539	0.0310313
NOP2	0.044371	-0.386044
RARA	-0.046901	0.0790094
PIM3	-0.25335	-0.0289407
FERMT3	-0.06524	0.0126633
NAA15	-0.294	-0.494629
USP6NL	-0.10253	0.0978341
CLSTN1	-0.046122	0.0916188
EOMES	-0.29098	-0.0279443
PET117	-0.029293	-0.13006
POLR3C	-0.16927	-0.361342
ADH5	-0.11452	-0.00957231
STRADA	-0.16839	-0.0518632
PI4K2A	-0.39502	-0.113585
XPO1	-0.13437	-0.501056
NFIL3	0.007483	0.133299
PELI3	-0.1187	0.027824
CELF1	-0.10166	-0.0256579
EXOSC8	-0.16048	-0.502095
TPCN1	-0.060316	0.126046
[truncated: 12,300 more rows]

## Sheet: Fig 2b
	beta score	-log10 (FDR)
Pmvk	-0.96971	18.1918
Nubp1	-0.93469	16.2097
Vmn1r62	-0.85943	1.57149
Dolk	-0.82564	7.58336
Arfrp1	-0.80884	10.4935
C130026I21Rik	-0.80807	1.52034
Paxip1	-0.78738	6.55752
Stip1	-0.77989	6.38828
Vmn1r132	-0.77042	2.25655
Kdsr	-0.76704	9.55284
Pgm3	-0.76401	8.41229
Ran	-0.76124	5.65365
Cds2	-0.75061	9.62893
Ubl5	-0.74045	1.35061
Kras	-0.72286	10.0575
Cdipt	-0.70961	11.1141
Pstk	-0.70484	11.6968
Naa25	-0.70035	3.87719
2310036O22Rik	-0.69961	2.74415
Naa20	-0.6849	7.35262
Rft1	-0.68167	5.86328
Sephs2	-0.6811	4.64782
Rpn1	-0.67679	4.79588
Hnf1b	-0.65672	4.20273
Znhit2	-0.65643	5.86328
Cfl1	-0.65382	5.51004
Eif4e	-0.63111	3.60239
Aldoa	-0.62927	9.16178
Rps11	-0.6235	3.15137
Pcyt1a	-0.62046	7.35262
Ndufab1	-0.62038	4.9393
Lsm3	-0.61891	5.86646
Tbc1d10b	-0.60991	5.81248
Erh	-0.60763	4.95861
Rpl23	-0.59899	4.10902
Uba1	-0.5939	4.02273
Rhox4b	-0.59333	2.13285
Dhps	-0.59212	7.34679
Cdca8	-0.59162	4.02273
Dpagt1	-0.58917	4.24184
Ncapd3	-0.5827	5.91721
Rpl38	-0.5819	3.46105
Chmp7	-0.579	4.02045
Csnk1a1	-0.57735	3.76178
Ash2l	-0.57594	6.64397
Rabggta	-0.57364	4.77211
Braf	-0.57005	4.04915
Itgb5	-0.56995	1.87002
Klf6	-0.56878	6.92812
Mat2a	-0.56748	4.14874
Klf5	-0.56716	5.33724
Pfn1	-0.56581	3.93524
Slc35b1	-0.56041	5.75696
Pggt1b	-0.55991	2.7099
Ddx6	-0.55965	5.4935
Ccdc84	-0.55805	3.53599
Tprkb	-0.55771	3.23694
Tomm22	-0.55286	4.01818
Gtf2h2	-0.55104	6.10292
Pnpla6	-0.54857	3.45263
Tbcd	-0.54849	5.64975
Sbds	-0.54665	4.02045
Arl2	-0.54407	4.77211
Vcp	-0.54212	4.17328
Usp7	-0.54111	3.81107
Vars	-0.54076	3.15137
H2-L	-0.53903	1.91628
Slc35b2	-0.53813	7.47495
Tsr1	-0.53751	4.02273
Armc7	-0.53242	3.32841
Cbfb	-0.53164	4.85698
Rras2	-0.52921	7.10513
Capzb	-0.52811	6.0381
Eif3m	-0.52636	4.28483
Psmd13	-0.52331	3.95904
Pak2	-0.52106	4.36653
Setd1b	-0.51988	2.8572
Gnb1l	-0.51946	3.2728
Klf16	-0.51649	1.7665
Ilk	-0.51503	2.15245
Tardbp	-0.51442	2.9431
Ric8	-0.51257	3.37594
Med26	-0.51224	3.49049
Gm21637	-0.51174	3.32841
Guk1	-0.50646	6.13136
Mta2	-0.50614	5.35754
Yrdc	-0.50535	2.747
Ranbp3	-0.50487	4.19382
Dbr1	-0.5048	4.62342
Slc28a1	-0.50346	2.8635
Rad1	-0.5033	4.56543
Nosip	-0.50258	3.39802
Txn1	-0.50237	3.99944
Naa30	-0.50206	3.32841
Gm2913	-0.49724	4.06601
Rbbp6	-0.49712	3.23694
Vmn1r101	-0.49499	2.36666
Sod1	-0.49472	3.95183
Krr1	-0.49271	3.07511
Tsen54	-0.49106	3.10834
Tbx21	-0.48945	2.69075
Kntc1	-0.48937	5.0381
Rnf20	-0.48892	3.02038
Rps3	-0.48844	2.69075
Ptpn11	-0.48477	3.66021
Gm16381	-0.48466	3.46105
Rtcb	-0.48404	6.28988
Tfap4	-0.48263	3.01043
Cdk4	-0.4808	2.33491
Eef1g	-0.48067	3.61507
Rpl26	-0.47808	2.22618
Aamp	-0.47668	2.59881
Sepsecs	-0.47551	4.29414
Ppp1r12a	-0.47417	1.83375
Pelo	-0.47363	2.46878
Strap	-0.47338	4.45718
Oraov1	-0.47302	3.26235
Smc2	-0.47168	4.61439
Ppp1ca	-0.46992	2.16763
Fbxo22	-0.46973	2.36104
Hnrnpu	-0.46957	2.36783
Pdia3	-0.46765	2.94985
Dctn2	-0.46411	2.86582
Phip	-0.46281	3.53793
Thg1l	-0.46185	2.52275
Ankrd17	-0.46087	3.53541
Mmachc	-0.4581	2.82769
Dppa5a	-0.45777	3.29674
Trmt112	-0.45773	2.53333
Gigyf2	-0.45578	2.09364
Eno1	-0.45536	4.00349
Arpc4	-0.45521	1.72306
Trabd	-0.45255	2.8395
Lcor	-0.45218	2.79555
Auts2	-0.45093	2.54389
Rps28	-0.45086	3.07511
Cdk1	-0.44998	2.73914
Crkl	-0.4496	2.94985
Srp68	-0.44715	2.32171
Mms22l	-0.44656	4.39903
Rpl6	-0.4464	2.7099
Spcs2	-0.44488	2.60466
Noc2l	-0.44427	1.39419
Pomp	-0.44399	3.20227
Gfpt1	-0.44378	4.24336
Banf1	-0.44357	3.18599
Anapc1	-0.44314	2.64628
Mbtd1	-0.44294	2.09342
Rpl21	-0.44245	1.73037
Praf2	-0.4422	2.403
Atp6v1e1	-0.44177	3.82025
Ccnh	-0.44168	3.53714
Zbtb8os	-0.44158	3.13387
Fermt2	-0.44156	2.83615
Psma4	-0.44149	2.86334
Gpaa1	-0.44144	3.64287
Fam96b	-0.44107	3.79377
Psmg4	-0.44067	4.14327
Lsm7	-0.44044	2.79945
Dpm2	-0.4389	3.48341
Inpp5a	-0.43879	3.82051
Ncor1	-0.43775	4.15058
Rps13	-0.43774	2.34346
Copg1	-0.4368	2.16303
Tinf2	-0.43573	2.16763
Lage3	-0.43395	3.6577
Rfk	-0.43383	2.39695
Gale	-0.43359	2.16763
Eefsec	-0.43262	3.38182
Cct2	-0.43246	2.62198
Actg1	-0.43194	3.37594
1700001F09Rik	-0.43137	3.48915
Hnrnpk	-0.43115	1.66166
Nubp2	-0.42928	3.0119
Diap3	-0.42883	3.02803
Vmn1r100	-0.42817	1.88459
Grwd1	-0.42743	2.945
Elac2	-0.42565	3.26235
Gm3286	-0.4245	1.6048
Ppp4c	-0.42372	2.39883
Jtb	-0.42316	3.92405
E2f3	-0.42299	1.92129
Pmf1	-0.42292	3.38182
Pfdn4	-0.42234	2.29508
Pcnxl3	-0.42121	3.42569
Cpsf4	-0.42066	2.64428
Tut1	-0.41963	2.46358
Sf1	-0.41908	2.15176
Gm11559	-0.41878	2.45362
Fam173b	-0.41829	2.76637
Pfdn5	-0.41786	4.02273
Sacm1l	-0.41748	3.67401
Rbm26	-0.41746	3.72497
Mcm7	-0.41731	3.15137
Ddost	-0.41647	2.42556
Cnot10	-0.4163	3.67401
Ccnb1	-0.41522	2.78063
Ybx1	-0.41429	3.16087
Med4	-0.41405	2.51199
Rad9a	-0.41268	3.09783
Gnb2l1	-0.41145	2.22142
Sos1	-0.41125	2.64873
Toe1	-0.41122	2.82892
Eprs	-0.41075	4.10902
Vwa9	-0.41061	3.05676
Nup98	-0.41043	1.36296
Rps6	-0.40988	3.29333
Zeb1	-0.40873	1.88369
Ints12	-0.40822	3.12731
Rce1	-0.40817	3.23694
Ddb1	-0.40806	1.42304
Bap1	-0.40784	2.76374
Alg10b	-0.40714	2.62198
Atf4	-0.40691	2.61946
Orc4	-0.40473	3.42569
Ddx47	-0.40454	1.65659
Rps17	-0.40355	2.32171
Orc2	-0.40306	3.13882
Narfl	-0.40304	2.95382
Trappc3	-0.40269	1.76293
Pafah1b1	-0.40237	1.78468
Mars	-0.40185	2.32171
Cog7	-0.40174	2.65144
Rhoa	-0.40146	3.10175
Telo2	-0.40083	2.72193
AK010878	-0.4006	2.91151
Uba52	-0.4002	2.8038
Rpl18	-0.39991	1.3542
Acvr1	-0.39986	2.693
Ceacam9	-0.39964	2.83115
Mrpl49	-0.39964	2.00718
B3gnt4	-0.39881	2.09342
Pabpn1	-0.39881	1.62302
Med23	-0.39839	2.89463
Cnih2	-0.39754	2.06224
Ercc3	-0.39628	3.32841
Trappc1	-0.39605	2.89746
Med20	-0.3958	1.96241
Ndnl2	-0.39574	2.27843
2700081O15Rik	-0.39552	2.26462
Preb	-0.39503	2.82536
Pi4k2a	-0.39502	2.65322
Tex40	-0.39483	3.12262
Dcaf7	-0.3948	3.28505
Yy1	-0.39436	3.15011
Ftsj3	-0.39365	2.59007
Hyou1	-0.39353	2.36906
Rbbp4	-0.3933	3.66288
Polr3h	-0.39238	2.3727
Iqgap1	-0.39234	2.58238
Incenp	-0.39198	2.22572
Pyroxd1	-0.39181	2.86125
Dad1	-0.39171	2.8635
Exosc2	-0.39163	1.97433
Fgfr1op	-0.39107	2.43438
Pigw	-0.39095	3.34693
Mapk14	-0.39086	3.60672
Emg1	-0.3897	1.88489
Lhb	-0.38901	1.39272
Spcs1	-0.38867	2.8996
Gpkow	-0.38839	1.45241
Rpp21	-0.38835	1.42859
1810026J23Rik	-0.38819	2.15176
Fntb	-0.38818	2.36104
Fdx1l	-0.38811	3.45368
Mvk	-0.38775	3.23694
Farsb	-0.38769	2.08821
Rpl8	-0.38713	1.4238
Atp2a2	-0.387	1.93506
Pop7	-0.38693	2.0809
Vps25	-0.38659	1.77111
Gm5797	-0.38653	1.36296
Gtf2h3	-0.38599	3.36232
Med13	-0.38587	2.29284
Arf1	-0.38566	1.70312
Mettl16	-0.38565	2.44208
Pcf11	-0.38551	1.7554
Gm16442	-0.38512	3.8671
Ctdsp1	-0.38505	1.88556
Racgap1	-0.38489	2.18277
Sys1	-0.38438	3.46943
Oip5	-0.38398	2.72193
Wdr25	-0.38385	3.39802
Mtor	-0.38382	1.69737
Tmx2	-0.3835	3.48915
3300002I08Rik	-0.38337	2.1276
Cmpk1	-0.38335	2.27603
Myc	-0.38331	1.45807
Fen1	-0.38329	2.16041
Cpsf3l	-0.38306	2.34945
Rpl35a	-0.38228	2.36456
Psmg2	-0.38125	2.48172
Eya2	-0.38093	1.53706
Nhp2l1	-0.38054	1.67925
Tomm40	-0.37981	2.17864
Zfp160	-0.37979	2.188
Rps15a	-0.37848	2.39453
Glis3	-0.37808	3.1543
Med8	-0.3774	1.73874
Cct8	-0.37695	2.69315
Dut	-0.37623	1.64187
Add2	-0.37473	2.64873
Psmg3	-0.37408	2.75459
Pold1	-0.37398	1.68242
Cyp27b1	-0.3736	2.26631
Cox6c	-0.37272	1.61202
Taf1d	-0.37263	2.04937
Aurkb	-0.37222	1.37171
Hdac10	-0.3722	1.83776
Dnttip1	-0.372	2.86375
Tbca	-0.3716	1.74461
Actb	-0.37155	1.56724
Shc1	-0.37131	3.31723
Dnajc8	-0.36977	1.62302
Plaur	-0.36903	3.36232
Akirin2	-0.36838	1.80382
Nup153	-0.36833	2.29284
Cdc42	-0.36816	2.15176
Srprb	-0.36724	2.19825
Junb	-0.36694	1.84152
Ints3	-0.36631	1.88459
Ddx17	-0.36561	2.36906
Cct3	-0.36469	1.95234
1110037F02Rik	-0.3642	2.36496
Rnf7	-0.36371	2.40461
Oas3	-0.36313	1.44648
Med19	-0.36241	2.36104
Gls	-0.36228	1.8233
Dohh	-0.36167	1.69137
Cenpa	-0.36157	1.56724
Pgap2	-0.3609	1.93723
Pkm	-0.36079	2.28676
Cops3	-0.36039	2.66222
Cd209f	-0.35989	1.64505
Cct4	-0.35966	2.27691
Fkbp2	-0.35951	1.4238
Cramp1l	-0.35885	1.48232
Atp6v0c	-0.35875	1.39058
Nipbl	-0.35832	1.81744
Zw10	-0.35794	3.16473
Fam122a	-0.35751	1.32793
Tmed10	-0.35741	2.40654
Ints4	-0.35628	2.00169
Exoc8	-0.35616	2.11828
Otud5	-0.35437	2.21725
Vps26a	-0.35411	2.52275
Dctn6	-0.35392	1.88459
Wdr61	-0.35388	2.39936
Vps35	-0.35322	2.14644
Gm6164	-0.35235	1.38226
Vps18	-0.35115	2.17142
Prpf19	-0.35106	1.8824
Mdn1	-0.35022	2.28064
Snrnp35	-0.35022	1.64639
Thap1	-0.34933	1.91289
Sf3b2	-0.34924	1.42821
Ina	-0.34884	1.42247
Cops5	-0.3486	2.22191
Mzt2	-0.34846	1.45189
Gtpbp4	-0.34841	2.53654
Nrf1	-0.34822	2.16138
Mogs	-0.34821	2.22142
Arhgef7	-0.34815	2.10818
Kcnj1	-0.34774	2.36906
Lgr5	-0.34602	1.76863
Mapk1	-0.34535	2.52275
Mre11a	-0.34516	1.84336
Rabgef1	-0.34473	2.36004
Hist1h2ag	-0.34456	1.46924
Col4a6	-0.34415	1.48036
Prmt3	-0.34375	1.90518
Prpf38b	-0.3436	2.05066
Eif2ak4	-0.34291	1.62509
Cyb5d1	-0.3428	1.69923
Polr2k	-0.34248	2.08564
Wdr73	-0.34194	2.36004
Gnb2	-0.34194	1.60986
Sap18	-0.34155	1.76976
Srp14	-0.34147	2.3727
Rpp25l	-0.3413	1.79746
1600014C10Rik	-0.34083	1.98754
Ebf4	-0.34081	1.65302
Gm11554	-0.34044	1.93934
Dhrs11	-0.34042	1.35357
Txnl4b	-0.34027	1.43765
Psmd4	-0.33975	1.67904
Wdr55	-0.33974	1.6298
Rpl7l1	-0.33961	2.10462
3830406C13Rik	-0.33931	1.60455
Gipr	-0.3391	1.36552
Supt6	-0.33882	2.56447
Gucy2g	-0.33864	2.10462
Nudcd3	-0.33863	2.24779
Idi1	-0.33841	1.57342
Runx2	-0.3384	2.40461
Ppil4	-0.33802	1.62302
Aars	-0.33796	1.60206
Abcb7	-0.33708	2.53044
Rdm1	-0.33692	1.4238
Gpn2	-0.33688	1.6157
Armc10	-0.33638	1.94692
Eif3f	-0.33634	2.22191
Tdrkh	-0.33612	1.47731
Ankrd52	-0.33593	1.92252
Eif4a1	-0.33556	1.50857
Commd3	-0.33541	1.79019
Mark2	-0.33526	1.39686
Nol9	-0.335	1.75948
Lin28a	-0.33475	1.73945
Dhdds	-0.33407	2.10537
Mthfd1	-0.33401	2.73914
Bptf	-0.33352	2.13739
Tmem209	-0.33325	2.12566
Sdad1	-0.33311	1.63062
Slc7a6os	-0.33277	1.79204
Map2k5	-0.33211	1.97363
Rngtt	-0.33209	1.49167
Ctps	-0.33129	2.46358
Sost	-0.33048	1.69737
Cask	-0.33035	1.62302
Rbm25	-0.3302	1.75982
Pop5	-0.32998	1.94348
Tubb5	-0.32962	1.77451
Ctcf	-0.32958	1.60123
Vmn1r104	-0.32947	1.61779
Gm9268	-0.32895	1.95723
Nob1	-0.32889	2.11667
Hsp90ab1	-0.32827	1.55696
Ddx42	-0.32795	1.85962
Ssr2	-0.32791	2.69568
Rev3l	-0.32786	1.7266
Dctn3	-0.32777	1.68129
Rab3gap2	-0.3275	1.51708
Dlg5	-0.32736	1.39267
Rabggtb	-0.3273	1.48036
Eef1a1	-0.32709	1.56623
Stt3b	-0.32695	2.08564
Ttc33	-0.32685	1.91024
Gpn3	-0.32657	2.11951
Flii	-0.32651	2.20089
Inpp5k	-0.32634	1.48863
Arpc2	-0.32617	1.61858
Chordc1	-0.32579	1.33671
Kdm2a	-0.32568	1.74461
Cars	-0.32524	1.7554
Taf7	-0.32499	2.10137
Ccnk	-0.32495	1.33671
Eaf1	-0.32475	2.36104
Fbxo5	-0.32458	1.66326
Lsm2	-0.32451	1.57149
Ecd	-0.3243	1.75945
Vps45	-0.32387	1.41253
Pfdn2	-0.32382	1.4238
Gsta1	-0.32371	1.33172
Vegfb	-0.32246	1.96241
Terf2	-0.3216	1.38959
AU022751	-0.32156	1.4238
Fcgr4	-0.32135	1.87283
Vmn2r29	-0.32087	1.86252
Cebpz	-0.32033	1.82258
Fau	-0.31956	1.51777
Ss18	-0.31949	1.56414
Stk11	-0.31945	2.22202
Rac3	-0.31877	1.65447
Gm11236	-0.31846	2.76637
Cul2	-0.31807	2.19097
Ggps1	-0.3177	2.01598
Sez6	-0.31755	1.8824
Rab7	-0.31747	1.69532
Clns1a	-0.31705	2.56798
Farsa	-0.31705	2.2485
Nfs1	-0.3168	1.64187
Slc35a2	-0.31663	1.4238
Wdr75	-0.31638	1.64187
Pigx	-0.31577	2.40461
Nup50	-0.31568	1.95347
Elf4	-0.31546	1.50681
Fbxo42	-0.31538	1.76863
Mad2l1bp	-0.31513	1.93813
Nkrf	-0.31475	1.6048
Zfp407	-0.31414	1.6503
Slc20a1	-0.31408	1.8568
A530032D15Rik	-0.31371	1.95503
Ncbp2	-0.31292	1.4775
Psmb3	-0.31256	1.31395
Srrd	-0.31239	2.09342
Itpk1	-0.31209	2.08034
Dmxl1	-0.31196	1.55653
Gart	-0.3118	1.79795
Ube2m	-0.31171	2.38072
Eftud2	-0.31133	1.44246
Otub1	-0.31114	1.72485
Cinp	-0.31104	1.42487
Nhlrc4	-0.31093	1.30261
Hnf1a	-0.30985	1.72054
Rfwd2	-0.30977	1.59554
Snrpa	-0.30946	1.33579
Atp6v0b	-0.30929	1.5985
Mprip	-0.30925	1.31395
Ubr2	-0.30896	2.01872
Rbm48	-0.30883	1.8513
Rps21	-0.30801	1.66669
Lamtor2	-0.308	1.68085
Gm10406	-0.30787	1.88459
1700071K01Rik	-0.30759	1.53569
Men1	-0.30749	1.88699
Exoc5	-0.30727	1.43393
Wdr77	-0.3065	1.36199
Ddx19a	-0.30624	1.46781
Cnbp	-0.3059	1.38959
Tti1	-0.30516	1.39157
Trappc11	-0.30513	2.10462
Eif3k	-0.30513	1.59259
Tnpo3	-0.30503	1.43708
Asf1a	-0.30445	2.30203
Actr8	-0.30436	2.08835
B3gnt2	-0.3043	1.30895
Eif3i	-0.30422	1.65527
Nprl2	-0.30417	1.33296
Ext2	-0.30312	1.33172
Zfp607	-0.30269	1.38558
Ncbp1	-0.30254	1.50274
Ppil2	-0.3025	1.65246
Ugdh	-0.30207	1.56201
Urb2	-0.3016	1.8233
Nedd1	-0.30151	1.53081
Igfbp6	-0.30134	1.79604
Bsn	-0.30123	1.66166
Ggnbp2	-0.30109	2.04937
Yars	-0.30012	1.74461
Doc2b	-0.29997	1.39049
Trmt61a	-0.29997	1.35836
Med9	-0.29977	1.40226
Ndufb8	-0.29953	1.42487
Nup43	-0.29922	1.56711
Rps27rt	-0.29914	1.60123
Rpap3	-0.2991	2.02428
Kmt2a	-0.29897	1.33263
Mrpl33	-0.29857	1.30238
Pak1ip1	-0.29798	1.61584
Ints5	-0.29771	1.57733
Pigs	-0.29758	1.425
Wdr5	-0.29656	1.65246
Ttf1	-0.29621	1.60753
9030025P20Rik	-0.29549	1.84297
Det1	-0.29485	1.49216
Vmn1r234	-0.29475	1.50857
Rsph6a	-0.29445	1.67698
Phactr4	-0.2944	1.93934
Ddx21	-0.29435	1.64011
Gm10058	-0.2943	2.86
Pdcd7	-0.2943	1.88031
Fbf1	-0.29423	1.72793
Naa15	-0.294	1.54528
Fam13c	-0.29366	1.78779
Kcnj11	-0.29327	1.64757
Med21	-0.29306	1.5139
Gpx4	-0.29284	1.92006
Riok2	-0.29252	1.42615
Stt3a	-0.29145	1.33172
Vmn2r4	-0.29133	1.55247
Oxr1	-0.29116	1.63032
Nol11	-0.29115	1.4605
Eomes	-0.29098	1.35061
Wipi1	-0.29065	1.83375
Topbp1	-0.29065	1.55307
Mvd	-0.29061	1.51125
Kif5b	-0.29058	1.55247
Nudt9	-0.29012	1.33172
Uba6	-0.28953	1.81361
Ciao1	-0.28945	1.73483
Kat8	-0.28929	1.30107
BC049730	-0.28916	1.82521
Gpi1	-0.28916	1.65302
Olfr911-ps1	-0.2891	1.41253
Pgam1	-0.28879	1.41507
Tsen2	-0.28878	1.68242
Coasy	-0.28846	1.31164
Rxra	-0.28826	1.45554
Alg2	-0.28754	1.51821
Arcn1	-0.28727	1.4238
Kars	-0.28703	1.54528
Ppie	-0.287	1.34852
Katnb1	-0.28608	1.56623
Rptor	-0.28536	1.38497
Gtf3c6	-0.28505	1.82053
Tmem42	-0.28504	1.56623
Taf1c	-0.28487	1.86312
Gfm1	-0.28482	1.39388
Cers2	-0.28474	1.51415
Pprc1	-0.28474	1.34765
Tti2	-0.28454	1.57342
Dnajc6	-0.28438	1.53569
Npat	-0.28432	1.33172
Rbm38	-0.28407	1.33172
Lce1b	-0.2831	1.54467
Sec31b	-0.28298	1.35061
Piga	-0.28289	1.96241
Specc1l	-0.28225	1.5139
Il34	-0.28217	1.43393
Actl6a	-0.28161	1.6232
Atxn7l3	-0.28034	1.45008
Ankle2	-0.27976	1.30238
Cacnb3	-0.27964	1.41268
Ncaph	-0.27956	1.51142
Tlk2	-0.2795	1.32355
Acd	-0.27915	1.47655
Tmem216	-0.27903	1.62302
Setd2	-0.27898	1.52953
Polr1e	-0.27886	1.39272
Olfr654	-0.27728	1.55224
Nhlrc2	-0.27658	1.89164
Ptpra	-0.27612	1.49831
Fam172a	-0.276	1.76863
Tbcb	-0.27593	1.40998
Eed	-0.27567	1.63171
Ptpn1	-0.27522	1.35061
Slc30a10	-0.27489	1.42392
Paics	-0.27467	1.51448
Usp38	-0.27437	1.55909
Pes1	-0.27381	1.4238
Msto1	-0.27356	1.49278
Vmn1r87	-0.27346	1.50151
Gtf2h1	-0.27344	1.65447
Cks1b	-0.27328	1.32777
Stag2	-0.27311	1.4369
Zbtb3	-0.27308	1.32355
Prr9	-0.27218	1.50317
Ap2s1	-0.27099	1.57733
Baz1b	-0.27066	1.56724
5031410I06Rik	-0.27059	1.97629
Rpap2	-0.27046	1.47642
Tmem165	-0.27041	1.65246
Cdk9	-0.26906	1.54829
E4f1	-0.26899	1.32355
Gm14288	-0.26885	1.33172
Fam98b	-0.26883	1.30452
Pcbd1	-0.26879	1.50857
Sprr2f	-0.26865	1.41758
Huwe1	-0.26845	1.39709
Kif11	-0.26839	1.5139
Rbbp7	-0.26775	1.60123
Hira	-0.26727	1.4919
2310050C09Rik	-0.26647	1.40229
Trnt1	-0.26579	1.36296
Cbx8	-0.26575	1.40258
Arid5b	-0.26574	1.55444
Hsf2	-0.26554	1.33172
Rragc	-0.26511	1.57076
Skp2	-0.26456	1.83271
Lrp5	-0.26402	1.35298
Dcaf8	-0.2637	1.30815
Gnl2	-0.26321	1.30238
Dck	-0.26214	1.30261
Hypk	-0.2616	1.52349
Fam210a	-0.26052	1.49167
Gabpb1	-0.26036	1.61584
Atp13a1	-0.25972	1.32158
Zwilch	-0.25968	1.73736
Tsr2	-0.25927	1.54132
Panx2	-0.2589	1.38959
Ikbkap	-0.25833	1.30926
L3mbtl2	-0.25788	1.62302
l7Rn6	-0.25676	1.5382
Tmem199	-0.25592	1.6157
Vps51	-0.2546	1.31395
Xrn1	-0.25442	1.34319
Trmt6	-0.25315	1.57149
Amy2a2	-0.25276	2.04624
Mto1	-0.25114	1.3324
Mms19	-0.24839	1.38959
Pi4ka	-0.24805	1.33172
Mcm5	-0.24699	1.42985
Gm10921	-0.24473	2.23158
Slc25a3	-0.24145	1.30906
Itga11	-0.24084	1.30238
Cog2	-0.24039	1.3755
Scaf11	-0.23976	1.44648
Serpine1	-0.2338	1.45327
Urod	-0.22919	1.3542
Gm2083	-0.21506	1.58075
Rhox2a	-0.20982	1.40575
Cypt10	0.2166	1.4195
Pfkfb2	0.21694	1.35773
Olfr1508	0.21742	1.44648
Lrrc69	0.21798	1.42392
Nab2	0.2191	1.34898
Cd55	0.21965	1.43393
Gpatch2l	0.22262	1.36384
Prl3b1	0.22702	1.32258
Prl4a1	0.22731	1.36691
Msh2	0.22782	1.3984
Snx4	0.22971	1.40557
Ube3b	0.22996	1.34027
Wnt7a	0.23024	1.31395
Loxl1	0.23064	1.30895
Cmtm5	0.23106	1.35412
Cd200r1	0.23178	1.52996
Clpb	0.23267	1.30576
Vmn2r87	0.23278	1.53706
Col11a2	0.23382	1.33263
Dynll2	0.23424	1.31796
Inpp5d	0.23569	1.45008
Uhmk1	0.23569	1.40261
Defb6	0.23624	1.57295
Olfr1259	0.23635	1.31905
Vmn1r5	0.23707	1.4369
Brms1l	0.2378	1.53608
Slc15a5	0.23874	1.681
Map3k19	0.23929	1.83375
BC030336	0.2393	1.32703
Gpr156	0.24003	1.44449
Nrcam	0.24014	1.47537
Epdr1	0.24018	1.35773
Ly75	0.2403	1.40261
Spred2	0.24054	1.62302
Fzr1	0.2408	1.33172
Sod2	0.2409	1.54494
Atxn1l	0.24114	1.45837
Caskin2	0.24156	1.33172
Trpv5	0.24243	1.39709
St8sia6	0.24274	1.36691
Prl7d1	0.2429	1.42985
A830080D01Rik	0.244	1.38959
Tas2r113	0.2449	1.72306
Arhgap17	0.24503	1.36384
Pappa2	0.24596	1.47104
Olfr1361	0.24603	1.6915
Cyp7a1	0.24638	1.43582
Cyp4a14	0.24658	1.44648
Naa35	0.24685	1.78779
Pramel6	0.2478	1.43723
Prrc2b	0.24788	1.61888
Olfr1356	0.24819	1.44648
Tas2r125	0.24847	1.90108
Hk3	0.2488	1.57149
Olfr843	0.24959	1.42985
Map3k9	0.24985	1.33172
Gmip	0.25016	1.38637
Sptbn1	0.25028	1.62302
Npffr2	0.25133	1.30238
Agl	0.25249	1.51489
Btaf1	0.25389	1.55247
Mertk	0.25393	1.31489
Cep170	0.2543	1.73018
Pnpla7	0.25486	1.62302
Ptgs2	0.25498	1.34319
Susd1	0.25508	2.05226
Anks1	0.25558	2.0809
Serpind1	0.25573	1.69914
Prss34	0.25623	1.50274
Siah3	0.25658	1.38959
Zcchc5	0.25666	1.45837
Vmn1r54	0.25669	1.33617
Tlr7	0.25672	1.94692
Vmn1r194	0.25703	1.51777
Hivep2	0.25716	1.70312
Furin	0.25744	1.54528
Gabpb2	0.25745	1.59259
Mx1	0.25754	1.40217
Dnm1	0.25817	1.54132
Eif2ak2	0.25824	1.36358
Ccdc126	0.25843	1.61858
Pex5	0.25891	1.30322
Gabra1	0.26069	1.30559
1700001J03Rik	0.26072	2.16941
Inf2	0.2609	1.49906
Il1rl2	0.26184	1.75945
Rgsl1	0.26229	1.56623
Abcb1a	0.26273	1.40998
Syk	0.26297	1.60455
Mageb16	0.26316	1.38959
Sirt1	0.26384	1.62302
Serpina3n	0.26428	1.69672
Ppm1f	0.26469	1.38606
Fastkd5	0.26521	1.57465
Mtx3	0.26577	1.68242
D230025D16Rik	0.26643	1.53282
Vmn1r13	0.2666	1.5643
Errfi1	0.2667	1.45554
Parl	0.26702	1.58808
Nme6	0.26732	1.53706
Vti1a	0.26756	1.52551
Atpif1	0.26814	1.33579
Alpk1	0.26898	1.7554
Zfp169	0.26899	1.64375
Tmem174	0.26915	1.44648
Sit1	0.26953	1.61779
Prl	0.26986	2.10537
Xirp2	0.27005	1.93934
Tcea2	0.27058	1.96241
Ube4b	0.27061	1.94348
Olfr202	0.27104	1.57733
Asb13	0.27142	1.35067
Pfkp	0.27169	1.77111
Rnf130	0.27184	1.63761
Slc25a47	0.27239	1.31489
Psen1	0.27312	2.44642
Fam199x	0.27317	1.65447
Cpt2	0.27321	1.61073
Cdyl	0.27374	1.96285
Serpinb10	0.27382	1.64505
Copg2	0.27413	1.33054
9430015G10Rik	0.27463	1.72306
Tmem203	0.27487	1.62302
Ing3	0.27514	1.55373
Zfp251	0.27537	1.3755
Fam217b	0.27555	1.38959
Wdr64	0.27561	1.65302
Mpp5	0.27561	1.62302
Fam193a	0.27575	1.53606
Tm4sf19	0.27663	1.42247
Vmn2r74	0.27669	1.69737
Tas2r144	0.2768	2.13517
B3galt1	0.27812	2.02793
Spatc1l	0.2783	1.80576
Slc9a5	0.27949	1.98209
Actr5	0.28009	2.18277
Kdm4a	0.28021	1.61202
Bmp10	0.28101	1.31635
Magea6	0.28218	2.0971
Nrn1	0.28242	1.53804
Klk1b11	0.2827	1.95476
Lats1	0.2827	1.61811
Zfp446	0.28343	1.71408
Tshb	0.28438	1.73037
Fcgr1	0.28471	1.41253
Susd4	0.28496	1.90897
Cpeb4	0.28515	2.29508
Tk2	0.2852	1.3651
Ube2g1	0.28532	1.32777
Adamts10	0.28547	1.68231
Mkln1	0.28569	1.75481
Slc44a5	0.28575	1.66244
Unc79	0.28607	2.36004
Serpina3i	0.28609	2.16763
Tmx1	0.28633	1.42487
Arhgap6	0.28676	1.88556
Chn1	0.28767	1.36498
Tinag	0.28774	1.87283
Kmt2c	0.28775	1.93723
Osbpl2	0.28837	1.44976
Mapkapk2	0.28912	2.43438
Inppl1	0.2899	2.22572
Gtsf1l	0.28991	1.7266
Bbs2	0.29015	1.97086
Aggf1	0.29038	1.70312
Apob	0.29053	1.67698
Atp9a	0.29101	1.51587
Aldh5a1	0.2919	1.56623
Mrps17	0.29199	1.65527
Akr1e1	0.2921	1.35484
Atg4b	0.29216	2.10915
Olfr71	0.29275	1.50959
Tyrp1	0.29328	1.88459
Snrnp40	0.29385	1.48036
Grm2	0.29396	2.10446
Ube2l3	0.2942	2.02681
Sell	0.2948	1.67412
Sypl	0.29482	2.26583
Sav1	0.2954	1.79746
Ngef	0.29547	2.27843
Mrvi1	0.29568	1.6048
Zfp934	0.29619	1.4238
Rbck1	0.29624	2.16941
Olfr608	0.29643	1.87959
Pawr	0.29755	1.62509
Decr1	0.2987	1.30815
Tle1	0.29885	1.49846
Rab19	0.29893	1.77111
Gpr35	0.29911	1.68401
Ankrd11	0.29943	1.60303
Gin1	0.29978	2.82892
Hfe2	0.30199	1.58926
Abl2	0.3021	2.52275
Mink1	0.30223	1.55328
Adat2	0.30347	1.54528
Fbxl20	0.30417	1.42985
Midn	0.30466	2.16763
Fam175b	0.3054	2.06268
Gpr84	0.30665	1.51547
Bri3	0.30716	1.45956
Tfap2a	0.3074	2.36735
Nat2	0.30748	1.94359
Arl6ip1	0.30776	1.94348
Limd1	0.30787	2.05066
Kctd9	0.30794	2.34945
Serpinb3a	0.30797	2.38219
Cxcl14	0.30811	1.42392
Olfr508	0.30881	1.68645
Tubb2a	0.30889	2.46101
Dido1	0.31018	2.24875
Camk1d	0.31035	1.64382
Pcgf1	0.31245	3.0119
Rnf31	0.31468	2.43537
6430550D23Rik	0.31639	1.65527
0610009O20Rik	0.31721	3.14296
Eif3j2	0.31726	1.31395
Chchd6	0.31732	1.82716
Zc2hc1a	0.31863	1.40575
Arhgdig	0.319	1.88489
Kirrel	0.31923	2.69075
Numb	0.31961	2.06276
Bglap3	0.31984	1.83848
Srrm2	0.32022	1.43354
Tusc5	0.32055	1.53991
Srgap2	0.32243	2.22191
Irf2bp2	0.32254	1.59958
Olfr641	0.32296	2.34945
Zfy2	0.32344	2.20629
Pms1	0.32501	1.92904
Spry3	0.32517	2.1879
Cnksr3	0.32518	1.56623
Phlda3	0.32523	2.08508
Cacng6	0.32544	2.02048
Capn5	0.32821	2.22572
Gm5409	0.32898	1.4238
Ajuba	0.32969	2.96114
Prl3a1	0.33217	3.07229
Tex264	0.3328	2.24875
Dapk3	0.33392	2.64873
Sag	0.33394	2.27598
Glra4	0.33525	2.51532
Tspan33	0.33574	1.69914
Mynn	0.33626	2.45362
Gabre	0.33707	3.02397
Cbfa2t2	0.33738	2.22191
Gje1	0.33809	2.36906
Bach1	0.33818	3.4563
Ppy	0.33844	1.64382
Adssl1	0.3387	2.56947
Il24	0.33899	2.36783
Olfr541	0.33963	1.96799
Epc1	0.33996	2.50697
Tm9sf3	0.34023	2.27691
Taz	0.34341	2.22364
Gata3	0.34435	2.15245
B4galt4	0.34442	3.29674
Lpcat2	0.34775	2.37967
Fmo6	0.34833	4.02273
Ap4e1	0.34865	2.28963
Zfp53	0.34896	2.68346
Csnk2a1	0.35017	3.10834
Cand1	0.35196	3.97716
Nos1	0.35202	2.82892
Hmg20a	0.35236	3.29893
Kcna5	0.35321	2.14849
Dpy19l4	0.35384	2.79523
Lyst	0.35385	3.08625
Sh2b3	0.35461	1.74461
Arhgef26	0.35494	2.68081
Dgkd	0.3568	4.55129
Slmo1	0.35741	1.32813
Smchd1	0.35816	2.30669
Sox11	0.35882	2.36862
Zfr2	0.36181	2.42305
Rai1	0.36235	3.03314
Mycs	0.36292	2.05543
Hist1h4c	0.36318	2.65492
Gapvd1	0.36329	3.18599
Cts7	0.36337	2.96269
Nacc2	0.36362	2.94013
Pex16	0.36405	2.06344
Fh1	0.36453	2.76637
Lztr1	0.36581	2.82536
Olfr1104	0.36581	2.32171
Gap43	0.36647	3.02397
Scrn3	0.36726	2.44208
Pla2r1	0.36866	2.76143
Olfr39	0.36925	1.99996
Chil6	0.3761	3.02038
Rasa1	0.37678	3.87167
Etfb	0.37802	2.36735
Wdr1	0.38028	2.8572
Mcm3ap	0.38092	2.90015
Oscar	0.38302	2.41532
Zbtb34	0.38362	2.64873
Dusp6	0.3848	3.96023
BC016579	0.38714	3.65281
Snai2	0.38725	2.64032
Zfp292	0.38821	3.18082
Neurl1a	0.38853	2.59712
Traf3	0.39001	3.73955
Tor3a	0.39087	3.28081
Trim28	0.39094	3.31645
Casd1	0.39364	3.95904
Sesn1	0.39421	2.57308
Sharpin	0.39613	3.5064
Gnmt	0.39695	2.44536
Slc6a20b	0.39734	3.09221
Gja8	0.39822	3.01169
Zfp281	0.40276	3.93304
Slc35e1	0.4031	2.21725
Dmgdh	0.40376	2.65322
Zcchc7	0.40398	3.36232
Kdm2b	0.40608	4.3019
Cdsn	0.40711	3.44422
N4bp1	0.40766	3.64287
Sh3kbp1	0.41379	4.21538
Pa2g4	0.42126	4.56864
Arap2	0.42488	3.96397
Snw1	0.43033	2.72193
Cpeb2	0.43034	5.78781
Phlda1	0.43777	2.94302
Txnrd2	0.44095	2.68903
Mfn1	0.44159	2.56798
Tnfaip6	0.44169	2.79355
H60c	0.4444	6.95468
Gata4	0.44882	4.1349
4932429P05Rik	0.44893	4.10902
Brd2	0.45201	4.41794
Grk6	0.45552	4.20204
Mrgbp	0.45591	3.95059
Siva1	0.46015	6.53611
Ltbp2	0.4611	3.947
Sox4	0.48932	3.55641
Abl1	0.4935	6.82102
Ctdspl2	0.50457	9.13608
Rock2	0.50596	7.44249
Zmat3	0.51017	4.77211
Anks3	0.5185	7.75945
Ada	0.52407	3.39802
Myl6	0.52532	9.48413
Epc2	0.52985	9.71897
Carm1	0.53002	8.67985
Ripk4	0.53874	5.86012
Ppp1r8	0.54185	10.4237
Efhd1	0.55641	6.94692
Itga3	0.57374	11.6757
Birc2	0.6089	7.68194
Rb1	0.61069	11.6757
Nek7	0.71131	15.2
Vgll4	0.73332	12.5129
Cdkn2a	0.79147	20
Ptpn12	0.80525	20
Cdkn2b	0.84513	20
Amotl2	0.86442	20
Gpatch8	0.87662	20
Eif3j1	0.92526	16.2464
Zfx	0.93281	20
Spred1	0.93742	20
Nf1	1.0441	20
Ambra1	1.1774	20
Cdkn1a	1.5155	20
Nf2	1.7796	20
Trp53	3.0715	20

## Sheet: Fig 2c
KEGG_PATHWAY	-log10 (FDR)
Pathways in cancer	4.00044
Small cell lung cancer	3.77802
Cell cycle	3.12721
Chronic myeloid leukemia	2.96224
Bladder cancer	2.45238
Viral carcinogenesis	2.1574
Glioma	2.02699
p53 signaling pathway	2.02699
Melanoma	2.00502

## Sheet: Fig 2e
	Time (days)	APOB mutated	APOB wildtype
TCGA-DD-A4NG-01	802	1
TCGA-FV-A2QQ-01	729	0
TCGA-YA-A8S7-01	412	1
TCGA-CC-5259-01	250	0
TCGA-CC-A7IH-01	365	0
TCGA-DD-A4NR-01	9	1
TCGA-UB-A7MB-01	601	0
TCGA-G3-A25W-01	935	0
TCGA-RC-A6M4-01	22	0
TCGA-ED-A7XP-01	400	0
TCGA-DD-AACB-01	2324	0
TCGA-EP-A12J-01	570	0
TCGA-DD-A1EE-01	349	1
TCGA-HP-A5MZ-01	91	1
TCGA-WQ-A9G7-01	30	0
TCGA-DD-AAD2-01	658	0
TCGA-G3-A7M6-01	632	0
TCGA-4R-AA8I-01	262	1
TCGA-DD-AADG-01	1145	0
TCGA-DD-A3A7-01	419	1
TCGA-BC-A10Z-01	34	1
TCGA-RC-A7S9-01	640	0
TCGA-KR-A7K0-01	65	1
TCGA-DD-AAE9-01	722	0
TCGA-DD-AAEI-01	1531	0
TCGA-G3-A3CI-01	180	0
TCGA-DD-AAEE-01	810	0
TCGA-G3-A7M8-01	430	0
TCGA-DD-A1EK-01	558	1
TCGA-G3-AAV4-01	27	1
TCGA-ZS-A9CD-01	1386	1
TCGA-CC-A7IG-01	299	1
TCGA-DD-AACG-01	469	1
TCGA-LG-A9QD-01	366	0
TCGA-DD-A3A5-01	3125	1
TCGA-DD-A4NA-01	1008		0
TCGA-DD-A4NB-01	989		0
TCGA-DD-A4ND-01	2746		0
TCGA-DD-A4NE-01	660		1
TCGA-DD-A4NF-01	942		0
TCGA-DD-A4NH-01	917		0
TCGA-DD-A4NI-01	816		0
TCGA-DD-A4NJ-01	928		0
TCGA-DD-A4NK-01	1210		1
TCGA-DD-A4NL-01	1711		0
TCGA-DD-A4NN-01	899		1
TCGA-DD-A4NO-01	2245		0
TCGA-DD-A4NP-01	3308		0
TCGA-DD-A4NQ-01	373		1
TCGA-DD-A4NV-01	2398		0
TCGA-DD-A73A-01	728		0
TCGA-DD-A73B-01	283		1
TCGA-DD-A73C-01	701		0
TCGA-DD-A73D-01	693		0
TCGA-DD-A73E-01	44		0
TCGA-DD-A73F-01	1085		0
TCGA-DD-A73G-01	3478		0
TCGA-DD-AA3A-01	410		1
TCGA-DD-AAC8-01	16		1
TCGA-DD-AAC9-01	347		0
TCGA-DD-AACA-01	2301		0
TCGA-DD-AACC-01	1685		1
TCGA-DD-AACD-01	381		1
TCGA-DD-AACE-01	2184		0
TCGA-DD-AACF-01	365		1
TCGA-DD-AACH-01	195		1
TCGA-DD-AACI-01	1618		0
TCGA-DD-AACJ-01	2102		0
TCGA-DD-AACK-01	9		0
TCGA-DD-AACL-01	107		1
TCGA-DD-AACM-01	1769		0
TCGA-DD-AACN-01	1302		0
TCGA-DD-AACO-01	1876		0
TCGA-DD-AACP-01	415		0
TCGA-DD-AACQ-01	432		1
TCGA-DD-AACS-01	1804		0
TCGA-DD-AACT-01	1562		0
TCGA-DD-AACU-01	1567		0
TCGA-DD-AACV-01	1531		0
TCGA-DD-AACW-01	1424		0
TCGA-DD-AACX-01	170		0
TCGA-DD-AACY-01	1450		0
TCGA-DD-AACZ-01	171		1
TCGA-DD-AAD0-01	137		0
TCGA-DD-AAD1-01	564		0
TCGA-DD-AAD3-01	1295		0
TCGA-DD-AAD5-01	1345		0
TCGA-DD-AAD6-01	672		0
TCGA-DD-AAD8-01	1219		0
TCGA-DD-AADA-01	1233		0
TCGA-DD-AADB-01	1242		0
TCGA-DD-AADC-01	425		1
TCGA-DD-AADD-01	1231		0
TCGA-DD-AADE-01	1202		0
TCGA-DD-AADF-01	115		1
TCGA-DD-AADI-01	1085		0
TCGA-DD-AADJ-01	1066		0
TCGA-DD-AADK-01	1049		0
TCGA-DD-AADL-01	636		0
TCGA-DD-AADM-01	12		1
TCGA-DD-AADN-01	898		0
TCGA-DD-AADO-01	453		0
TCGA-DD-AADP-01	458		0
TCGA-DD-AADQ-01	436		0
TCGA-DD-AADR-01	2028		0
TCGA-DD-AADS-01	474		0
TCGA-DD-AADU-01	554		0
TCGA-DD-AADV-01	574		0
TCGA-DD-AADW-01	587		0
TCGA-DD-AADY-01	555		0
TCGA-DD-AAE0-01	555		0
TCGA-DD-AAE1-01	552		0
TCGA-DD-AAE2-01	638		0
TCGA-DD-AAE3-01	566		0
TCGA-DD-AAE4-01	608		0
TCGA-DD-AAE6-01	141		0
TCGA-DD-AAE7-01	644		0
TCGA-DD-AAE8-01	664		0
TCGA-DD-AAEA-01	575		0
TCGA-DD-AAEB-01	478		0
TCGA-DD-AAED-01	763		0
TCGA-DD-AAEG-01	719		0
TCGA-DD-AAEH-01	784		0
TCGA-DD-AAEK-01	1067		0
TCGA-DD-AAVP-01	2752		0
TCGA-DD-AAVQ-01	2728		0
TCGA-DD-AAVR-01	2513		0
TCGA-DD-AAVS-01	1823		0
TCGA-DD-AAVU-01	2202		0
TCGA-DD-AAVV-01	2455		0
TCGA-DD-AAVW-01	2317		0
TCGA-DD-AAVX-01	1718		0
TCGA-DD-AAVY-01	1970		0
TCGA-DD-AAVZ-01	1900		0
TCGA-DD-AAW0-01	2015		0
TCGA-DD-AAW1-01	1989		0
TCGA-DD-AAW2-01	1855		0
TCGA-DD-AAW3-01	1633		0
TCGA-ED-A459-01	910		0
TCGA-ED-A4XI-01	819		0
TCGA-ED-A5KG-01	854		0
TCGA-ED-A627-01	423		0
TCGA-ED-A66X-01	406		0
TCGA-ED-A66Y-01	296		1
TCGA-ED-A7PX-01	6		0
TCGA-ED-A7PY-01	390		0
TCGA-ED-A7PZ-01	6		0
TCGA-ED-A7XO-01	427		0
TCGA-ED-A82E-01	408		0
TCGA-ED-A8O5-01	406		0
TCGA-ED-A8O6-01	56		1
TCGA-ED-A97K-01	6		0
TCGA-EP-A26S-01	608		0
TCGA-EP-A2KA-01	627		1
TCGA-EP-A2KB-01	596		1
TCGA-EP-A2KC-01	19		1
TCGA-EP-A3JL-01	303		0
TCGA-EP-A3RK-01	363		0
TCGA-ES-A2HS-01	688		1
TCGA-ES-A2HT-01	438		1
TCGA-FV-A23B-01	1852		1
TCGA-FV-A2QR-01	581		1
TCGA-FV-A3I0-01	848		0
TCGA-FV-A3I1-01	247		1
TCGA-FV-A3R2-01	194		1
TCGA-FV-A3R3-01	366		1
TCGA-FV-A495-01	1		0
TCGA-FV-A496-01	10		0
TCGA-FV-A4ZP-01	2486		1
TCGA-FV-A4ZQ-01	12		0
TCGA-G3-A25S-01	416		1
TCGA-G3-A25T-01	1553		0
TCGA-G3-A25U-01	1636		0
TCGA-G3-A25V-01	860		0
TCGA-G3-A25X-01	1779		0
TCGA-G3-A25Y-01	452		1
TCGA-G3-A25Z-01	655		0
TCGA-G3-A3CH-01	780		0
TCGA-G3-A3CJ-01	594		0
TCGA-G3-A3CK-01	585		0
TCGA-G3-A5SI-01	768		1
TCGA-G3-A5SJ-01	698		0
TCGA-G3-A5SK-01	744		0
TCGA-G3-A5SL-01	621		0
TCGA-G3-A5SM-01	520		0
TCGA-G3-A6UC-01	671		0
TCGA-G3-A7M5-01	447		0
TCGA-G3-A7M7-01	361		0
TCGA-G3-A7M9-01	56		1
TCGA-G3-AAUZ-01	480		0
TCGA-G3-AAV0-01	476		0
TCGA-G3-AAV1-01	359		1
TCGA-G3-AAV2-01	372		0
TCGA-G3-AAV3-01	412		0
TCGA-G3-AAV5-01	354		0
TCGA-G3-AAV6-01	65		1
TCGA-G3-AAV7-01	361		0
TCGA-GJ-A3OU-01	879		0
TCGA-GJ-A6C0-01	31		1
TCGA-GJ-A9DB-01	67		1
TCGA-HP-A5N0-01	1147		1
TCGA-K7-A5RF-01	631		0
TCGA-K7-A5RG-01	519		0
TCGA-K7-A6G5-01	512		0
TCGA-K7-AAU7-01	359		0
TCGA-KR-A7K2-01	829		0
TCGA-KR-A7K7-01	951		0
TCGA-KR-A7K8-01	906		0
TCGA-LG-A6GG-01	387		0
TCGA-LG-A9QC-01	425		0
TCGA-MI-A75C-01	291		0
TCGA-MI-A75E-01	507		0
TCGA-MI-A75G-01	698		0
TCGA-MI-A75H-01	747		0
TCGA-MI-A75I-01	630		0
TCGA-MR-A520-01	229		0
TCGA-MR-A8JO-01	330		0
TCGA-NI-A4U2-01	1791		1
TCGA-NI-A8LF-01	799		0
TCGA-O8-A75V-01	538		0
TCGA-PD-A5DF-01	639		1
TCGA-QA-A7B7-01	94		0
TCGA-RC-A6M3-01	0		0
TCGA-RC-A6M5-01	15		0
TCGA-RC-A6M6-01	9		0
TCGA-RC-A7SB-01	588		0
TCGA-RC-A7SF-01	579		0
TCGA-RC-A7SH-01	468		0
TCGA-RC-A7SK-01	472		0
TCGA-RG-A7D4-01	1098		0
TCGA-UB-A7MA-01	848		0
TCGA-UB-A7MC-01	500		0
TCGA-UB-A7MD-01	52		1
TCGA-UB-A7ME-01	486		0
TCGA-UB-A7MF-01	214		1
TCGA-UB-AA0U-01	327		0
TCGA-UB-AA0V-01	314		0
TCGA-WJ-A86L-01	345		0
TCGA-WQ-AB4B-01	395		0
TCGA-WX-AA44-01	615		0
TCGA-WX-AA46-01	756		0
TCGA-WX-AA47-01	556		1
TCGA-XR-A8TD-01	1030		0
TCGA-XR-A8TE-01	925		0
TCGA-XR-A8TF-01	693		1
TCGA-XR-A8TG-01	898		0
TCGA-ZP-A9CV-01	1088		1
TCGA-ZP-A9CY-01	782		0
TCGA-ZP-A9CZ-01	706		0
TCGA-ZP-A9D0-01	1091		0
TCGA-ZP-A9D1-01	21		0
TCGA-ZP-A9D2-01	765		1
TCGA-ZP-A9D4-01	395		0
TCGA-ZS-A9CE-01	1241		0
TCGA-ZS-A9CF-01	2412		0
TCGA-ZS-A9CG-01	341		0

## Sheet: Fig 3a, right
Beta Score (MYChigh)
down (MYC high-vs-low)	up (MYC high-vs-low)
0.0032133	-0.1528
-0.0236	-0.024397
-0.084254	0.10703
-0.038739	0.092401
0.20485	0.22736
0.22209	0.00072987
-0.13586	-0.1507
0.028869	0.048048
-0.047198	-0.040337
0.049009	-0.13703
0.024541	-0.12053
-0.069347	0.038607
0.038655	-0.010738
-0.19963	-0.24015
0.1372	-0.070044
0.18235	-0.072743
0.13582	-0.21802
-0.13106	-0.030865
-0.0043646	-0.087665
-0.30963	0.10998
0.015467	0.063406
-0.60377	0.13096
0.11817	0.056
0.14778	0.18362
0.17588	-0.04891
0.11588	0.028918
-0.0057158	-0.15195
0.049463	-0.3367
0.038355	-0.17407
-0.059429	0.024967
0.053765	-0.067175
0.032513	-0.32482
-0.076908	-0.38095
0.15298	-0.003565
0.023425	0.24595
-0.1279	0.18027
-0.11066	0.31916
0.083683	-0.57834
0.1662	0.28013
0.16414	0.13414
0.081452	0.011806
0.11777	-0.47421
0.096873	-0.32505
0.0012393	-0.020098
0.043018	0.069758
0.066456	-0.0852
0.078595	0.084402
-0.18807	-0.38512
-0.034035	0.12176
0.034544	0.39017
-0.23629	-0.29395
0.032301	-0.015862
-0.032357	-0.11899
-0.059986	0.064225
0.17899	0.17053
0.055814	-0.10173
0.1925	-0.28604
0.022395	0.23263
-0.11458	0.11573
0.11303	-0.22825
0.17305	-0.11156
-0.093388	-0.23909
0.013948	-0.063442
0.15075	0.12838
0.20902	-0.24071
-0.037945	-0.017205
0.10771	-0.059836
-0.0049329	0.04386
0.013543	0.18678
-0.23067	0.0016033
0.032629	-0.10553
-0.099553	-0.076766
0.028283	-0.0050282
-0.16474	-0.12122
0.11506	0.12497
-0.11544	-0.041162
0.062529	0.20747
0.072998	-0.065301
0.18664	0.12337
0.085054	0.28192
-0.021266	-0.10135
-0.066487	-0.087816
0.36681	-0.064144
0.13048	0.0045699
0.0093562	-0.06065
-0.013602	-0.96206
0.15714	-0.48595
0.24734	-0.087071
0.28514	-0.52915
-0.069169	-0.28034
0.04021	-0.04515
-0.0014483	-0.024701
0.11255	0.23295
-0.11773	0.035903
0.042295	-0.014137
0.10878	0.10094
0.26368	0.15904
-0.022302	-0.57464
-0.011874	-0.21572
0.10113	-0.029769
0.055395	0.17205
0.021847	0.11892
0.084774	0.16696
0.12485	0.07064
0.070892	-0.35315
0.059015	-0.23726
0.13754	0.078528
0.11449	0.038793
0.16418	-0.2012
0.15169	-0.42627
0.077537	0.18278
-0.049725	-0.14459
-0.05069	0.0095565
0.13056	0.19872
0.073854	-0.31511
0.12222	-0.23481
0.18663	-0.15929
-0.063745	0.084431
-0.01634	-0.35901
0.010408	0.14015
0.22475	0.17383
0.090811	0.15682
-0.038845	0.16719
-0.0036159	-0.1011
-0.0036676	0.0016618
-0.10271	0.08908
0.092694	-0.63215
0.13367	-0.039262
-0.011642	-0.0030281
0.037736	0.10755
-0.078736	0.18963
0.15932	0.056528
-0.061073	-0.050354
0.023244	-0.37127
-0.0017471	0.18339
0.12662	-0.15625
-0.025509	-0.036917
0.014591	0.025526
-0.28158	0.17798
0.081347	-0.15807
-0.027244	0.07295
0.24744	0.083791
0.10787	-0.020241
0.00074416	0.30178
0.10909	-0.022412
-0.065521	0.069719
-0.33802	-0.14402
-0.1539	-0.049504
0.032602	-0.239
0.044581	0.097205
-1.1219	-0.44422
0.054423	0.11596
0.054728	-0.50305
0.012948	-0.15672
0.099526	0.05909
-0.088393	-0.24847
0.14077	0.18916
0.24059	0.13334
-0.048997	-0.8301
0.26544	-0.20106
-0.0724	0.068134
0.016519	-0.050883
0.0018051	-0.11685
0.075425	0.15576
0.05745	-0.067813
0.054495	-0.15149
-0.056954	0.01633
-0.032999	-0.32893
0.14276	-0.76329
0.027016	-0.87792
0.27636	-0.21301
-0.044618	0.079281
-0.18139	-0.19835
-0.20149	-0.076682
-0.022604	-0.43609
-0.0038638	0.014667
-0.13108	0.15016
0.021413	-0.023008
0.22864	-0.089784
-0.0083811	0.059916
0.057615	-0.26273
0.2683	-0.30002
0.045451	-0.26258
0.16488	-0.040763
-0.080564	0.087465
0.0082139	0.15102
0.11966	-0.032285
-0.0049366	0.12727
-0.023766	0.17732
0.16645	0.055852
0.11004	-0.42357
0.096145	-0.56919
-0.024192	-0.80886
0.18335	-0.45611
-0.00087089	0.090431
-0.25961	-0.24107
0.17156	-0.18662
-0.17257	-0.042984
-0.072329	-0.088713
0.18289	0.014008
0.14026	-0.01826
0.25902	0.090006
-0.031118	-0.14797
-0.22791	-0.16204
0.026216	0.14514
-0.0739	0.0038448
-0.08584	-0.04173
0.22305	-0.076074
0.24386	-0.35955
0.073479	-0.19257
0.082918	-0.35175
-0.049047	0.094569
-0.052341	-0.681
0.23476	0.066251
0.071019	-0.080968
0.14336	-0.024784
0.075421	-0.23859
-0.0034887	-0.41757
0.12014	-0.063981
-0.059443	0.2676
-0.0095783	-0.17195
0.056689	-0.34973
-0.092591	0.21595
0.10106	-0.47328
0.0061601	-0.062843
0.055039	-0.0091783
-0.098492	0.039926
-0.36524	0.76884
0.040313	-0.1088
0.10099	-0.082582
-0.15494	-0.06628
0.1869	-0.060007
-0.16303	0.056431
0.098873	-0.15603
-0.059627	-0.1516
0.093776	-0.1301
0.11072	-0.05744
-0.0191	-0.37535
0.059874	-0.10633
-0.20524	0.15401
-0.1369	-0.40695
0.030013	0.12159
0.022824	-0.28412
-0.18983	0.070897
-0.1569	-0.059896
-0.014338	-0.16735
-0.072661	-0.41693
-0.18392	0.02269
0.20433	-0.66153
0.13568	0.18682
0.041516	-0.012285
0.13272	-0.066031
0.072925	-0.13998
0.17459	-0.26723
0.042277	-0.08887
-0.18875	-0.12
0.04392	0.18493
0.063839	0.48408
0.1063	-0.24678
0.17193	-0.2254
0.030246	0.10095
-0.013589	0.1494
0.03139	0.099764
-0.04021	-0.15517
0.075435	0.33255
0.17093	0.27095
0.081948	0.08396
0.15594	-0.085787
-0.090204	0.049447
0.029439	-0.097767
0.092541	-0.043597
-0.053119	-0.49554
0.065643	0.15193
0.040821	0.086266
0.0065745	0.16203
-0.083746	-0.014283
0.059152	-0.1182
-0.015991	-0.22244
0.23783	0.13457
-0.0074462	0.14234
-0.1993	0.092475
0.033341	0.15044
-0.14126	-0.2387
0.02919	-0.25503
-0.15675	-0.33108
0.039248	-0.051539
0.024211	-0.065689
-0.074354	-0.13287
-0.057994	0.11095
0.14405	0.077609
-0.042011	-0.54462
0.045183	-0.059315
0.1354	-0.27292
0.18831	-0.21761
0.15205	0.15231
0.21204	-0.12159
0.14517	0.0021865
-0.073416	-0.83586
-0.33668	-0.43231
0.054837	-0.51549
0.14293	-0.49965
0.040644	-0.36422
-0.020421	-0.0844
0.26351	-0.65119
-0.092435	0.078085
0.091186	-0.15634
0.021882	-0.25666
0.096379	-0.24803
0.1418	-0.21881
0.12119	-0.03849
-0.093373	-0.079693
-0.064181	-0.24571
-0.02053	-0.12711
0.06312	-0.36934
0.13323	0.22414
-0.12921	-0.23132
-0.081165	-0.28862
-0.077224	-0.055165
0.03637	-0.15441
-0.070881	-0.032774
-0.12048	0.10156
0.073996	-0.15481
-0.086312	0.13922
-0.096814	-0.33845
0.052545	0.08848
0.10093	0.13186
0.053622	-0.97423
0.20478	-0.86494
-0.037112	-0.19379
0.039826	-0.059881
0.0023296	-0.37848
0.0079116	0.0087972
0.0014725	0.17011
0.052306	-0.34767
-0.044933	-0.19509
0.0065306	0.27898
0.17677	-0.011273
0.0055375	0.10581
0.15174	-0.27156
0.085356	-0.15727
0.18846	-0.63085
0.06651	0.1038
0.1719	-0.2205
-0.025615	0.033195
-0.12462	-0.88903
0.063023	-0.40298
0.15464	-0.56609
-0.14255	0.14484
-0.20827	-0.039806
0.039364	-0.36478
0.26666	-0.12279
-0.21038	-0.31595
0.13946	-0.60108
-0.044411	-0.41862
0.029356	-0.18695
-0.047022	-0.50848
0.22436	-0.32142
0.17446	-0.22338
0.071336	-0.066988
0.071207	-0.13158
0.24396	-0.054863
-0.055383	-0.21691
0.095534	-0.0037994
0.077192	-0.025759
0.045682	0.2387
0.026219	-0.015164
-0.020395	-0.1396
-0.11661	0.15422
-0.11006	0.2242
0.018578	-0.20563
0.12018	-0.028912
0.11127	-0.0045968
0.080798	0.19741
0.1219	-0.091572
-0.010702	-0.051012
0.19282	-0.11427
0.2732	0.10568
-0.1114	0.05716
0.20508	-0.12156
-0.06479	-0.009811
0.012727	-0.14493
-0.052479	-0.35351
-0.0078695	-0.031987
-0.20417	0.047634
0.14715	-0.41066
0.017739	-0.29289
-0.07741	0.081866
0.020519	0.045762
0.20092	-0.20687
-0.13504	0.035661
0.15603	-0.12669
0.028524	-0.15487
0.16558	-0.72079
-0.11227	-0.53791
-0.052254	-0.15438
-0.11981	-0.4037
0.12516	-0.26244
-0.010687	-0.49099
0.17835	-0.26472
-0.021026	-0.11549
0.034608	0.04484
0.12616	0.094841
0.10022	-0.11803
0.014208	-0.30652
0.26076	-0.20873
0.26783	0.11154
0.11059	-0.43818
0.18507	-0.30595
0.051547	-0.21357
0.24786	0.17012
-0.22174	0.020134
0.19611	-0.057952
0.17756	-0.023932
0.1364	-0.053692
-0.015974	-0.31268
0.014358	0.054802
0.020725	-0.65404
0.061019	-0.15468
-0.07884	-0.39461
0.13016	-0.15519
-0.030815	0.15612
-0.022401	0.228
0.37064	-0.1053
-0.043311	-0.45177
0.27882	-0.0023979
0.014752	-0.19697
-0.080845	-0.16368
0.14387	0.3618
-0.26227	-0.35267
0.077638	-0.24591
0.033276	-0.037305
0.0041988	0.091282
0.085801	-0.029186
-0.043691	-0.38913
0.16955	-0.323
-0.17232	-0.21194
0.048842	-0.14233
-0.15941	0.054753
0.098187	0.22097
-0.093636	-0.17093
-0.16851	-0.26945
0.056862	-0.0015004
0.20293	-0.29764
0.071796	-0.016113
0.10785	0.02391
0.14922	-0.19685
0.17372	-0.30285
0.11971	-0.71558
0.14602	-0.11775
-0.083505	-0.85887
-0.10843	-0.14389
-0.049323	0.18872
-0.043645	0.069067
-0.081003	-0.33258
0.029245	-0.035217
-0.0063454	-0.10765
0.00021283	-0.0099201
-0.13964	-0.60533
-0.019233	-0.15197
-0.038814	0.17474
-0.043378	-0.64466
0.0092788	-0.016149
-0.12669	-0.17483
0.00083353	-0.49048
0.079291	-0.2622
0.035342	-0.061142
0.052986	0.044869
0.36911	-0.32816
0.17291	-0.10886
0.050431	0.0047816
-0.28558	-0.25158
0.22777	-0.065679
0.060946	-0.11154
0.092134	-0.24485
0.22503	-0.65001
0.02891	-0.03237
0.10696	-0.066885
0.01988	-1.4529
0.17613	-0.21324
0.11194	-0.088717
0.28975	0.13025
0.21955	-0.10866
0.014068	-0.42592
0.2459	-0.053752
0.22309	-0.12899
0.011093	-0.62722
-0.078477	-0.12402
0.16315	-0.052977
0.016715	-0.53298
0.18563	0.14539
0.11697	-0.46375
-0.05881	-0.64639
0.11745	-0.14579
0.17954	-0.25917
-0.15729	-0.36515
-0.01578	-0.44365
0.21638	-0.57543
0.066761	-0.40053
-0.033751	-0.17685
-0.11514	-0.22283
0.19192	-0.38488
0.0089328	-0.35699
-0.070278	0.22219
-0.13169	-0.50536
0.098513	0.026884
-0.01938	-0.71616
0.061403	-0.12973
0.097187	-0.61407
0.19952	-0.3425
0.057315	-0.47392
-0.21138	-0.55617
0.24922	-0.20105
0.14546	-0.00030427
0.097874	-0.11837
-0.0066785	0.0061182
0.22182	0.020441
-0.078391	0.16172
0.25463	0.20439
0.17864	-0.030535
0.0053708	0.13597
0.1293	0.089473
0.14218	-0.36516
0.21045	-0.24934
0.072157	-0.40399
-0.11368	-0.017897
0.15632	0.24534
-0.062069	-0.57766
-0.079905	-0.16004
0.12679	-0.4666
0.053271	0.22404
0.23661	-0.029779
-0.094347	-0.60256
0.01222	-0.0078526
0.010768	-0.52748
0.16532	-0.10094
-0.031403	-0.16722
0.023729	0.037495
0.060596	0.10931
0.22526	-0.41268
-0.048019	0.19682
0.14481	-0.068577
0.20439	-0.42646
0.014014	-0.14467
-0.04412	-0.44169
0.2683	-0.66163
0.060684	-0.30326
-0.067512	-0.31795
0.0077108	-0.16398
0.12942	0.15685
-0.051682	0.0091123
0.046693	-0.28898
0.021366	-0.23728
-0.18363	-0.32226
0.11669	-0.091081
0.2239	-0.13729
-0.0049064	-0.72925
0.23702	-0.097941
-0.16609	-0.25157
-0.2109	-0.12029
0.1289	-0.36221
0.20423	-0.34709
0.14252	-0.21666
-0.00485	-0.65173
0.040681	-0.23495
-0.012422	0.10336
0.032264	-0.40231
-0.027386	0.051981
-0.021574	0.22634
0.15759	-0.17362
-0.06457	-0.41214
0.080137	-0.13388
0.10904	-0.11772
0.016575	-0.29876
0.16969	0.069628
-0.051228	-0.10394
0.053129	0.097894
0.33212	-0.88435
0.017981	0.10068
0.08932	0.0011659
-0.11877	0.13789
0.017953	0.056119
-0.15841	-0.01828
-0.074494	0.12903
0.096586	-0.70101
-0.076791	0.020189
0.044819	-0.084245
-0.11684	0.10823
0.11715	-0.39767
-0.010668	-0.025306
-0.19255	0.083856
0.19749	0.1359
-0.27973	-0.63503
-0.0096107	-0.026256
-0.0032146	-0.44944
0.10343	-0.2124
0.015102	0.14593
-0.01995	-0.31141
0.19732	-0.30744
0.13535	-0.47522
0.085086	-0.34264
-0.078763	-0.056617
0.017207	-0.16786
-0.010398	-0.48155
0.10869	0.092199
-0.212	-0.13763
0.0043	-0.28484
0.13581	0.35876
0.20915	-0.028095
-0.27754	-0.21946
0.032413	-0.66495
0.17888	0.2029
0.20236	0.03248
0.20403	-0.049863
-0.07764	-0.23436
0.058526	-0.29331
-0.016044	-0.10657
0.02938	-0.27746
0.041291	0.10078
0.13862	-0.50165
-0.15068	0.20649
0.02412	-0.023312
0.00436	-0.40009
-0.096477	-0.28278
0.20189	0.059239
0.35642	-0.43806
0.19547	0.23937
-0.22165	-0.1995
0.067283	-0.19362
0.089458	-0.82694
-0.18967	-0.42416
-0.048479	-0.35202
-0.23177	-0.26074
-0.049437	-0.30907
0.024639	-0.2341
0.21423	-0.21267
0.035944	-0.52229
0.21918	-0.22987
-0.077684	-0.23763
0.11263	-0.51173
-0.0062522	-0.30285
-0.29764	-0.19703
-0.0048309	0.098651
0.051785	-0.83064
0.028856	-0.39139
-0.095185	0.077866
0.17825	-0.012681
-0.076948	0.088554
0.090369	-0.085585
0.043002	0.44757
0.051098	-0.20706
0.066429	-0.13498
0.02492	-0.54508
-0.012648	-1.0048
-0.15554	0.15851
-0.11952	-0.53378
-0.2306	-0.15834
-0.005401	-0.17465
0.022346	-0.3475
-0.26325	-0.040033
0.011649	-0.1824
0.16251	-0.0071576
0.07589	-0.50803
0.12633	0.21427
0.034208	0.1431
0.064507	-0.14532
0.21964	0.13367
-0.0029066	-0.69803
0.29017	0.13367
-0.10844	-0.014753
0.023734	-0.39171
0.029793	-0.076481
0.11461	-0.40235
-0.12106	-0.28665
-0.03875	0.11524
0.1174	0.082534
-0.17443	0.010585
0.027679	-0.66089
0.17501	-0.49325
0.015649	-0.069645
-0.040861	-0.23003
0.031974	-0.60513
0.13945	-0.71215
0.0076533	0.0027739
-0.080222	-0.51369
0.0036741	-0.18594
0.19203	0.057539
0.22527	-0.023232
0.043576	-0.053864
0.15613	-0.27185
0.0066205	0.019745
0.061524	-0.51145
0.0089664	-0.16407
0.072469	-0.5232
-0.088919	-0.22022
-0.19197	-0.031484
0.15822	-0.076136
0.32896	0.12132
0.026298	0.097379
-0.12053	0.11114
0.22297	-0.19216
0.20664	-0.00070465
0.02089	-0.13346
0.13264	-0.25528
-0.22181	0.016799
-0.25933	0.12548
0.075081	0.086331
0.09378	0.082068
0.035395	0.14002
-0.10083	0.065588
-0.14864	0.0063118
0.122	0.082182
0.15344	-0.35732
0.18864	-0.075386
0.12731	0.11554
0.031567	0.066408
-0.024033	-0.4386
-0.045576	0.23291
0.046186	0.077973
0.044041	0.11216
0.19958	-0.060611
-0.12128	-0.10471
0.096748	-0.13915
0.12831	-0.059894
0.15035	-0.1598
0.095649	0.073084
0.035697	-0.31379
0.19776	-0.27384
0.14043	0.18622
0.19772	0.11435
0.23564	0.048893
0.20013	-0.47764
-0.071517	-0.40832
0.11962	0.25529
0.2844	-0.14062
-0.095583	0.0034569
0.23009	0.15147
0.0017123	-0.62731
0.12989	-0.40616
0.10233	-0.082729
0.19834	-0.12314
0.084344	-0.50912
0.035511	0.074668
-0.12114	-0.34565
-0.041273	-0.058634
0.25863	0.017961
-0.13732	-0.38567
-0.023774	-0.14955
-0.052006	-0.049803
0.024226	0.15145
-0.10613	-0.063505
0.071949	-0.11652
-0.08004	0.13473
-0.12522	0.093845
0.025183	-0.18505
0.053443	-0.48807
0.031699	0.1155
-0.020674	-0.16227
0.13938	-0.16142
0.14665	0.031511
0.1865	-0.57984
0.078411	0.018362
-0.065563	0.19829
-0.0044129	-0.0812
0.19226	-0.81317
0.043075	0.39316
-0.052366	0.042723
0.074528	-0.33402
-8.37e-06	-0.39085
-0.040062	-0.027114
0.0075909	0.1141
0.17223	-0.026804
0.15414	0.052269
-0.052993	-0.34629
0.16952	-0.12523
0.079517	-0.34735
0.15393	-0.045591
0.11989	-0.0012031
-0.085286	-0.10088
-0.10123	-0.11151
0.047013	-0.030963
0.048876	-0.40094
0.05648	-0.17987
0.0031619	-0.4913
-0.036227	-0.36562
0.057743	-0.06554
0.0075571	-0.37409
0.045832	-0.77423
0.088871	-0.24823
-0.038559	-0.29312
-0.06355	0.0092013
0.050552	-0.60693
0.17105	0.0071793
0.092755	-0.076822
0.23784	-0.0030646
0.23627	0.20916
0.057525	-0.3009
-0.12352	-0.40617
0.24063	-0.66813
-0.02974	-0.30546
0.064629	-0.40665
-0.076125	-0.039718
0.046401	-0.046322
-0.05991	-0.1659
0.086393	0.17395
0.18267	-0.12306
0.0073204	-0.17756
-0.13431	0.21475
0.092319	-0.29336
-0.10666	0.036829
0.084761	0.069496
-0.30154	-0.082397
0.020022	-0.39816
-0.19759	-0.048995
0.021248	-0.88185
0.15491	-0.34816
-0.095337	-0.41369
-0.17842	-0.48624
0.11874	-0.16046
0.19588	0.070162
0.033085	0.14277
-0.023284	0.1797
0.24242	-0.077673
0.1616	-0.13927
-0.11456	-0.084106
0.090318	0.0061065
0.16688	-0.14148
-0.061717	0.1805
0.024224	0.074833
0.11098	-0.62014
-0.10917	0.020499
0.068086	-0.0012354
0.05341	-0.59751
0.013506	-0.0050118
0.10128	-0.18911
-0.10871	0.16508
-0.087711	-0.93831
-0.26128	-0.024606
-0.05935	0.042865
0.10112	-0.27835
-0.066993	0.067899
0.006549	0.060735
0.067074	0.017139
0.094833	0.0064987
0.073701	-0.39796
-0.061425	-0.23769
-0.10043	-0.73978
-0.088259	-0.7435
0.038037	-0.28959
0.071043	-0.24965
0.061061	0.1358
0.17733	0.064816
0.12273	-0.29431
0.10202	-0.31979
0.0070889	-0.11286
0.18731	0.17492
0.056637	-0.62878
0.23222	-0.067613
-0.10894	-0.054567
0.26843	-0.045875
0.25386	-0.51567
-0.19043	-0.286
0.346	-0.44179
0.17068	0.090268
-0.36985	-0.69155
0.055698	-0.011318
-0.18075	-0.4294
0.19488	-0.11711
0.12606	-0.44225
0.051384	-0.13576
-0.09319	-0.19043
0.14603	-0.12148
-0.075706	-0.32799
0.063705	-0.037905
0.048962	-0.48477
-0.063882	-0.51648
0.057466	0.20176
0.050573	-0.24585
-0.020346	-0.82335
-0.091532	0.0075575
0.1324	0.078301
0.027988	-0.093232
0.23887	-0.47225
-0.17651	0.031967
-0.13232	0.055059
0.039081	-0.57401
0.21001	-0.3925
0.025844	-0.20974
0.18509	0.0073678
0.11873	-0.078696
-0.10479	-0.11304
0.084959	-0.18248
-0.0012064	0.15107
0.12036	-0.26508
0.060529	0.0059175
-0.08093	-0.098979
0.025618	0.1764
0.052094	0.051545
-0.049581	-0.27024
0.11402	-0.065168
0.033601	-0.40547
-0.3213	-0.1929
-0.10007	-0.35008
0.13838	-0.29527
0.012435	-0.16416
0.037791	-0.47486
0.09272	-0.39385
-0.057513	0.10883
0.17002	-0.060122
-0.071607	-0.28387
-0.013868	-0.4562
-0.026555	-0.12786
-0.052343	0.085216
0.12232	-0.047635
0.14142	-0.72302
0.046559	-0.13657
-0.055932	0.21115
0.093671	-0.025073
0.067931	-0.12341
0.030119	-0.05878
0.082992	-0.026534
0.064701	-0.66447
-0.1144	-0.14073
0.13508	0.048587
0.12733	-0.02371
-0.08958	-0.38321
0.26008	-0.39763
0.054234	0.24864
0.01278	0.15789
0.01314	-0.22424
0.025203	-0.38065
0.24632	0.0084254
0.19601	0.11069
-0.095355	-0.61196
-0.004607	-0.11935
-0.032837	-0.30865
0.014892	-0.69752
0.096951	-0.067497
0.1287	-0.0096801
0.12834	-0.14169
0.10844	-0.56285
-0.0055511	0.061884
0.12315	0.078374
0.20559	-0.30619
0.16846	-0.027795
0.073451	0.078846
-0.077204	-0.16754
-0.061559	-0.10597
0.082967	-0.41959
-0.057548	-0.43877
-0.19054	-0.1993
-0.00079791	0.18041
-0.035052	-0.14318
-0.019827	-0.81413
-0.16738	-0.80355
0.039263	-0.1182
-0.057441	0.091352
0.1176	-0.27882
0.15825	-0.50522
0.080798	0.48049
-0.046723	-0.16271
0.0064289	-0.26345
0.2081	-0.20782
0.2471	0.033625
-0.10595	-0.37699
0.045813	-0.43658
0.015295	-0.5049
-0.10802	-0.17882
0.099354	-0.44908
0.10481	-0.12726
0.096728	-0.30302
-0.082551	-0.24163
-0.12868	0.022346
-0.20433	-0.11625
-0.23099	-0.22782
-0.036175	-0.056539
0.11722	-0.0523
0.18794	0.13219
0.03172	0.20785
-0.062291	-0.0098449
-0.093215	-0.23408
0.15906	0.2232
0.07769	-0.27878
-0.025309	0.10137
0.036324	0.045805
0.017676	0.028564
0.096009	-0.10162
0.042202	0.18818
0.10859	0.011155
0.016813	-0.091333
0.092407	-0.068165
-0.016888	0.2452
0.097652	-0.13432
0.046789	-0.0023443
-0.20963	0.12395
0.01531	-0.58696
0.26821	-0.34401
0.28178	0.04153
-0.034646	-0.15875
-0.14494	0.024926
0.21253	0.014217
0.072634	0.029255
0.31746	0.10109
-0.053668	-0.1559
0.14434	-0.21406
0.22446	-0.10169
0.0053501	-0.13803
-0.22371	0.051594
-0.088239	-0.46764
-0.11717	-1.0308
-0.15018	0.038192
0.056283	0.0093163
0.13713	-0.15661
0.070859	-0.056386
0.13754	-0.0048974
-0.0028273	0.075849
0.027974	-0.30037
-0.089241	-0.33121
-0.16847	-0.44746
0.020806	-0.098163
-0.072753	-0.029142
-0.066442	-0.31724
0.059574	-0.0012093
0.1244	0.27331
-0.094926	-0.52087
0.084345	-0.89925
0.12837	0.0091484
0.1065	-0.17611
-0.11769	-0.16034
0.15743	-0.23565
0.060311	-0.52328
0.035845	-0.24806
-0.052556	-0.036625
-0.58059	-0.012562
0.031932	0.05425
-0.016439	0.0085146
-0.1634	0.03516
0.011191	-0.70855
-0.01957	0.18533
0.058006	-0.026742
-0.10192	-0.38778
-0.0061873	-0.7782
0.22907	-0.41853
0.020929	-1.1653
0.044122	-0.69897
0.17623	0.13728
0.18474	0.028628
-0.10829	0.0040288
-0.087884	-0.18847
-0.063319	0.077563
-0.06733	0.069973
0.051728	0.074469
0.10736	-0.05539
0.30952	0.19304
0.27267	-0.042882
0.17778	-0.23068
-0.031253	-0.56195
0.097782	-0.16868
-0.060967	-0.10133
0.11791	-0.66723
0.18999	-0.26726
-0.0073398	-0.078531
0.2641	0.16427
0.037471	-0.11713
0.18666	0.024269
0.074036	0.030787
0.11553	-0.035708
0.081453	-0.21355
0.16476	-0.23741
0.18421	-0.38823
0.35831	-0.10642
0.1669	-0.099493
0.30214	-0.23063
0.012638	-0.090976
0.086016	-0.083346
0.1791	-0.27857
0.16828	0.25816
0.23532	-0.014531
0.13912	-0.27042
0.021328	0.034936
0.20254	-0.16987
-0.31575	-0.14706
-0.13021	-0.11956
0.070338	0.12762
-0.075991	-0.047809
0.19965	-0.1123
0.070239	-0.29011
0.014824	-0.047944
0.082497	-0.51072
0.054553	-0.36898
0.050978	-0.19902
-0.016183	0.050535
0.14484	-0.62994
-0.039074	-0.83791
-0.035372	0.015793
0.15207	-0.55425
0.081344	-0.70927
0.009545	-0.35684
0.065524	-0.32445
0.13449	0.0044376
0.08716	-0.09695
-0.057008	-0.24693
0.18006	-0.045078
-0.019231	-0.097768
0.0060222	-0.38106
0.053597	-0.010237
0.068434	-0.14916
0.15555	-0.26825
0.11452	-0.45441
0.13597	0.093575
-0.10991	-0.36695
0.065121	0.043165
0.082843	0.16741
-0.19126	0.10879
0.16918	0.10169
-0.083403	-0.59554
-0.13412	-0.56376
-0.089661	-0.28706
-0.049401	-0.54162
0.07909	-0.29395
-0.14419	0.3996
0.089289	-0.82352
0.14333	-0.46726
-0.036123	-0.38804
0.21851	-0.17364
0.027372	-0.55271
-0.043023	-0.60204
-0.015967	-0.503
0.014673	-0.51559
0.09188	-0.58884
-0.091602	-0.2242
-0.11399	-0.29999
0.031163	-0.25456
0.16969	-0.032481
0.23691	-0.3869
0.20829	-0.69669
0.12078	0.23499
-0.15407	0.021913
0.095705	-0.23049
0.051837	-0.14625
-0.035518	-0.43695
0.18701	-0.18991
-0.021376	-0.18024
0.26035	-0.55625
0.31791	-0.60742
0.022499	0.15848
0.18532	0.16259
0.0028744	-0.52739
0.075119	-0.37746
0.085362	-0.19164
0.22239	0.10376
0.11179	-0.22283
0.078097	-0.26644
0.10381	-0.59539
0.027107	0.065834
-0.050739	-0.30623
-0.018953	-0.0048468
-0.13218	-0.09426
-0.073654	0.017487
0.15045	0.00072943
0.035678	0.27421
-0.18896	-0.010817
-0.034828	-0.0097156
-0.027331	-0.32012
0.16246	-0.13785
-0.0018234	-0.13409
0.028821	-0.068617
0.079148	0.19245
-0.010687	0.042121
0.15993	-0.36975
0.08788	-0.019967
0.3344	-0.096255
-0.18278	0.18571
0.050915	-0.21019
0.012407	-0.19935
0.055516	-0.23293
0.0215	-0.037901
0.0042019	0.18893
0.22654	0.068472
0.10419	-0.046852
0.088607	-0.43881
0.14221	-0.0047671
0.13597	-0.52581
0.0373	-0.10641
0.22471	0.1835
0.045533	0.10192
-0.073077	-0.089361
0.36815	-0.63781
-0.11858	-0.27799
0.18357	-0.27115
0.083409	0.084391
-0.10235	0.013519
0.060783	0.034317
-0.044899	0.041449
0.099808	-1.005
-0.096402	-0.29451
0.15959	-0.036019
0.12113	-0.51619
0.01723	-0.13961
-0.1788	-0.50374
0.13861	-0.32031
0.24268	-0.19655
-0.08624	-0.14285
-0.085078	-0.36996
-0.084867	-0.2293
0.15497	0.28062
0.15336	-0.63693
-0.0061799	-0.49513
0.11923	-0.12976
0.19858	-0.26253
0.20954	-0.011844
0.11303	-0.14416
0.10832	-0.24378
0.31287	-0.26043
0.15086	-0.13578
0.057337	-0.043516
0.2073	-0.18983
-0.01542	-0.42345
-0.05877	-0.21561
-0.064484	0.029875
-0.15658	-0.21824
0.0064466	-0.18115
-0.063893	-0.36646
0.10724	-0.63546
0.024869	0.023972
-0.14928	-0.07905
0.03069	-0.48159
0.086817	-0.39645
0.11097	-0.21551
-0.087812	-0.33535
0.27676	-0.30725
0.06355	-0.33607
0.089849	-0.019348
0.1713	0.087341
-0.047273	-0.049464
-0.51327	-0.068863
-0.18166	-0.29722
-0.11341	0.15697
0.12418	-0.27464
-0.043613	-0.17232
0.080915	-0.098583
0.083156	-0.16154
0.21481	-0.13898
0.0802	-0.027387
-0.17719	0.15293
0.016415	0.1928
-0.0029674	-0.0045845
-0.032325	0.12969
0.092917	-0.075197
0.2239	-0.087554
-0.12837	-0.4037
0.10088	0.12703
0.2206	0.095716
0.040285	-0.20189
0.15846	0.16908
0.063151	0.16666
-0.037782	-0.24687
0.013859	0.021253
-0.0016723	0.1777
-0.2074	-0.021418
0.062508	-0.60442
-0.092677	-0.025198
-0.13587	0.02405
0.048984	0.056923
0.078792	-0.025608
-0.41272	-0.16518
0.24253	-0.087222
0.029552	-0.13043
-0.10579	-0.018502
-0.070039	-0.11301
0.11529	-0.45271
-0.054721	0.12027
-0.083506	-0.46853
0.048684	-0.052033
-0.03533	0.0058724
-0.13375	0.41145
-0.10748	0.21727
-0.33076	0.0033937
-0.18254	-0.41031
0.16405	0.31097
0.034758	0.33498
0.11234	-0.22178
-0.061226	-0.0066149
0.18805	-1.1005
0.27937	-1.2524
-0.10238	-0.63054
0.060413	-0.15872
0.22829	0.10799
0.24306	0.052104
-0.056287	-0.48971
0.11655	0.30628
0.18541	-0.073898
0.090626	-0.10287
0.67705	0.152
0.10699	-0.57892
0.061559	-0.32438
0.092914	-0.014242
0.0065972	-0.10364
0.10807	-0.27712
0.088902	-0.56026
0.18604	-0.52458
0.0064009	-0.14285
0.13345	-0.26868
0.19139	-0.34043
0.046288	-0.28259
0.14587	-0.60769
0.099866	0.11133
-0.09891	-0.18517
-0.18056	-0.079804
-0.070112	-0.18092
-0.076565	-0.50383
0.072519	-0.76972
0.013469	-0.0097892
-0.02433	-0.076647
0.11805	0.12733
0.24733	0.18323
0.10348	0.3022
0.063881	0.11543
0.06775	0.050843
0.13009	-0.14882
0.020509	-0.095559
-0.060977	-0.11576
-0.023919	-0.25434
0.086911	-0.077715
-0.084325	0.21065
0.00017662	0.043781
0.093339	0.2065
-0.021883	0.11465
0.1317	-0.10713
0.0066324	-0.72008
-0.13982	0.15225
0.21527	0.157
-0.051759	0.04308
-0.25316	-0.22087
0.22803	-0.16666
-0.10752	-0.067488
0.0052314	-0.42189
0.013479	0.07638
0.20104	0.12111
0.1068	0.10954
-0.034478	-0.67109
-0.16294	-0.44447
-0.043348	-0.13136
0.11516	-0.03643
0.17947	-0.84716
0.075444	0.057403
-0.08123	-0.13221
0.082584	0.099711
0.011798	-0.17545
-0.086508	0.31658
-0.17736	-0.28997
0.016918	-0.3212
0.13708	0.18463
-0.24917	-0.18602
0.14966	0.043971
-0.053251	-0.058661
0.081939	0.087236
-0.094417	-0.93476
0.1661	-0.4814
0.084302	-0.089511
0.072726	-0.47304
0.16207	-0.38132
0.049802	-0.51791
0.013561	-0.51066
-0.021079	-0.1212
0.12725	-0.29965
0.2031	-0.55793
-0.21747	-0.074347
0.018528	-0.19167
-0.060004	0.11041
-0.16395	-0.42158
0.078392	-0.51821
0.11702	-0.0045313
0.11904	-0.27572
-0.062192	-0.22231
0.049223	-0.27451
0.15443	-0.37588
-0.031481	-0.18726
0.18886	0.059255
0.0053817	-0.42686
-0.022798	0.026916
0.024656	-0.40558
-0.062441	-0.44932
-0.10176	0.065052
-0.0025169	0.05243
0.024804	-0.011719
0.18317	0.20853
-0.11632	0.014768
0.03139	-0.088373
0.13513	0.027237
-0.078469	-0.43273
0.090202	-0.11911
-0.057468	-0.22302
-0.010236	0.039682
-0.045839	-0.084682
0.25635	0.069557
0.025586	-0.80275
0.087358	0.44479
0.014899	-0.44935
-0.049048	0.033732
0.17881	0.12406
0.032123	-0.019758
0.086211	-0.24499
-0.043739	-0.13607
0.1033	-0.11273
-0.08017	-0.25879
-0.054538	-0.22892
-0.20037	-0.34656
-0.16095	-0.42565
-0.0097668	-0.51671
-0.16827	-0.17811
0.013733	-0.7339
-0.064261	-0.45159
-0.049294	-0.2484
0.076023	0.094117
-0.057706	-0.068601
0.2206	0.029533
-0.2285	-0.40556
-0.0085269	-0.19178
-0.15831	-0.24302
-0.056158	-0.4181
0.10709	-0.28484
0.13182	-0.24479
0.078225	-0.37766
0.11924	-0.72084
0.053244	-0.4276
0.080917	-0.29237
0.046178	0.13047
-0.053404	0.061022
-0.027618	-0.29965
0.14326	-0.22269
-0.016353	0.087503
-0.047168	-0.031777
0.16753	0.042383
-0.0048353	0.1289
0.048654	0.062555
-0.015118	0.057754
-0.010338	-0.72461
0.13852	-0.3534
0.164	-0.012628
0.08312	0.10673
-0.089168	-0.21659
-0.024817	0.02359
0.060158	-0.11716
0.22694	-0.34995
-0.042336	-0.46985
-0.0059307	-0.10648
0.14611	-0.32866
0.056193	-0.045892
0.20832	-0.17931
-0.052058	0.15773
0.012906	0.16774
0.03557	-0.2514
-0.042351	0.3577
-0.81522	0.027734
0.067025	0.38776
-0.060784	-0.58599
-0.1699	-0.047225
0.017299	-0.60601
0.1334	-0.5319
0.14445	-0.66136
-0.10162	-0.52748
-0.12111	-0.48155
0.14913	0.011236
-0.20405	-0.16929
-0.22106	0.044217
0.010094	0.15161
0.012092	0.13867
0.068422	-0.089815
-0.044785	-0.25029
-0.12289	0.014673
0.09618	0.0042335
-0.059483	0.093614
0.0062658	0.073592
0.040022	0.18799
0.15965	0.21991
-0.0096568	0.040853
0.24643	-0.012248
0.14914	0.11748
0.11373	-0.030649
0.071707	-0.88659
0.16386	-0.00057451
-0.14263	0.074721
0.12135	0.34393
0.14491	-0.083951
0.22108	-0.12939
0.073617	0.022857
0.028754	-0.10817
0.062017	-0.12724
0.039742	-0.3336
-0.052362	-0.51412
0.28827	-0.1894
0.16924	0.18151
-0.072853	-0.49351
0.076127	-0.42782
-0.072981	-0.06218
-0.059682	0.013542
0.042298	0.059399
0.068413	0.062824
-0.1262	-0.24761
0.097541	-0.11723
-0.2012	0.053423
0.16355	-0.011464
-0.061634	-0.086571
0.014763	-0.019941
0.064482	-0.53743
0.12808	-0.54176
0.17747	-0.042913
-0.032898	0.1165
0.19886	-0.58784
0.055703	-0.36053
0.20105	-0.51375
-0.12735	-0.64438
-0.015038	-0.0072577
0.091238	-0.20327
-0.066435	-0.22939
0.31847	-0.24105
-0.077798	-0.090404
0.071388	-0.18747
0.14321	-0.54264
-0.35863	0.0038122
0.098676	0.066495
0.060972	0.087598
-0.38372	-0.042614
0.11864	-0.056656
-0.0594	0.10899
0.20548	0.3665
-0.08955	-0.043613
-0.046675	0.17229
0.078489	-0.20004
0.15289	0.065579
0.1056	-0.49739
-0.085424	0.019503
-0.1113	-0.096482
0.15378	0.16358
0.053388	-0.25006
-0.037742	-0.36966
0.11757	-0.25363
0.15725	-0.080896
-0.037473	0.0067948
0.06149	-0.15317
0.13003	-0.17505
0.092899	-0.23447
-0.090438	0.014207
-0.059389	-0.49963
0.064794	-0.38441
0.17456	-0.39714
0.03734	0.21325
0.027536	0.13578
0.064129	0.14112
0.054501	-0.10452
-0.026656	0.074655
-0.081893	-0.012535
0.043319	-0.03122
0.076226	-0.39802
-0.16543	-0.07875
-0.12089	0.11341
-0.016692	-0.097712
0.02405	-0.83654
0.18604	0.28425
0.033721	-0.16218
0.0189	0.040458
0.18322	-0.065575
0.076418	0.013128
0.17037	-0.66186
0.089503	0.066136
0.13427	-0.27414
0.10507	0.23144
0.17297	0.063956
-0.03883	-0.27232
0.0039006	-0.38153
0.016788	-0.80022
-0.17908	-0.054278
0.022952	0.11634
-0.038648	0.030668
-0.25504	-0.22729
0.12451	-0.59431
0.1417	-0.45513
-0.079978	-0.35764
-0.031587	-0.08436
0.16567	-0.15261
0.039495	-0.18403
0.16594	-0.44978
0.044942	-0.15552
-0.070283	0.17095
0.071664	-0.022801
-0.05727	-0.043617
0.0034746	-0.088001
0.075252	-0.18706
0.15707	-0.18908
-0.10992	-0.33778
0.011506	-0.47068
-0.029242	-0.014476
-0.05418	-0.46012
-0.51865	0.17858
-0.0049768	-0.063343
0.11928	-0.49302
0.12952	-0.33654
-0.045539	-0.39553
0.034029	-0.11072
-0.097836	-0.29819
-0.05962	-0.3033
0.10719	-0.22145
-0.043674	-0.066798
0.13233	-0.28309
0.25966	-0.011736
0.066283	-0.044873
-0.2403	-0.18863
0.12985	-0.18047
0.11313	0.0763
-0.080535	-0.014655
0.079943	0.12795
-0.041302	-0.4096
-0.021137	-0.74743
0.26399	-0.011713
0.13646	-0.26905
0.14385	-0.41626
0.1842	0.29108
0.04407	-0.49136
0.088999	-0.25088
-0.00067505	-0.1195
-0.31812	-0.23398
-0.18276	-0.59633
0.14668	0.10124
-0.1616	0.071224
0.24364	0.051905
-0.054652	-0.18994
0.15037	-0.040735
-0.019081	-0.15268
0.07064	0.066137
0.22397	0.0046037
0.04373	-0.29627
0.16228	-0.40237
-0.14534	-0.13291
0.08237	0.27395
-0.0034745	0.049273
-0.15965	-0.22697
0.038848	-0.13354
0.09439	0.14174
0.12774	0.021403
0.0060602	0.13671
-0.078159	-0.28606
0.032036	0.20346
0.13292	-0.29021
-0.13758	-0.32098
0.060249	-0.133
0.13285	0.026854
0.068575	-0.054674
0.11486	0.10908
0.13567	0.11986
0.037113	-0.41283
-0.049966	-0.2079
0.057194	-0.16037
-0.048562	0.036572
0.079761	0.077043
0.14315	-0.066835
-0.026507	-0.087902
-0.027844	-0.46884
0.035974	-0.096696
-0.23223	-0.78856
0.21896	0.12164
0.023464	0.039101
-0.11332	0.15475
0.09612	-0.37837
0.21637	-0.053653
0.21323	0.068851
0.12988	-0.63488
0.21232	-0.090685
0.0073656	-0.25661
-0.018795	-0.23444
0.0091854	-0.3327
0.049702	-0.39648
-0.11317	0.16574
-0.084338	-0.11347
0.20002	0.061283
-0.078147	-0.085096
-0.044857	0.082619
-0.091615	-0.16044
0.091405	0.014599
0.10483	-0.14481
-0.008198	0.11754
0.049417	-0.090126
-0.3026	-0.071727
0.11357	-0.013629
0.018136	-0.0037103
0.18125	-0.042789
-0.11691	-0.26874
-0.04325	-0.46671
0.11721	-0.85868
0.07544	-0.25146
0.24872	-0.25501
0.1611	-0.062904
-0.10313	-0.37115
0.092293	-0.041254
-0.32147	-0.034268
-0.010993	-0.14896
-0.075417	0.077691
-0.047943	-0.097157
0.13918	-0.072646
0.11436	-0.19816
0.10547	-0.1317
0.16414	-0.24488
-0.093993	-0.65282
-0.31565	0.09156
-0.1504	-0.45514
-0.075302	0.083658
-0.0018261	-0.56536
0.11486	0.1509
0.05368	0.15616
-0.0060157	-0.047301
-0.081665	-0.35388
0.0018525	-0.26785
-0.015132	-0.5076
0.25542	-0.082705
-0.066492	-0.036031
0.1408	0.032681
0.040776	-0.043954
0.17315	0.14847
0.078289	0.069744
0.1552	0.030618
-0.028747	-0.12802
0.073248	-0.14395
-0.02721	-0.087273
0.038765	-0.13675
0.15816	-0.14403
0.027331	0.086896
0.034855	-0.15379
0.12667	0.10671
0.054849	-0.51807
0.095254	-0.0040069
0.13661	0.24295
0.13268	-0.25294
0.25673	-0.062127
0.27315	-0.10543
0.035695	0.24732
-0.070971	-0.091973
0.045669	-0.44173
0.11511	-0.022445
0.25494	-0.32383
0.040056	-0.35498
-0.012725	-0.10175
-0.13456	0.091645
-0.019411	-0.32794
0.19127	-0.22808
0.21069	-0.14134
0.15977	-0.23475
0.17888	-0.57687
0.25913	-0.31134
0.15026	-0.44017
0.13863	0.080491
0.014366	0.040616
-0.058853	0.055999
-0.010407	-0.1116
0.079842	-0.75187
0.098623	-0.25302
0.078554	-0.77016
0.061599	-0.43589
0.19955	-0.036173
0.054427	-0.34787
0.28313	-0.29238
0.035743	-0.66045
-0.14503	-0.17114
0.0069881	-0.90861
0.094199	-0.18117
0.032902	-0.9177
0.11549	-0.08398
0.11294	0.19838
-0.10717	-0.10105
0.12272	-0.043577
-0.079525	-0.036161
-0.11561	-0.25235
0.089395	0.030294
-0.063618	0.054309
-0.082129	-0.49572
-0.10401	-0.42706
-0.042497	-0.52841
0.24643	-0.20754
0.14311	-0.076275
0.038199	-0.021327
-0.37472	-0.23079
-0.051551	-0.33098
0.08967	0.052746
0.24938	-0.09064
0.1444	-0.51103
-0.035571	-0.003539
-0.31037	-0.48288
0.17539	-0.5371
0.0045347	-0.76648
-0.027788	-0.10351
-0.048038	0.035241
-0.069049	0.24767
0.03016	0.15605
0.17524	0.14079
-0.011193	0.0081001
0.048637	0.023992
0.17164	0.039659
-0.10684	-0.394
0.012999	0.19329
0.074953	0.098313
0.28356	0.050151
0.07968	-0.19637
0.00026249	0.11666
0.17338	-0.11492
0.043743	-0.018305
0.19437	-0.37185
-0.0030442	-0.086219
0.043442	-0.60963
0.044823	-0.85482
0.1331	0.13752
0.054858	0.0030607
-0.010381	-0.18169
0.018689	-0.22584
-0.056289	-0.034596
0.22412	-0.050778
-0.026733	-0.054241
-0.16038	-0.02412
0.077162	-0.077961
0.068055	0.021413
0.11888	-0.52379
-0.044975	0.18608
0.23667	-0.17517
0.25912	-0.17399
0.1431	-0.1888
0.00084941	-0.31502
0.1237	-0.045283
0.16995	-0.015329
0.093873	-0.1026
0.09083	-0.51668
0.17449	0.026629
-0.023961	-0.13535
0.00095659	0.098546
0.054826	-0.41209
-0.14518	-0.21826
0.17029	-0.40526
0.018002	-0.32728
0.097435	-0.39698
0.10345	-0.69467
0.091639	-0.68966
-0.1138	0.073231
-0.1882	-0.34371
0.1476	-0.18233
0.033478	-0.41622
0.082085	-0.37959
-0.043402	0.2611
0.19497	0.041245
0.058072	-0.20299
-0.0020576	-0.4639
-0.16594	-0.85196
0.0037719	-0.55258
0.084444	-0.53379
0.050051	-0.44954
0.086828	-0.42503
0.025194	-0.36474
0.081795	0.085955
0.047535	-0.40355
-0.0076063	-0.46008
-0.12115	-0.84449
0.041189	-0.24973
-0.23425	-0.16439
0.26329	-0.39314
0.17146	-0.1557
0.0086188	-0.56889
0.054267	-0.77381
-0.15594	-0.23343
0.055999	-0.54481
-0.42267	-0.6876
-0.19782	-0.043638
-0.074582	-0.2558
-0.11405	-0.70052
-0.038138	-0.27323
0.091006	-0.013296
0.081293	-0.62639
0.043403	-0.23254
-0.093456	-0.020435
0.0072738	-0.18818
0.00017471	0.1762
0.20805	0.10422
0.065452	-0.47441
-0.087128	-0.69046
-0.021696	-0.52917
-0.091286	-0.52852
-0.057552	-0.47898
0.098899	-0.17716
-0.067038	-0.51897
0.18017	0.012176
0.23125	-0.31385
0.16769	-0.87353
0.072815	-0.19167
-0.2845	-0.021791
-0.011291	-0.022404
0.092566	-0.46833
0.052014	-0.40407
0.05948	-0.26836
-0.043223	-0.54267
0.15392	-0.27217
0.10104	-0.090879
-0.0031326	0.048912
-0.27173	-0.5184
-0.023944	-0.21219
-0.080793	-0.15991
-0.10675	0.016696
0.26661	0.059874
-0.16242	-0.24483
0.017397	-0.65933
0.1864	0.059127
-0.0063903	-0.30895
-0.28998	-0.76415
0.080166	-0.35181
-0.031491	0.080015
0.10098	-0.26906
0.33556	-0.022504
-0.049736	-0.019466
0.03141	-0.37821
0.07893	-0.38723
0.31853	0.17256
0.18877	0.078579
-0.016898	0.10722
0.092399	-0.027029
0.10739	0.069539
-0.30291	-0.074139
-0.55963	-0.33725
0.015124	0.18812
-0.01538	0.062959
0.0090272	-0.041397
-0.018475	0.068416
0.167	-0.13751
0.22514	-0.21669
0.087179	-0.40603
0.0066591	-0.54864
0.096529	-0.47353
0.16488	-0.46486
0.15831	0.035775
0.099533	-0.31805
-0.078161	-0.10105
0.11469	0.052451
0.15016	-0.12356
0.1207	-0.10044
-0.019312	-0.060402
0.13154	-0.57105
-0.015328	-0.35156
0.028161	-0.54416
0.066358	-0.074938
0.001824	-0.053706
0.17734	0.16174
-0.16612	-0.46399
-0.0027437	-0.023562
0.18549	0.23309
-0.20158	-0.05089
-0.050006	-0.35302
0.0013535	-0.2527
-0.033266	-0.43274
0.076543	-0.055083
0.12922	0.17852
-0.59713	-0.16544
-0.045694	0.1852
-0.5839	-0.071645
0.11409	-0.16291
-0.053662	-0.39071
-0.062525	-0.39232
-0.2125	-0.36722
0.082285	-0.45188
0.045571	-0.36919
0.02335	-0.2677
0.19346	0.096365
-0.27941	-0.09566
0.021584	0.19141
0.10101	-0.35646
0.1204	0.22339
0.089274	0.092666
-0.080048	-0.089631
0.048451	-0.041315
-0.1133	-0.034958
-0.03985	0.097517
0.15657	0.039935
0.083572	0.10751
0.10775	-0.61322
0.048146	0.20102
0.12764	0.074943
-0.031792	-0.026583
0.069214	-0.12831
0.12691	0.19212
0.0017429	0.10721
0.025353	0.22043
0.021172	-0.15427
-0.15428	-0.26894
0.064031	-0.25956
-0.0098928	-0.13631
0.020459	-0.31411
0.046947	-0.06466
0.1643	-0.01844
-0.0030045	0.038924
0.32709	0.086792
-0.15067	0.12192
0.076731	-0.21696
0.25971	-0.14868
-0.1288	-0.37666
0.039844	-1.0162
0.042796	-0.36663
0.13848	0.066076
[truncated: 551 more rows]

## Sheet: Fig 3d
Intensity ratio (nuclear/cytoplasmic)
Vehicle	XPO1i
1.53834	2.1322
2.0578	2.15553
1.27739	2.19223
1.48718	2.81943
1.59753	3.03305
1.81291	2.66616
1.36674	2.50997
1.78839	2.14726
1.47666	2.27391
1.50546	2.76363
1.77137	3.093
1.38587	1.85965
1.42514	2.2578
1.517	2.5296
1.37124	2.10562
1.84483	2.30805
1.95239	1.92977
1.65867	1.90329
1.37866	2.54096
1.61441	1.83975
1.3738	1.95767
1.40955	2.31343
1.3167	2.34185
1.50953	1.287
1.25433	1.94835
1.37415	1.8558
1.77287	1.59249
1.32949	2.62798

## Sheet: Fig 3e
	Vehicle-rep1	Vehicle-rep2	Vehicle-rep3	XPO1i-rep1	XPO1i-rep2	XPO1i-rep3
High MYC	13	12	15	56	60	59
Low MYC	4.1	3.2	4.7	7.2	6.1	6.7

## Sheet: Fig 3f
	Live GFP+ cells (%)
time post infection (days)	shGAPDH-rep1	shGAPDH-rep2	shGAPDH-rep3	shXPO1 (#1)-rep1	shXPO1 (#1)-rep2	shXPO1 (#1)-rep3	shXPO1 (#2)-rep1	shXPO1 (#2)-rep2	shXPO1 (#2)-rep3
3	99.5516	100.897	99.5516	98.0769	100.962	100.962	96.9697	98.4848	104.546
4	102.242	100.897	103.587	92.3077	92.3077	90.8654	86.3636	87.8788	84.8485
5	103.587	104.26	103.587	83.6539	85.0961	82.2115	83.3333	81.8182	81.8182
6	94.1704	95.5157	95.5157	67.7885	66.3461	66.3461	65.1515	66.6667	66.6667
7	95.5157	97.5336	95.5157	44.7115	44.7115	44.7115	59.0909	59.0909	59.0909
8	101.57	99.5516	100.897	49.0385	49.0385	47.5962	59.0909	59.0909	59.0909
9	96.861	97.5336	97.5336	25.9615	25.9615	25.9615	42.4242	40.9091	40.9091
10	94.1704	94.1704	92.1525	24.5192	24.5192	23.0769	39.3939	37.8788	36.3636
11	94.8431	94.1704	98.2063	16.2981	16.5865	16.4423	31.8182	31.5151	30
14	83.4081	84.0807	82.7354	15.2885	14.1346	14.4231	25	25.6061	24.2424

## Sheet: Fig 4b
	Tumor volume (mm3)
	Vehicle (M1)	Vehicle (M2)	Vehicle (M3)	Vehicle (M4)	XPO1i (M1)	XPO1i (M2)	XPO1i (M3)	XPO1i (M4)	XPO1i (M5)	XPO1i (M6)
Pre-treatment	5.9	308.4	269	312.2	1217.8	93.3	656.3	123.7	143.5	858.3
Post-treatment	57.3	1335.3	2368.4	7.7	43.6	1	25.7	1	1731.1	38.5

## Sheet: Fig 4c
Tumor volume (fold-change)
Vehicle	XPO1i
9.71186	0.0358023
4.32977	0.001
8.80446	0.0391589
12.0634	0.001
	0.0246637
	0.0448561

[truncated: 21 more sheets: Fig 4e, Fig 4f, Fig 5b, Fig 5c, left, Fig 5c, right, Fig 5e, Fig 5e, right, Suppl Fig 1, Suppl Fig 2, Suppl Fig 3a, Suppl Fig 3b, Suppl Fig 6a, Suppl Fig 6b, Suppl Fig 7a, Suppl Fig 7b, Suppl Fig 7c, Suppl Fig 7d, Suppl Fig 8c, Suppl Fig 9, Suppl Fig 11c …]
